# Supplementary material for: Metagenomics of the modern and historical human oral microbiome with phylogenetic studies on Streptococcus mutans and Streptococcus sobrinus
Source: Philos Trans R Soc Lond B Biol Sci. 2020 Oct 5;375(1812):20190573. doi: 10.1098/rstb.2019.0573 (PMC7702799; doi:10.1098/rstb.2019.0573)
Supplement: Table S3. [file rstb20190573supp4.xlsx]

## Sheet: Table S3
Philosophical Transactions of the Royal Society B
Metagenomics of the modern and historical human oral microbiome with phylogenetic studies on Streptococcus mutans and Streptococcus sobrinus
Mark Achtman and Zhemin Zhou
Table S3. SPARSE estimates of percentage abundance of reads according to taxon in 784 metagenomes.
				dental calculus	dental calculus	dental calculus	dental calculus	dental calculus	dental calculus	dental calculus	dental calculus	dental calculus	dental calculus	dental calculus	dental calculus	dental calculus	dental calculus	dental calculus	dental calculus	dental calculus	dental calculus	dental calculus	dental calculus	dental calculus	dental calculus	dental calculus	dental calculus	dental calculus	dental calculus	dental calculus	dental calculus	dental calculus	dental calculus	dental calculus	dental calculus	dental calculus	dental calculus	dental calculus	dental calculus	dental calculus	dental calculus	dental calculus	dental calculus	dental calculus	dental calculus	dental calculus	dental calculus	dental calculus	dental calculus
95% ANI Group	Species	Taxon	Oral Complex	AC_AFR_HG_12014_lCGTTG_rCTCGA	AC_AFR_HG_12017_lCGAGG_rCTCGA	AC_AFR_IR_13232_lGAGCA_rCTCGA	AC_AFR_IR_13234_lGATGA_rCTCGA	AC_AFR_JEWB_8812_lCTAAG_rCTCGA	AC_AFR_JEWB_8824_lCTCTC_rCTCGA	AC_AFR_LBK_12824_lAGGAC_rCTCGA	AC_AFR_LBK_12826_lATACG_rCTCGA	AC_AFR_LBK_12829_lATTCC_rCTCGA	AC_AFRICAN3_lGTGGCAT_rTATTGCA	AC_AFRICAN5_lACAATGC_rAGGCCTA	AC_AFRICAN6_lAGGCCTA_rCTTGGAC	AC_AFRICAN7_lCTTGGAC_rGAATTCG	AC_CHIMP_150519_lACGTG_rATTGA	AC_ELSIDRON1L7_lTACTG_rCTCGA	AC_ModernL7_lAAGAG_rNONE	ERS1336006	ERS1336007	ERS1336008	ERS1336009	ERS1336010	ERS1336011	ERS1336012	ERS1336013	ERS1336014	ERS1336015	ERS1336016	ERS1336017	ERS1336018	ERS1336019	ERS1336020	ERS1336021	ERS1336022	ERS1336023	ERS1336024	ERS1336025	ERS1336026	ERS1336027	ERS1336028	ERS1336029	ERS1336030	ERS1336031	ERS1336032	ERS1336033	ERS1336035	ERS1336036
s107460	Homo sapiens	Eukaryota|Metazoa|Chordata|Mammalia|Primates|Hominidae|Homo|Homo sapiens	-	0.00891446	0.0118751	0.55027	0.0705012	0.0402321	0.0414082	0.0213586	0.0422646	0.0560744	0.0548544	0.0980764	0.0728372	0.0624507	0.0155223	0.0175724	1.19209	4.1143	0.28367	0.232596	0.770283	0.39924	0.969354	0.329162	0.603371	1.44121	0.815776	0.0796001	0.1177	0.338045	0.236142	0.194135	0.362987	0.36534	0.3491	0.484997	0.670939	0.325165	0.416004	0.504224	1.64641	0.178294	0.19372	0.13767	0.161399	1.16895	1.13324
s2189	Corynebacterium matruchotii	Bacteria|-|Actinobacteria|Actinobacteria|Corynebacteriales|Corynebacteriaceae|Corynebacterium|Corynebacterium matruchotii	-	0.00971397	0.00401079	0.681223	0.72726	0	0.128994	0	0.105443	0	0.00847289	0.00153596	0.0545932	0.0903851	0	0.037899	10.3084	0.103293	0	0.0139932	0.723015	2.62079	1.30131	0.137738	0.646495	0.0232023	0	0.977109	1.19963	0.727576	0.122693	0.0176664	0.011569	0.629821	0.0345623	0.198763	0	0.479845	0.617461	0.0841126	0.0351381	0	0.0267064	3.5593	0.122205	0.172133	0.399243
s3080	Actinomyces dentalis (Actinomyces sp. oral taxon 414)	Bacteria|-|Actinobacteria|Actinobacteria|Actinomycetales|Actinomycetaceae|Actinomyces|Actinomyces dentalis (*Actinomyces sp. oral taxon 414)	-	0.0865063	1.14905	0.913143	1.18784	0.705759	1.39731	1.79442	2.36507	0.513628	0.354849	2.51582	1.24117	0.767157	0.994571	0.361298	0.104695	0.953254	0.755717	3.33306	3.4348	2.97065	2.75127	3.76047	1.26374	6.43101	2.13859	1.95604	1.66616	4.20712	0.796665	2.36793	0.145505	0.735689	2.57274	2.25642	0.703896	0.821766	0.98908	3.33144	3.91764	1.45189	0.0739744	5.16286	1.34537	2.02232	0.586891
s2214	Neisseria subflava	Bacteria|-|Proteobacteria|Betaproteobacteria|Neisseriales|Neisseriaceae|Neisseria|Neisseria subflava	-	0	0	0.00687306	0.00399174	0	0	0	0	0	0	0	0	0.000430965	0	0	0	0.00551769	0	0	0.000404986	0.00391906	0.0239814	0.00461664	0.0174344	0.000340376	0.00810963	0.0210319	0.0135998	0.00307201	0.0046602	0.0019575	0.0125784	0.0314949	0.000255638	0.00284787	0.0191715	0.0175181	0.0237009	0.00131002	0	0	0.00913848	0.00148351	0.0109936	0.00151338	0.00851622
s1689	Neisseria sicca (Neisseria sp. HMSC072F04/Neisseria sp. HMSC064E01/Neisseria mucosa/Porphyrobacter donghaensis/Neisseria sp. HMSC70E02/Neisseria sp. HMSC15C08/Neisseria sp. HMSC070E12/Morococcus cerebrosus/Neisseria macacae)	Bacteria|-|Proteobacteria|Betaproteobacteria (Alphaproteobacteria)|Neisseriales (Sphingomonadales)|Neisseriaceae (Erythrobacteraceae)|Neisseria (Porphyrobacter)|Neisseria sicca (*Neisseria sp. HMSC072F04/*Neisseria sp. HMSC064E01/Neisseria mucosa/Porphyrobacter donghaensis/*Neisseria sp. HMSC70E02/*Neisseria sp. HMSC15C08/*Neisseria sp. HMSC070E12/Morococcus cerebrosus/Neisseria macacae)	-	0	0	2.18064	0.974631	1.38023	0.692396	1.13118	0.0605089	1.93862	0.126992	0	0	0.038826	0	0.00928017	0.224037	0.488523	0.0048177	0.0156591	0.0236627	0.982397	1.61552	0.0412166	4.82768	0.00663734	0.328937	4.48608	0.183845	0.382159	5.01254	0.0951832	6.09321	6.37699	0.052457	0.206584	5.64284	2.21306	0.868529	0.0412432	0.0131549	0.00224687	8.87614	0.379542	0.39524	0.220169	5.74161
s19193	Actinomyces naeslundii	Bacteria|-|Actinobacteria|Actinobacteria|Actinomycetales|Actinomycetaceae|Actinomyces|Actinomyces naeslundii	Blue_complex	0.0497291	0.667954	0.0222614	0.149456	0.150426	0.0899166	0.218975	0.0172086	0.0697767	0.0136039	0.0022852	0.0527641	0.272331	0	0.0827731	0.104279	0.0119847	0.00114918	0.0131603	0.00185136	0.0764217	0.0793069	0.0162296	0.0641158	0.0407884	0.0471928	0.143791	0.0112508	0.20988	0.0392679	0.0126258	0.0399091	0.0703512	0.00567517	0.0979126	0.00153885	0.105109	0.00931875	0.0442246	0.0191769	0	0.00693264	0.00623075	0.00536404	0.0130599	0.133566
s6888	Prevotella melaninogenica	Bacteria|-|Bacteroidetes|Bacteroidia|Bacteroidales|Prevotellaceae|Prevotella|Prevotella melaninogenica	-	0	0	0	0.000352213	0	0	0	0	0	0	0	0	0.00125372	0	0	0.0610026	0.00183923	0	0	0	0	0	0.000666319	0.010176	0.0009644	0.00334849	0.00496587	0.00203997	0.00841732	0.00091676	0.00166387	0.000310577	0.00265619	0.000306766	0.000271226	0.00301359	0	0.00818757	0.000361386	0	0	0.00070902	0.000237362	0.00265547	0.000952869	0.00298432
s330	Rothia sp. HMSC068E02	Bacteria|-|Actinobacteria|Actinobacteria|Micrococcales|Micrococcaceae|Rothia|*Rothia sp. HMSC068E02	-	0	0	0	0.000293511	0	0	0	0	0	0	0	0	0	0	0	0.000332893	0	0	0	0	0	0.00617065	0	0.0151572	0	0.000366241	0.00284808	0	0	0.00305587	0	0.0109478	0.0465972	0.000204511	0.00117531	0.000384713	0.00228497	0.000592522	0	0	0	0.0295425	0	0.000106219	0	0.499109
s17409	Actinomyces sp. oral taxon 448	Bacteria|-|Actinobacteria|Actinobacteria|Actinomycetales|Actinomycetaceae|Actinomyces|*Actinomyces sp. oral taxon 448	-	0	0	0	0	0	0	0.0132035	0	0	0	0	0	0	0.000369578	0	0	0	0	0	0	0	0	0	0	0	0	0	0	0	0	0	0	0	0	0	0	0	0	0	0	0	0	0	0	0	0
s1439	Actinomyces viscosus	Bacteria|-|Actinobacteria|Actinobacteria|Actinomycetales|Actinomycetaceae|Actinomyces|Actinomyces oris (*Actinomyces sp. oral taxon 175)	Blue_complex	0.022586	0.00927987	0.042394	0.0359844	0.0826186	0	0.0771823	0	0.0451124	0.0872606	0.000224774	0	0.0296582	0.000221747	0.00368213	0.0103197	0.225098	0.00106078	0.00666345	0	0.0195953	0.106304	0.0111846	0.25625	0.000226918	0.161774	0.211926	0.0417885	0.0439298	0.246914	0.0548588	0.0177805	0.478798	0.041669	0.0112559	0.203577	0.0356075	0.0380291	0.0113837	0	0	0.151415	0.00486592	0.0709009	0.00908028	0.196528
s613	Veillonella parvula	Bacteria|-|Firmicutes|Negativicutes|Veillonellales|Veillonellaceae|Veillonella|Veillonella parvula	Purple_complex	0.043533	0	0.0114348	0.0100968	0.0175039	0	0	0	0.0218184	0.0023292	0	0	0.0299325	0	0.0111961	0.457894	0.00266985	0.00048619	0.000208233	0.00034713	0.00156762	0.00988707	0.00180858	0.0187153	0.000170188	0.00973155	0.0135101	0.0266433	0.0259892	0.00725768	0.00190856	0.00054351	0.123399	0.00398796	0.0115271	0.0131444	0.00171373	0.00694866	0.00853775	0.00479422	0.00015823	0.0120533	0.000712086	0.00318656	0.000280256	0.00691488
s14414	Veillonella atypica	Bacteria|-|Firmicutes|Negativicutes|Veillonellales|Veillonellaceae|Veillonella|Veillonella atypica	-	0	0	0	0.000234808	0	0	0	0	0	0.00148529	0	0	0	0	0	0.000832232	0	0	0	0	0	0	0.000142783	0	0.00141823	0.000313921	0	0.00117453	0.000122881	0	0.00019575	0	0.000379456	0	0	0.000256475	0	0.000430925	0	0	0	0	0	0	0	0
s2215	Lautropia mirabilis	Bacteria|-|Proteobacteria|Betaproteobacteria|Burkholderiales|Burkholderiaceae|Lautropia|Lautropia mirabilis	-	0.012912	0	1.71358	3.02586	0	1.60994	0	0.243151	0	0.100628	0	0	0.0208039	0	0.00969927	0.301934	0.119847	0	0.00533076	0	1.26955	2.29647	0.0538767	3.30904	0	0.0299795	2.99764	0.0524211	0.393587	6.68792	0.0619058	0.792981	5.07781	0.0319548	0.119701	0.290266	4.07157	0.549106	0.0336541	0	0	1.16965	0.88898	0.299961	0.256826	2.80824
s1171	Streptococcus salivarius (Streptococcus equinus)	Bacteria|-|Firmicutes|Bacilli|Lactobacillales|Streptococcaceae|Streptococcus|Streptococcus salivarius (Streptococcus equinus)	-	0	0	0	0	0	0	0	0	0	0	0	0	0	0	0	0	0.00071196	0	0	0	0	0.000490848	0	0	0	0.000313921	0	0.0103853	0	0.000611173	0	0	0.00751323	0	0	0.000320594	0.000634715	0	0	0	0	0.00063024	0	0	0	0
s3377	Prevotella histicola	Bacteria|-|Bacteroidetes|Bacteroidia|Bacteroidales|Prevotellaceae|Prevotella|Prevotella histicola	-	0	0	0	0	0	0	0	0	0	0	0	0	0	0	0	0	0	0	0	0	0	0	0	0	0	0	0	0	0	0	0	0	0	0	0	0	0	0	0	0	0	0	0	0	0	0
s4380	Porphyromonas sp. oral taxon 279 (Porphyromonas sp. KLE 1280/Porphyromonadaceae bacterium KA00676/Porphyromonas somerae)	Bacteria|-|Bacteroidetes|Bacteroidia|Bacteroidales|Porphyromonadaceae|Porphyromonas|*Porphyromonas sp. oral taxon 279 (*Porphyromonas sp. KLE 1280/*Porphyromonadaceae bacterium KA00676/Porphyromonas somerae)	-	0	0	0.11672	0.0110947	0	0	0.0430571	0	0	0.00580612	0	0	0	0	0.000808273	0	0	0	0	0	0.00621451	0.0645815	0.00033316	0	0	0.00329617	0.089897	0.00414176	0	0	0	0.0544286	0.00500882	0	0.000542452	0.0515515	0.0464612	0.0163751	0.00013552	0	0	0.203489	0.00450988	0.0168357	0	0.0149944
s7050	Haemophilus sp. HMSC066D02 (Haemophilus sp. HMSC066D03)	Bacteria|-|Proteobacteria|Gammaproteobacteria|Pasteurellales|Pasteurellaceae|Haemophilus|*Haemophilus sp. HMSC066D02 (*Haemophilus sp. HMSC066D03)	-	0	0	0.0474423	0.00493098	0	0	0	0	0	0	0	0	0.00113618	0	0.000838209	0.00499339	0.00201722	0	0	0.00034713	0.00369511	0.0066615	0.00033316	0.0269699	0	0.00376705	0.0193523	0.00315268	0.000430082	0.0203979	0.000146812	0.00714327	0.0784715	0.000153383	0.00158215	0.0365477	0.00983809	0.0171831	0.000180693	0	0	0.141568	0.00225494	0.00918791	0.000280256	0.0407614
s72	Streptococcus sanguinis	Bacteria|-|Firmicutes|Bacilli|Lactobacillales|Streptococcaceae|Streptococcus|Streptococcus sanguinis	Yellow_complex	0.336631	0.0758904	2.48409	2.15313	1.75023	2.30049	1.53311	0.378191	2.0259	0.585372	0	0.0163687	1.02483	0	0.0673561	0.00640819	0.112846	0.000795584	0.00757967	0.0315889	0.84187	2.60388	0.016182	0.915126	0.00374414	0.0791081	2.78856	0.072079	0.409254	5.63762	0.0639612	3.17945	2.49143	0.0422826	0.0631504	0.0333418	2.85692	0.190253	0.0148168	0.0067236	0.00132913	3.53021	0.50392	0.322958	0.730514	1.25574
s16976	Streptococcus parasanguinis	Bacteria|-|Firmicutes|Bacilli|Lactobacillales|Streptococcaceae|Streptococcus|Streptococcus parasanguinis	-	0	0	0	0	0	0	0	0	0	0	0	0	0.00086193	0	0	0.00024967	0.00106794	0	0	0	0	0.000911574	0	0.000498125	0	0.000261601	0.000511193	0.000247269	0	0.00068757	0	0	0.00660254	0	0	0.000320594	0	0.000161597	0	0	0	0	0	0.000371765	0	0.00167413
s16672	Neisseria lactamica (Neisseria sp. HMSC069H12)	Bacteria|-|Proteobacteria|Betaproteobacteria|Neisseriales|Neisseriaceae|Neisseria|Neisseria lactamica (*Neisseria sp. HMSC069H12)	-	0	0	0.0208016	0.00375693	0	0	0	0	0	0	0	0	0	0	0	0	0.00628898	0	0.000333172	0.0011571	0.00767016	0.0540634	0.00794824	0.0177902	0.000397106	0.0173703	0.0281886	0.0186688	0.0133325	0.00519497	0.000636186	0.00147524	0.0034151	0.000920298	0.000723269	0.0178892	0.00507772	0.0469169	0.00131002	0	0	0.00543582	0.00213626	0.010197	0.00319491	0.00516796
s60729	Veillonella infantium (Veillonella dispar/Veillonella sp. T14073-2)	Bacteria|-|Firmicutes|Negativicutes|Veillonellales|Veillonellaceae|Veillonella|Veillonella infantium (Veillonella dispar/*Veillonella sp. T14073-2)	-	0	0	0	0	0	0	0	0	0	0	0	0	0	0	0.000987889	0.00332893	0	0	0	0	0	0.000280484	0	0	0	0.000523202	0.000365138	0.000989077	0.000122881	0	0	0	0.00371867	0	0.000180817	0.000256475	0	0.000161597	0	0	0	0.00055146	0	0	0	0
s2294	Actinomyces graevenitzii	Bacteria|-|Actinobacteria|Actinobacteria|Actinomycetales|Actinomycetaceae|Actinomyces|Actinomyces graevenitzii	-	0	0	0	0	0	0	0	0	0	0	0	0	0	0	0	0	0	0	0	0	0	0	0	0	0	0.000156961	0	0	0	0	0	0	0	0	0	0.000128238	0	0	0	0	0	0	0	0	0.000112102	0
s23729	Actinobaculum sp. oral taxon 183	Bacteria|-|Actinobacteria|Actinobacteria|Actinomycetales|Actinomycetaceae|Actinobaculum|*Actinobaculum sp. oral taxon 183	-	0	0	0	0	0	0	0	0	0	0	0.000412086	0	0	0	0	0.0129828	0.00023732	0	0.00720485	0.0164887	0	0.0604444	0.00180858	0	0.000850941	0	0.00817909	0.0017927	0.0213198	0.00091676	0.0225601	0	0.00569184	0.000971425	0.167346	0.00141061	0.00368135	0.000538656	0.00835705	0.00456036	0	0.00023634	0.0259911	0.0016995	0.00246625	0.000218365
s17484	Prevotella sp. C561 (Prevotella jejuni/Prevotella sp. oral taxon 313)	Bacteria|-|Bacteroidetes|Bacteroidia|Bacteroidales|Prevotellaceae|Prevotella|*Prevotella sp. C561 (Prevotella jejuni/*Prevotella sp. oral taxon 313)	-	0	0	0	0	0	0	0	0	0	0	0	0	0	0	0	0.00166446	0.00017799	0	0	0	0	0	0	0	0	0	0.000511193	0.00135998	0.000245761	0	0	0	0.000227674	0	0	0	0	0.00113118	0.00027104	0	0	0	0	0.000265547	0	0
s18983	Actinomyces sp. ICM47	Bacteria|-|Actinobacteria|Actinobacteria|Actinomycetales|Actinomycetaceae|Actinomyces|*Actinomyces sp. ICM47	-	0	0	0	0	0	0	0	0	0	0.00320687	0	0	0	0	0	0	0	0	0	0	0	0	0	0	0	0	0	0	0	0	0	0	0	0	0	0	0	0	0	0	0	0	0	0	0	0
s154	Rothia sp. HMSC08A08 (Rothia sp. HMSC064D08)	Bacteria|-|Actinobacteria|Actinobacteria|Micrococcales|Micrococcaceae|Rothia|*Rothia sp. HMSC08A08 (*Rothia sp. HMSC064D08)	-	0	0	0.0121647	0.00909883	0	0	0	0	0	0	0	0	0	0	0	0.0281294	0.0363099	0.000265195	0.00458112	0.000173565	0.0191474	0.513707	0.000761508	0.0547937	0	0.011772	0.110637	0.00686172	0.0035021	0.049887	0.000244687	0.00729856	0.384844	0.00899847	0.0108038	0.0143626	0.125039	0.0130893	0.00406559	0	0	0.154488	0.0122241	0.0016995	0.00184969	0.038505
s16337	Selenomonas noxia	Bacteria|-|Firmicutes|Negativicutes|Selenomonadales|Selenomonadaceae|Selenomonas|Selenomonas noxia	-	0.00319801	0	0.0405085	0.0369823	0.0218665	0.0481832	0.033834	0	0.0683538	0.020659	0	0.00273197	0.0251527	0	0.00838209	0.716302	0.029131	0	0.00403971	0	0.0231225	0.0321155	0.0801487	0.0135205	0	0.0434781	0.0648485	0.321883	0.116491	0.0187172	0.00856404	0.00450337	0.0226915	0	0.0138777	0	0.0159948	0.0283333	0.0139134	0.00684054	0	0	0.0174461	0	0.0108739	0.00480402
s18396	Rothia dentocariosa (Rothia sp. Olga)	Bacteria|-|Actinobacteria|Actinobacteria|Micrococcales|Micrococcaceae|Rothia|Rothia dentocariosa (*Rothia sp. Olga)	-	0	0	0.382032	0.102963	0.0419556	0.0543619	0.138249	0	0.0988152	0.00529977	0	0	0	0	0	0.0205561	0.0630084	0.000751385	0.00316514	0.00404986	0.236431	1.45045	0.00666319	0.91349	0.000397106	0.00920835	0.665865	0.0441994	0.0440527	0.176935	0.00704699	0.0898344	0.412089	0.00398796	0.0112559	0.0518721	0.527575	0.12012	0.00677599	0	0.000189876	0.227517	0.0851536	0.00382387	0.0374421	1.47986
s17082	Haemophilus parainfluenzae	Bacteria|-|Proteobacteria|Gammaproteobacteria|Pasteurellales|Pasteurellaceae|Haemophilus|Haemophilus parainfluenzae	-	0	0	0.115869	0.0505425	0.0269291	0	0	0	0	0.0010127	0	0	0.00101864	0	0	0.0490185	0.0152478	0	0.000624698	0.00161994	0.0161801	0.0647218	0.000523537	0.140115	0	0.0140218	0.113631	0.00735626	0.00645123	0.118491	0.0011745	0.0163053	0.489878	0.00209623	0.0132449	0.0857269	0.10276	0.0783206	0.000903465	0	0	0.74321	0.0166153	0.0125869	0.00201784	0.0331914
s6239	Olsenella sp. oral taxon 807	Bacteria|-|Actinobacteria|Coriobacteriia|Coriobacteriales|Atopobiaceae|Olsenella|*Olsenella sp. oral taxon 807	-	0.582278	1.9435	0.601849	0.849361	1.0316	1.71947	0.937887	1.96971	0.101714	1.23549	0.120591	1.24541	0.941345	0	0.54295	0.0163117	0.203442	0.614898	0.862292	0.830741	0.836216	0.323469	1.45043	0.102685	1.22433	1.64406	0.637312	0.642962	0.535022	0.08205	0	0.0189452	0.132886	0.664199	0.411902	0.63125	0.131957	0.154217	1.58924	0.381784	0.291112	0.0153621	0.740391	0.779432	0.118436	0.0810861
s16975	Streptococcus infantis	Bacteria|-|Firmicutes|Bacilli|Lactobacillales|Streptococcaceae|Streptococcus|Streptococcus infantis	-	0	0	0	0.000352213	0	0	0	0	0	0.0033419	0	0	0.000822751	0	0	0	0.00290717	0	0	0.00023142	0	0.00238412	0	0.0043408	0	0.00366241	0.00642643	0.00377086	0.000675843	0.0045838	0.000342562	0.010482	0.0298252	0.000255638	0.000904086	0.00878428	0.00456995	0.00441698	0	0	0	0.0128411	0.000237362	0.0016995	0.000280256	0.037122
s3020	Propionibacterium acidifaciens	Bacteria|-|Actinobacteria|Actinobacteria|Propionibacteriales|Propionibacteriaceae|Propionibacterium|Propionibacterium acidifaciens	-	0	0	0	0	0	0	0	0	0	0	0	0.00363491	0.00231154	0	0	0	0	0.00371273	0	0	0	0	0	0	0	0	0	0	0	0	0	0	0	0.00403908	0	0.00192356	0	0	0.120567	0.0141488	0	0	0	0	0	0.00858901
s10648	Streptococcus oralis (Streptococcus sp. HMSC077F03)	Bacteria|-|Firmicutes|Bacilli|Lactobacillales|Streptococcaceae|Streptococcus|Streptococcus oralis (*Streptococcus sp. HMSC077F03)	Yellow_complex	0.03222	0.0185991	0.334104	0.139476	0.349055	0.417497	0.176694	0.0958423	0.232308	0.0947208	0	0	0.1946	0	0.00260443	0.0573408	0.0243253	0.000265195	0.00170751	0.00480197	0.118132	0.471915	0.0197516	0.178969	0.00641042	0.227279	0.366525	0.0252215	0.0944337	0.279765	0.0137025	0.713318	1.86169	0.0134977	0.0666312	0.188894	0.405964	0.0527883	0.00758911	0	0.000126584	0.842473	0.0427845	0.213977	0.0253351	0.293846
s8897	Streptococcus mitis MG_43	Bacteria|-|Firmicutes|Bacilli|Lactobacillales|Streptococcaceae|Streptococcus|Streptococcus mitis	Yellow_complex	0	0	0	0.000469617	0	0	0	0	0	0.00486094	0	0	0.00180222	0	0.000209552	0.0032457	0.00231387	0	0	0	0.000279933	0.00406702	0.000142783	0.00227714	0	0.000470882	0.00255596	0	0.000552963	0.00664651	0.000636186	0.00504688	0.00447758	0.000204511	0.000135613	0.0230187	0.00279275	0.00576362	0.000587252	0	0	0.00614484	0	0.00345211	0	0.00342105
s939	Pseudopropionibacterium propionicum	Bacteria|-|Actinobacteria|Actinobacteria|Propionibacteriales|Propionibacteriaceae|Pseudopropionibacterium|Pseudopropionibacterium propionicum	-	0.0127921	0.0638581	0	3.74637	0	0	0	0.82677	0	0.0129963	0.138086	0.126111	0.324477	0.0076133	0.104357	0.307343	0.9669	0.00910502	0.133186	0.887786	2.14417	1.9744	0.511067	0	0.12628	0.116203	1.53833	1.18844	1.16718	2.49443	0.107026	0.248695	0.781452	0.0738794	1.11139	0	1.91659	0.634644	0.519447	0.360268	0	0	2.55277	0.207126	0.950907	0.923683
s1193	Neisseria elongata	Bacteria|-|Proteobacteria|Betaproteobacteria|Neisseriales|Neisseriaceae|Neisseria|Neisseria elongata	-	0	0.0306707	0.724469	0.892918	0.742221	0.372295	0.247129	0.172723	0.932552	0.0106333	0	0	0.0106958	0	0.000598721	0.821746	0.0884016	0.00194476	0.00570558	0.0492925	0.440278	1.20117	0.143687	1.32245	0.00175861	0.259351	1.01947	0.221553	0.120362	0.713163	0.0385137	1.34325	0.721042	0.0228029	0.0293828	1.36714	1.20037	0.775772	0.0103898	0.00701594	0.000601276	1.04667	0.0877053	0.140793	0.102293	1.56298
s8820	Ottowia sp. Marseille-P4747 (Ottowia sp. oral taxon 894)	Bacteria|-|Proteobacteria|Betaproteobacteria|Burkholderiales|Comamonadaceae|Ottowia|*Ottowia sp. Marseille-P4747 (*Ottowia sp. oral taxon 894)	-	0	0.024222	1.26793	4.15617	2.1511	1.59151	2.24139	1.57467	4.34302	0	0	0	0.0112443	0	0	1.47039	6.03071	0.031072	0.139099	0.566286	1.51158	1.76144	1.82067	2.69998	0	0.58766	2.23786	9.87118	0.249878	3.31615	5.23978	0	1.85038	0.474311	0.08408	6.38335	4.62269	5.77154	0.0829833	0.0386461	0.00161395	0.817579	2.18432	0.143979	1.45576	3.86207
s2254	Prevotella pallens	Bacteria|-|Bacteroidetes|Bacteroidia|Bacteroidales|Prevotellaceae|Prevotella|Prevotella pallens	-	0	0	0	0	0	0	0	0	0	0	0	0	0	0	0	0.00149802	0	0	0	0	0.00016796	0	0	0	0	0	0.000219083	0	0.000614403	0	0	0	0	0	0	0	0	0	0	0	0	0	0	0	0	0
s4523	Methanobrevibacter oralis	Archaea|-|Euryarchaeota|Methanobacteria|Methanobacteriales|Methanobacteriaceae|Methanobrevibacter|Methanobrevibacter oralis	-	0	0	0.256493	0.327851	0	0	0	0	0	0.557962	0	0	1.1542	0	0	0	0.0023732	13.6687	14.8609	0.812575	0	0.00518896	4.59499	0.348901	4.31189	9.27501	0.904447	2.42417	0.0073114	0.540048	4.84515	0.0458878	0.302427	20.9821	0	4.75499	0.180957	0	0	3.4809	5.72446	0.191829	0.276883	10.791	0.928038	0.583907
s9974	Tannerella sp. oral taxon HOT-286	Bacteria|-|Bacteroidetes|Bacteroidia|Bacteroidales|Tannerellaceae|Tannerella|*Tannerella sp. oral taxon HOT-286	-	0	0.0198573	0	0.0253593	0	0.166392	0	0	0	0.0252499	0	0	0	0.00121961	0	0.777305	0.143163	0	0	0	0	0	0.0531152	0	0	0	0.252602	0.295363	0.101929	0	0	0	0.10769	0	0	0.0751473	0.100285	0.0871545	0	0	0	0	0	0	0	0.0221276
s896	Tannerella forsythia	Bacteria|-|Bacteroidetes|Bacteroidia|Bacteroidales|Tannerellaceae|Tannerella|Tannerella forsythia	Red_complex	0.0528872	0.247175	1.48075	0.122922	0.102708	0.137829	0.0815997	0.209889	0.115258	0.171011	2.03788	0.229092	0.338699	0.0607216	0.059423	0.221041	0.752541	2.19497	0.145097	3.09085	0.659018	0.72996	1.21246	0.798423	4.27297	0.864015	0.0350532	0.0930351	7.10741	0.463346	0.805803	0.0437137	0.638245	0.123729	1.04928	0.371376	0.3397	0.532515	1.58653	7.08341	0.933085	0.0700354	1.40269	2.23059	2.05388	0.377625
s11914	Capnocytophaga sputigena	Bacteria|-|Bacteroidetes|Flavobacteriia|Flavobacteriales|Flavobacteriaceae|Capnocytophaga|Capnocytophaga sputigena	Green_complex	0.00747536	0.0173014	1.11125	0.67255	0.565781	0.97201	0.275284	0.042424	0.654236	0.0628547	0	0.00574178	0.147899	0	0.0048197	0.0869682	0.193475	0.00176797	0.00570558	0.0503339	0.3825	0.794402	0.0374091	1.82043	0.00499219	0.326426	1.36175	0.529095	0.112067	1.72786	0.0188898	1.66376	1.54697	0.0238766	0.0375196	0.42857	2.25292	0.674505	0.0105705	0.00181245	0.000443045	2.16511	0.347083	0.258324	0.169499	1.10289
s9018	Fusobacterium nucleatum subsp. polymorphum	Bacteria|-|Fusobacteria|Fusobacteriia|Fusobacteriales|Fusobacteriaceae|Fusobacterium|Fusobacterium nucleatum	Orange_complex	0.0103136	0	0.107049	0.0208392	0.0367852	0.06363	0.0301933	0	0.0354154	0.0196463	0.000561935	0	0.137243	0.00151527	0.0084719	0.972047	0.352301	0.00220996	0.00953706	0.0246463	0.0496601	0.346538	0.207939	0.127662	0.00589986	0.140794	0.426554	0.759982	0.180573	0.0891549	0.0111088	0.237591	0.411558	0.0194796	0.0215625	0.228007	0.327386	0.41358	0.0214121	0.0232695	0.000411399	0.303067	0.0872899	0.145944	0.0192816	0.118936
s1943	Fusobacterium periodonticum	Bacteria|-|Fusobacteria|Fusobacteriia|Fusobacteriales|Fusobacteriaceae|Fusobacterium|Fusobacterium periodonticum	Orange_complex	0.00259839	0	0.04136	0.00123274	0	0	0.0219411	0	0.00384721	0.0258913	0	0	0.0356526	0	0.00197578	0.00316248	0.00326315	0	0.000291526	0.00445484	0.0058226	0.00995719	0.000618725	0.0583518	0.00158842	0.00941763	0.0351263	0.0131053	0.00448514	0.00771607	0.00293624	0.0169264	0.0348341	0.000664659	0.00302869	0.0282123	0.0069184	0.0115811	0.00167141	0	0	0.193405	0.00356043	0.0305379	0.00128918	0.0216909
s40727	Rothia mucilaginosa (Rothia sp. HMSC068F09)	Bacteria|-|Actinobacteria|Actinobacteria|Micrococcales|Micrococcaceae|Rothia|Rothia mucilaginosa (*Rothia sp. HMSC068F09)	-	0	0	0	0	0	0	0	0	0	0	0	0	0	0	0	0	0.00071196	0	0	0	0	0.000490848	0	0.000213482	0	0	0	0	0	0	0	0	0.00136604	0	0	0	0	0	0	0	0	0.00031512	0	0	0	0.000145576
s16366	Prevotella conceptionensis (Prevotella sp. oral taxon 317)	Bacteria|-|Bacteroidetes|Bacteroidia|Bacteroidales|Prevotellaceae|Prevotella|Prevotella conceptionensis (*Prevotella sp. oral taxon 317)	-	0.00743538	0.00994833	0.221519	0.0167888	0	0.0491045	0.0502899	0.0326246	0.0550203	0.0495546	0.00142357	0.00812647	0.209997	0	0.00443053	2.95933	0.0417683	0.00265195	0.0042063	0.120917	0.0777094	0.145221	0.0617297	0.0789172	0.0332434	0.0525295	0.031767	0.261611	0.143033	0.0705905	0.0235878	0.0114137	0.0686816	0.0233142	0.0114367	0.0997689	0.0475402	0.232538	0.0129647	0.0237372	0	0.00614484	0.138738	0.0793984	0.253912	0.0267133
s3161	Actinomyces sp. oral taxon 849 (Actinomyces johnsonii)	Bacteria|-|Actinobacteria|Actinobacteria|Actinomycetales|Actinomycetaceae|Actinomyces|*Actinomyces sp. oral taxon 849 (Actinomyces johnsonii)	-	0.0420539	0.108095	0.0142327	0.0361605	0.0338768	0.0788599	0.0884927	0.0398347	0.0426882	0.011511	0.000674322	0.0203046	0.128271	0	0.0707089	0.0308758	0.0444381	0.00110498	0.0122857	0.0319939	0.0434456	0.0535725	0.0323641	0	0.0250744	0.105948	0.0771171	0.0254069	0.18131	0.0193284	0.0532439	0.0270202	0.0671637	0.00618644	0	0.0171838	0.0682954	0.0135741	0.066495	0.033735	0	0	0.129066	0.0283073	0.0371619	0.0884377
s117595	Veillonella rogosae	Bacteria|-|Firmicutes|Negativicutes|Veillonellales|Veillonellaceae|Veillonella|Veillonella rogosae	-	0	0	0	0.000176106	0	0	0	0	0	0	0	0	0.00117536	0	0.00344264	0.00873843	0	0	0	0	0	0.00238412	0	0.00220598	0	0.000156961	0.00116844	0.00475993	0.000184321	0.000611173	0.000146812	0	0.00121426	0	0.00031643	0.00185945	0.000253886	0.00048479	0	0	0	0	0	0.000318656	0	0.000727882
s16982	Streptococcus cristatus	Bacteria|-|Firmicutes|Bacilli|Lactobacillales|Streptococcaceae|Streptococcus|Streptococcus cristatus	-	0.0754731	0.0997979	0.0142327	0.0116817	0.00673228	0.0382647	0.0555324	0.0353732	0.0320425	0.0871256	0	0.00611221	0.0756539	0	0.0085617	0.0361189	0.0407004	0.000441991	0.00183245	0.00422342	0.0100216	0.0192833	0.00761508	0.0110299	0.00158842	0.0113535	0.0143134	0.0153307	0.0131482	0	0.00929811	0	0.00956229	0.00644208	0.0020794	0.0330212	0.0114249	0.0557509	0.00243936	0.00298177	0	0.00063024	0.0103252	0.043709	0.00341912	0.0127379
s108800	Desulfobulbus sp. ORNL	Bacteria|-|Proteobacteria|Deltaproteobacteria|Desulfobacterales|Desulfobulbaceae|Desulfobulbus|*Desulfobulbus sp. ORNL	-	0.197397	0.397619	0.945319	0.500025	0.424619	0.188017	0.587848	0.989375	0.160581	0.120308	0.111638	0.209019	0.533182	0.300356	3.70476	0	0.575085	1.20345	0.460944	2.87002	1.3102	2.35319	0.48865	0.816284	5.33234	1.85737	0.121372	0.175623	5.71333	1.11967	2.16181	0.00760914	1.21213	0.351656	0.234701	0.323479	0.585906	0.117696	2.10751	5.7222	0.448836	0.0602667	3.25821	0.734767	6.40098	0.841796
s11923	Capnocytophaga leadbetteri (Capnocytophaga sp. oral taxon 329)	Bacteria|-|Bacteroidetes|Flavobacteriia|Flavobacteriales|Flavobacteriaceae|Capnocytophaga|Capnocytophaga leadbetteri (*Capnocytophaga sp. oral taxon 329)	Green_complex	0	0	0.640289	0.173054	0.280009	0.218694	0.255673	0.0171688	0.342454	0.0281192	0	0	0.12451	0	0.00128725	1.85247	0.324357	0.00229835	0.00824602	0.0104718	0.062537	0.460836	0.0213698	0.528653	0.00153169	0.209281	0.450142	0.0704718	0.0722538	0.359905	0.00734061	0.957664	0.766881	0.0108391	0.0182173	0.237624	0.429956	0.453171	0.00889913	0.00163705	0.000411399	1.93696	0.11607	0.102448	0.0615441	2.13946
s2350	Actinomyces massiliensis	Bacteria|-|Actinobacteria|Actinobacteria|Actinomycetales|Actinomycetaceae|Actinomyces|Actinomyces massiliensis	-	0	0.0197394	0.0468341	1.24184	0	0.00785889	0	0	0	0	0	0	0.0194326	0	0	0.017144	0	0	0	0.389075	0.646085	0.650654	0	0	0	0	0.0698144	0.074799	0.240354	0.0200923	0.331404	0	0.177661	0.0143157	0.0515781	0	0.405266	0.0349049	0.0235804	0.0281807	0	0.021113	1.31427	0.0137022	0.297071	0.0400335
s9975	Anaerolineaceae bacterium oral taxon 439	Bacteria|-|Chloroflexi|Anaerolineae|Anaerolineales|Anaerolineaceae|-|*Anaerolineaceae bacterium oral taxon 439	-	0.292418	1.69562	0.385256	0.287758	0.682492	0.371102	1.16968	1.9919	0.568438	0.111802	3.04483	0.995064	0.552575	0	1.31892	0	0.518781	2.48019	0.959869	1.70771	1.56527	0.290161	1.39879	0.532851	2.75784	1.01794	0.186293	0.226499	1.84401	0.238205	1.5566	0.0178582	0.244142	1.80516	3.41812	0.464284	0.263851	0.808361	2.5569	0.726559	1.19708	0.0330088	0.134525	1.58643	2.73008	0.38323
s1877	Actinomyces sp. oral taxon 877 (Actinomyces sp. oral taxon 178/Actinomyces hongkongensis)	Bacteria|-|Actinobacteria|Actinobacteria|Actinomycetales|Actinomycetaceae|Actinomyces|*Actinomyces sp. oral taxon 877 (*Actinomyces sp. oral taxon 178/Actinomyces hongkongensis)	-	0.0265035	0.0299236	0.00875859	0.0164953	0.0229436	0.0343081	0.0404358	0.00888314	0.0235576	0.0116798	0.000374624	0.0123402	0.0394529	0	0.0779235	0.13374	0.0393951	0.000751385	0.022739	0.0396307	0.041654	0.086319	0.10366	0.0384268	0.0430009	0.0207711	0.0511923	0.0398104	0.156058	0.0237594	0.014828	0.00574567	0.0475838	0.012424	0.0344457	0.00673248	0.0240557	0.0106115	0.0588156	0.0142657	0	0	0.0262285	0.0176854	0.0122191	0.010991
s452	Streptococcus gordonii	Bacteria|-|Firmicutes|Bacilli|Lactobacillales|Streptococcaceae|Streptococcus|Streptococcus gordonii	Yellow_complex	0.0833482	0.028744	0.166535	0.0148516	0.128829	0.68703	0.188927	0.0087238	0.0519636	0.135803	0	0	0.0308336	0	0.0113757	0.15363	0.678201	0.00450831	0.0168668	0.00266133	0.0520675	0.064301	0.0105183	0.149224	0.00124805	0.123842	0.332056	0.0336286	0.146965	0.260665	0.0692464	0.426345	0.535868	0.009612	0.0191214	1.19421	0.050206	0.396828	0.0369969	0.0118686	0.000221523	0.215463	0.0223714	0.312601	0.0191695	0.12061
s2157	Megasphaera micronuciformis	Bacteria|-|Firmicutes|Negativicutes|Veillonellales|Veillonellaceae|Megasphaera|Megasphaera micronuciformis	-	0	0	0	0	0	0	0	0	0	0	0	0	0	0	0	0	0	0	0	0	0	0	0	0	0	0	0	0	0	0	0	0	0	0	0	0	0	0	0	0	0	0	0	0	0	0
s27395	Atopobium parvulum (Atopobium sp. BS2)	Bacteria|-|Actinobacteria|Coriobacteriia|Coriobacteriales|Atopobiaceae|Atopobium|Atopobium parvulum (*Atopobium sp. BS2)	-	0	0	0	0	0	0	0	0	0	0	0	0	0.00188057	0	0	0.000166446	0.00314449	0	0	0.00034713	0	0	0.000428348	0.000142321	0.0019288	0.000261601	0.000146055	0.00469812	0.00178177	0	0.00200643	0	0	0	0	0.0030777	0	0.0157288	0.000316213	0	0	0	0	0.000424875	0	0.000509518
s2489	Corynebacterium durum	Bacteria|-|Actinobacteria|Actinobacteria|Corynebacteriales|Corynebacteriaceae|Corynebacterium|Corynebacterium durum	-	0	0	0.00778541	0.132902	0.0697464	0	0.049853	0	0	0	0	0	0.00673873	0	0	0.00024967	0.00124593	0	0	0.00318203	0.363465	0.449196	0.00347438	0.0537263	0	0.000418561	0.421807	0.00271996	0.0153601	0.140112	0.0011745	0.01747	0.0607889	0.000306766	0.00185338	0.0020518	0.43954	0.0185298	0.000587252	0	0	0	0.00919778	0.000637312	0.00336307	0.156422
s67104	Actinomyces oris	Bacteria|-|Actinobacteria|Actinobacteria|Actinomycetales|Actinomycetaceae|Actinomyces|Actinomyces oris	-	0.00655593	0.0814741	0	0.0356909	0	0.0294844	0	0.0214311	0.0861142	0.0208278	0.000449548	0.0582049	0.0316172	0	0.0190393	0	0.0103234	0.00260775	0.00166586	0	0.0134928	0.00995719	0.00180858	0.012382	0.0038576	0.0327524	0.0508272	0.00525447	0.00497666	0.0447685	0.00254475	0.0169264	0.0151024	0.00199398	0	0.00218004	0.00856865	0.00269328	0.00262005	0	0	0.00606606	0.00100879	0.00100908	0.0141809	0.125632
s1438	Desulfomicrobium orale	Bacteria|-|Proteobacteria|Deltaproteobacteria|Desulfovibrionales|Desulfomicrobiaceae|Desulfomicrobium|Desulfomicrobium orale	-	0.0516879	0.160235	0	0.969054	0.107232	0.0253653	0.260721	0.7665	0.153203	0.015393	4.50354	0.0277133	0.570989	0	0.298342	0	0	1.54113	0.21348	9.6688	2.44499	0.00378654	3.21118	0.0634042	0	0.00162193	0.0536022	0.200103	0	0.00481299	0	0.187356	0	3.08064	8.30467	0.0155809	0.000761658	0.517648	4.18422	0.549932	0.899666	0.0070902	0.0418351	0.00605446	0	0.00225644
s18393	Prevotella sp. oral taxon 306	Bacteria|-|Bacteroidetes|Bacteroidia|Bacteroidales|Prevotellaceae|Prevotella|*Prevotella sp. oral taxon 306	-	0	0	0	0	0	0	0	0	0	0	0	0	0	0	0	0.00274637	0	0	0	0	0	0	0	0	0	0	0	0	0	0	0	0	0	0	0	0	0	0	0	0	0	0	0	0	0	0.000291153
s821	Selenomonas sputigena (Selenomonas sp. CM52)	Bacteria|-|Firmicutes|Negativicutes|Selenomonadales|Selenomonadaceae|Selenomonas|Selenomonas sputigena (*Selenomonas sp. CM52)	-	0	0.0304348	0.048233	0.020487	0	0	0.0213101	0.0453718	0.0183928	0.0422969	0	0.00569547	0.0552027	0	0	0.0718216	0.00895882	0	0	0	0	0.00511884	0	0	0	0.0494949	0	0.00469812	0.0569552	0	0	0.000698798	0.00963819	0	0	0	0.00952073	0.00242395	0	0	0	0	0	0	0.0152459	0.00756997
s2186	Capnocytophaga gingivalis	Bacteria|-|Bacteroidetes|Flavobacteriia|Flavobacteriales|Flavobacteriaceae|Capnocytophaga|Capnocytophaga gingivalis	Green_complex	0	0	0.696125	0.620951	0.343239	0.432619	0.297807	0.0390779	0.290438	0.0250811	0	0	0.0315388	0	0.000419104	0.065996	1.75777	0.00782324	0.0316097	0.0171251	0.152395	0.696443	0.00966163	0.800913	0.00107786	0.174122	0.95228	0.107129	0.0508726	0.500933	0.0158557	0.151406	1.11128	0.012015	0.0259925	0.899908	1.14369	1.1378	0.0112481	0.00274791	0.000474691	2.61116	0.237421	0.173243	0.0696155	1.26863
s1323	[Eubacterium] sulci	Bacteria|-|Firmicutes|Clostridia|Clostridiales|Clostridiales Family XIII. Incertae Sedis|-|[Eubacterium] sulci	-	0	0	0	0	0	0	0	0	0	0.0214016	0	0	0.012067	0	0	0.000332893	0	0	0	0	0	0	0	0	0	0	0	0	0	0	0	0	0	0	0	0	0	0	0	0	0	0	0	0	0	0
s16385	Actinomycetaceae bacterium BA112 (Actinomyces sp. oral taxon 848)	Bacteria|-|Actinobacteria|Actinobacteria|Actinomycetales|Actinomycetaceae|- (Actinomyces)|*Actinomycetaceae bacterium BA112 (*Actinomyces sp. oral taxon 848)	-	0	0	0	0.00915753	0	0	0.0105822	0	0	0	0	0	0.000822751	0	0	0	0.00112727	0	0	0	0	0	0	0	0	0	0	0.019287	0	0	0	0	0	0	0	0	0.00418912	0.00667933	0	0	0	0	0	0	0	0
s19135	Actinomyces sp. ICM58	Bacteria|-|Actinobacteria|Actinobacteria|Actinomycetales|Actinomycetaceae|Actinomyces|*Actinomyces sp. ICM58	-	0	0	0	0	0	0	0	0	0	0	0	0	0	0	0	0.000166446	0	0	0	0	0	0	0	0	0	0	0	0.00135998	0	0	0	0	0	0	0	0	0	0.000538656	0	0	0	0	0	0	0	0
s3514	Gemella sanguinis	Bacteria|-|Firmicutes|Bacilli|Bacillales|-|Gemella|Gemella sanguinis	-	0	0	0	0.000117404	0	0	0	0	0	0.00148529	0	0	0.00286004	0	0	0	0.00041531	0	0.000166586	0	0	0.00119206	0.000142783	0.00185018	0	0.00167425	0.00394349	0.00271996	0.000184321	0.00160433	0.000244687	0.0013976	0.00531239	0	0	0	0.000317358	0.000323194	0.00013552	0	0	0.00330876	0.000178022	0.00185883	0	0.00131019
s33567	Streptococcus pseudopneumoniae	Bacteria|-|Firmicutes|Bacilli|Lactobacillales|Streptococcaceae|Streptococcus|Streptococcus pseudopneumoniae	-	0	0	0.00662976	0.000704425	0	0	0	0	0.00521744	0	0	0	0.0016455	0	0	0.000416116	0.00023732	0	0	0.000173565	0.000447893	0.00140242	0.000285565	0.00341571	0	0.00120336	0.00248294	0.000741808	0.000430082	0.0122235	0.00107662	0.00527981	0.00318743	0	0.000226022	0.00525774	0.00184067	0.00307034	0	0	0	0.00370266	0	0.00238992	0	0.00232922
s2829	Capnocytophaga granulosa (Capnocytophaga sp. CM59)	Bacteria|-|Bacteroidetes|Flavobacteriia|Flavobacteriales|Flavobacteriaceae|Capnocytophaga|Capnocytophaga granulosa (*Capnocytophaga sp. CM59)	Green_complex	0	0	0.577154	0.147577	0	0.0868272	0.27475	0.0449336	0.616238	0.0173846	0	0	0.00658201	0	0	11.6876	0.920742	0.00534809	0.0193656	0.0258612	0.0690315	0.402916	0.0633003	0	0.00107786	0.101815	0	1.80828	0.119993	0	0.00738955	0	0	0.0241322	0	0.421132	0.191367	0.747655	0.00876361	0.00187092	0.00015823	0	0.130964	0.115407	0.0850856	0
s16097	Streptococcus mitis MG_56	Bacteria|-|Firmicutes|Bacilli|Lactobacillales|Streptococcaceae|Streptococcus|Streptococcus mitis	Yellow_complex	0	0	0	0.000469617	0	0	0	0	0	0	0	0	0.000901109	0	0	0.000416116	0.00195789	0	0	0	0.00128769	0.00147254	0.000190377	0.00177902	0	0.000418561	0.00109541	0	0.000122881	0.00297947	0.000391499	0.00217404	0.00159372	0	0	0.0088484	0.000761658	0.00280101	0.00027104	0	0	0.0023634	0.000178022	0.000849749	0.000112102	0.000363941
s16321	Veillonella sp. T11011-6	Bacteria|-|Firmicutes|Negativicutes|Veillonellales|Veillonellaceae|Veillonella|*Veillonella sp. T11011-6	-	0	0	0	0	0	0	0	0	0	0	0	0	0.000744394	0	0.000598721	0.00174769	0	0	0	0	0	0	0	0	0	0	0	0	0	0	0	0	0.00060713	0	0	0	0	0	0	0	0	0	0	0	0	0
s3081	Actinomyces gerencseriae	Bacteria|-|Actinobacteria|Actinobacteria|Actinomycetales|Actinomycetaceae|Actinomyces|Actinomyces gerencseriae	-	0.0334992	0.359005	0	0	0	0.0190781	0	0.0445751	0	0	0.0110889	0.0808711	0.0209606	0	0	0.017144	0.041353	0.00658567	0.0334422	0.0384736	0	0.0323959	0	0	0	0	0	0	0	0	0	0	0.0500123	0	0.273803	0	0.0293238	0	0.0238063	0.0541396	0	0	0.180692	0	0	0
s2213	Prevotella salivae	Bacteria|-|Bacteroidetes|Bacteroidia|Bacteroidales|Prevotellaceae|Prevotella|Prevotella salivae	-	0	0	0	0	0	0	0	0	0	0	0	0	0	0	0	0.000166446	0.00017799	0	0	0	0	0	0	0	0	0	0	0.000494539	0	0	0.000146812	0	0	0	0	0	0.000190415	0	0	0	0	0.00015756	0	0	0	0.000145576
s323	Porphyromonas gingivalis	Bacteria|-|Bacteroidetes|Bacteroidia|Bacteroidales|Porphyromonadaceae|Porphyromonas|Porphyromonas gingivalis	Red_complex	0.00271831	0.0370408	0.101393	0.0494859	0.0342	0.0279126	0.0742698	0.0245382	0.00658768	0.0291656	1.05228	0.011854	0.0566915	0.0362925	0.0044904	0	0.0662716	0.157923	0.00837095	0.32584	0.0671839	0.0546243	0.0561612	0.0407039	0.357792	0.0809393	0.0063534	0.00859261	0.163677	0.0975586	1.6051	0.0167712	0.114975	0.0636028	0.0436222	0.121633	0.107394	0.111232	0.242626	0.280988	0.0635453	0.00850824	0.00421318	0.147591	0.0859264	0.0370492
s41220	Streptococcus sp. 263_SSPC	Bacteria|-|Firmicutes|Bacilli|Lactobacillales|Streptococcaceae|Streptococcus|*Streptococcus sp. 263_SSPC	-	0	0.00428604	0.00322365	0.00146755	0.00570898	0	0	0	0	0.00307184	0	0	0.00176304	0	0.000209552	0.000166446	0.00053397	0	0	0	0	0	0	0	0	0.000837123	0	0.000741808	0	0	0	0	0	0	0.000452043	0	0.00196762	0	0	0	0	0	0.000534065	0	0	0.00567748
s2180	Gemella haemolysans	Bacteria|-|Firmicutes|Bacilli|Bacillales|-|Gemella|Gemella haemolysans	-	0	0.0027525	0	0.000528319	0	0	0	0	0	0	0	0	0	0	0	0	0.00124593	0	0	0	0.000279933	0.000420726	0	0.00555053	0	0.000261601	0.00299413	0	0	0.00313226	0.000782998	0	0.00121426	0	0	0.00230828	0.00228497	0.00307034	0.000677599	0	0	0.00850824	0.000415384	0.0011153	0	0.00378499
s153	Streptococcus parasanguinis	Bacteria|-|Firmicutes|Bacilli|Lactobacillales|Streptococcaceae|Streptococcus|Streptococcus parasanguinis	-	0	0	0	0	0	0	0	0	0	0	0	0	0	0	0	0	0	0	0	0	0	0.000280484	0	0	0	0	0	0.000803625	0	0	0	0	0.000683021	0	0	0	0	0	0	0	0	0.00086658	0	0	0	0
s108971	Mogibacterium diversum	Bacteria|-|Firmicutes|Clostridia|Clostridiales|Clostridiales Family XIII. Incertae Sedis|Mogibacterium|Mogibacterium diversum	-	0	0	0	0	0	0	0	0	0	0	0	0	0	0	0	0.000499339	0	0	0	0	0	0	0	0	0	0	0	0	0	0	0	0	0	0	0	0	0	0	0	0	0	0	0	0	0	0
s1952	Abiotrophia sp. HMSC24B09 (Abiotrophia defectiva)	Bacteria|-|Firmicutes|Bacilli|Lactobacillales|Aerococcaceae|Abiotrophia|*Abiotrophia sp. HMSC24B09 (Abiotrophia defectiva)	-	0.0564449	0	0.728727	0.691687	0.868087	0.519879	0.595566	0.127949	1.34726	0.0821634	0	0	0.0435275	0	0.00981902	0.163866	0.052507	0.00150277	0.0030402	0.00885183	0.333904	1.21359	0.0137071	0.822689	0.000680753	0.120022	1.5208	0.0498248	0.0752029	1.85705	0.0337668	1.65025	1.01413	0.00991876	0.0346717	0.0725825	0.664674	0.188961	0.00722772	0.00210478	0.00401905	1.41898	0.144672	0.274257	0.0519033	0.864724
s16414	Bacteroidetes oral taxon 274	Bacteria|-|Bacteroidetes|-|-|-|-|*Bacteroidetes oral taxon 274	-	0.0987387	0.234513	0.653914	0.315289	0.273061	0.198315	0.409697	0.31808	0.178711	0.406665	0.00400847	0.209204	1.35985	0	0.133784	1.55661	0.887873	0.0828733	0.09308	0.984404	0.771327	2.19893	0.944175	0.278523	0.515897	1.01831	0.520102	0.917307	0.678301	0.584205	0	0.115457	0.718842	0.133648	0.292562	0.1426	0.936015	0.221495	0.38325	0.614596	0.0024051	0.0889426	2.82799	0.376864	0.874566	0.17491
s7678	Streptococcus sp. I-G2	Bacteria|-|Firmicutes|Bacilli|Lactobacillales|Streptococcaceae|Streptococcus|*Streptococcus sp. I-G2	-	0	0	0	0	0	0	0	0	0	0	0	0	0	0	0	0	0.00047464	0	0	0	0	0.000210363	0	0.00206366	0	0.000313921	0	0.000803625	0	0	0	0	0.00265619	0	0.000180817	0.000705307	0	0.000700253	0	0	0	0	0	0.00148706	0	0.00240201
s2085	Actinomyces odontolyticus	Bacteria|-|Actinobacteria|Actinobacteria|Actinomycetales|Actinomycetaceae|Actinomyces|Actinomyces odontolyticus	Purple_complex	0.00723551	0	0.0919652	0.0268856	0	0	0	0	0	0.00313936	0	0	0.00497569	0	0	0.00599207	0.0005933	0	0	0	0	0.0107285	0.00237971	0.0764977	0	0.00214513	0.0341769	0	0.00927749	0	0	0.000388221	0.0986586	0.00363006	0.00384237	0	0.0302759	0.00253168	0.0111126	0	0.00015823	0	0.00255164	0	0	0.0248936
s1637	Prevotella intermedia	Bacteria|-|Bacteroidetes|Bacteroidia|Bacteroidales|Prevotellaceae|Prevotella|Prevotella intermedia	Orange_complex	0.0133917	0.0325189	0.077185	0.0354561	0.138093	0.0835753	0	0.0225863	0.0696713	0.029807	0	0.0069457	0.217402	0	0.0340073	0.00474372	0.0408783	0.00561329	0.00412301	0.116636	0.0409822	0.130636	0.00975682	0.11585	0.0304637	0.048867	0.0387046	0.014898	0.086938	0.0362884	0.0284326	0.038201	0.0944087	0.0115037	0.00994495	0.0525133	0.0194223	0.10326	0.0317568	0.054432	0.000917736	0.0165438	0.063791	0.0404162	0.0703442	0.0995015
s16940	Gemella morbillorum	Bacteria|-|Firmicutes|Bacilli|Bacillales|-|Gemella|Gemella morbillorum	-	0.164098	0.298922	0.0670275	0.00862921	0.084342	0.12997	0.0442706	0.015655	0.0471151	0.335742	0	0	0.454159	0	0.0125731	0.234689	0.276893	0	0.00837095	0.0143481	0.0189795	0.0592523	0.00504499	0.168793	0.0019288	0.0243812	0.303064	0.0275705	0.0253134	0.0892313	0.0387584	0.891744	0.0485704	0.00731125	0	0.643496	0.0606153	0.216917	0.0110223	0.00748366	0	0.30992	0.016378	0.573103	0.00397963	0.0298432
s567	Capnocytophaga sp. oral taxon 336 (Capnocytophaga sp. oral taxon 335/Capnocytophaga ochracea)	Bacteria|-|Bacteroidetes|Flavobacteriia|Flavobacteriales|Flavobacteriaceae|Capnocytophaga|*Capnocytophaga sp. oral taxon 336 (*Capnocytophaga sp. oral taxon 335/Capnocytophaga ochracea)	Green_complex	0.0180688	0.0244973	0.150477	0.239739	0.312324	0.0866646	0.136792	0.0772794	0.160054	0.0387863	0.000974021	0.027204	0.190761	0	0.0310137	1.03937	0.0752304	0.00349173	0.00862083	0.153895	0.449068	0.234275	0.233021	0.187224	0.0527016	0.254276	0.355352	1.36097	0.225609	0.0664651	0.0192324	0.0502358	0.109359	0.0194796	0.0260829	0.181136	0.066772	0.444661	0.0412432	0.0488777	0.000284815	0.00299364	0.250061	0.0759463	0.123593	0.0799943
s17463	Streptococcus pneumoniae	Bacteria|-|Firmicutes|Bacilli|Lactobacillales|Streptococcaceae|Streptococcus|Streptococcus pneumoniae	-	0.00195878	0	0	0.000352213	0	0	0	0	0	0	0	0	0	0	0	0	0.00053397	0	0	0	0.00016796	0.000771332	0.000380754	0.00113857	0	0	0.00109541	0	0.000430082	0.00106955	0	0.00341635	0.000303565	0	0	0.00615541	0.00101554	0.000430925	0	0	0	0.00212706	0	0.00143395	0	0.000582306
s2253	Prevotella nigrescens	Bacteria|-|Bacteroidetes|Bacteroidia|Bacteroidales|Prevotellaceae|Prevotella|Prevotella nigrescens	Orange_complex	0	0	0	0.000587021	0	0	0	0	0	0.00162031	0.000412086	0	0.0023899	0	0	0.501004	0.000889949	0	0.000166586	0.00034713	0	0.000140242	0.000809102	0.000426964	0	0.000732483	0.00138752	0.000865443	0.00104448	0.000611173	0.00019575	0	0.000758912	0.000204511	0	0.00121826	0.000317358	0.000700253	0.000722772	0	0	0	0	0.000637312	0.000952869	0.000436729
s3562	Actinomyces israelii	Bacteria|-|Actinobacteria|Actinobacteria|Actinomycetales|Actinomycetaceae|Actinomyces|Actinomyces israelii	-	0	0	0.16769	0.309712	0	0	0	0	0	0	0	0	0	0.0119374	0	0.0203897	0.530054	0.0378344	0	0	0.513453	1.35853	0	0.135917	0.224138	0.268403	0	0.607664	0.668409	0.325679	0	0.0315236	0.171818	0.173834	0.730547	0	0.0542682	0.274822	0.379094	0.581504	0	0	0.401854	0	1.66074	0.213561
s1100	Corynebacterium argentoratense	Bacteria|-|Actinobacteria|Actinobacteria|Corynebacteriales|Corynebacteriaceae|Corynebacterium|Corynebacterium argentoratense	-	0	0	0	0	0	0	0	0	0	0	0	0	0.00027425	0	0	0	0.00017799	0	0	0	0	0.000140242	0.000190377	0	0	0	0	0.000432721	0	0	0	0	0	0	0.000135613	0	0	0.000215462	0.00027104	0	0	0	0	0	0.000224204	0
s2691	Prevotella loescheii (Prevotella sp. oral taxon 472)	Bacteria|-|Bacteroidetes|Bacteroidia|Bacteroidales|Prevotellaceae|Prevotella|Prevotella loescheii (*Prevotella sp. oral taxon 472)	-	0.012872	0.0163184	1.23885	1.2213	0.995193	0.543836	0.213781	0.0822189	0.382454	0.101337	0	0.00692254	0.319619	0	0.0157164	0.49859	0.0665682	0.00207736	0.00658015	0.136422	0.596033	0.922513	0.117796	1.82406	0.020763	0.57097	1.16194	2.08899	0.702816	0.250887	0.0301944	0.361123	1.32977	0.0262285	0.0439386	0.151	0.509359	0.41929	0.0242129	0.00836066	0	0.194587	0.226621	0.199266	0.325265	0.27412
s2146	Granulicatella sp. HMSC30F09	Bacteria|-|Firmicutes|Bacilli|Lactobacillales|Carnobacteriaceae|Granulicatella|*Granulicatella sp. HMSC30F09	-	0.00255841	0.0134086	0.116051	0.0651006	0.0978066	0.0984259	0.0590275	0.00625405	0.0764698	0.0619095	0	0	0.0925008	0	0.0018261	0.0127331	0.0128746	0	0.000832931	0.00208278	0.0385748	0.193885	0.00504499	0.0861756	0.00130478	0.0122429	0.14182	0.0110035	0.050934	0.253637	0.00376818	1.03702	0.277307	0.00378344	0.0112559	0.0127596	0.137797	0.0140589	0.00225866	0.00210478	0.000189876	0.538461	0.0173868	0.0348397	0.0168153	0.282127
s40352	Haemophilus parainfluenzae	Bacteria|-|Proteobacteria|Gammaproteobacteria|Pasteurellales|Pasteurellaceae|Haemophilus|Haemophilus parainfluenzae	-	0	0	0.00839364	0.000587021	0	0	0	0	0	0	0	0	0	0	0.00029936	0.00399471	0.00047464	0	0	0.000173565	0.000895785	0.0013323	0	0.00370035	0	0.000837123	0.00372441	0.0014218	0.000184321	0.00267388	0	0.00349399	0.0121426	0	0.000406839	0.00288535	0.00101554	0.00285488	0	0	0	0.0129199	0	0.00180572	0	0.00436729
s8808	Selenomonas sp. oral taxon 478	Bacteria|-|Firmicutes|Negativicutes|Selenomonadales|Selenomonadaceae|Selenomonas|*Selenomonas sp. oral taxon 478	-	0	0	0.00504835	0	0	0.00666651	0	0	0	0	0	0	0	0	0	0	0	0	0	0	0	0	0	0	0	0	0	0	0	0	0	0.000310577	0	0	0	0	0	0	0	0	0	0	0	0	0	0
s14375	Streptococcus oralis subsp. tigurinus	Bacteria|-|Firmicutes|Bacilli|Lactobacillales|Streptococcaceae|Streptococcus|Streptococcus oralis	Yellow_complex	0	0.0107348	0.0567483	0.0473139	0.0974834	0.104659	0	0.014938	0.125746	0.0599516	0	0	0.0496785	0	0.000778337	0.00915455	0.157521	0.00167957	0.00528911	0.00538052	0.0154523	0.0694199	0.039646	0.0449024	0.00402779	0.0481346	0.0842738	0.0357922	0.0487836	0.0582143	0.0124301	0.143409	0.0640522	0.0111458	0.00370675	0.0800844	0.0588381	0.0518187	0.00817636	0.0039757	0.000221523	0.0887063	0.00320439	0.146794	0.0108739	0.101831
s2627	Leptotrichia wadei	Bacteria|-|Fusobacteria|Fusobacteriia|Fusobacteriales|Leptotrichiaceae|Leptotrichia|Leptotrichia wadei	-	0.00327796	0	0.00833282	0.00164366	0	0	0	0	0.00948626	0.00843913	0	0.00437579	0.00391786	0	0	0.0795614	0.00617032	0	0	0	0	0	0.00271287	0	0	0	0.0108081	0.00970532	0	0	0	0	0.0200353	0.000511276	0.000813678	0.00230828	0	0	0	0	0	0.0043329	0	0	0	0.00385778
s2136	Alloprevotella tannerae	Bacteria|-|Bacteroidetes|Bacteroidia|Bacteroidales|Prevotellaceae|Alloprevotella|Alloprevotella tannerae	-	0	0	0	0.00164366	0	0.011707	0	0	0	0.00185661	0	0	0.00262497	0	0.000419104	0	0	0	0.000583052	0.00277704	0.00123171	0.0132529	0.000618725	0.00249062	0.00221245	0.00633074	0.000876331	0	0.00307201	0	0.00205537	0.000388221	0.00523649	0.000306766	0	0.00262887	0.00158679	0.00290874	0	0.00210478	0	0.0011817	0.0024923	0.00079664	0.00117707	0.00254759
s2137	Dialister invisus	Bacteria|-|Firmicutes|Negativicutes|Veillonellales|Veillonellaceae|Dialister|Dialister invisus	-	0	0.0709359	0.00808953	0.0321101	0	0.0159888	0.0135433	0	0	0.00337565	0	0.0111826	0.00450554	0	0	0.000915455	0.0159004	0.00106078	0.00566393	0.0382422	0.00772615	0.08688	0.00694876	0.0124531	0.120834	0.013237	0.0473219	0.00531629	0.0143156	0.010008	0.0565716	0.00054351	0.0161648	0.00363006	0.00230542	0.0185945	0.00184067	0.022031	0.0215928	0.0222756	0.00974699	0.00141804	0.000712086	0.0517816	0.0183287	0.0163046
s8859	Leptotrichia sp. oral taxon 212	Bacteria|-|Fusobacteria|Fusobacteriia|Fusobacteriales|Leptotrichiaceae|Leptotrichia|*Leptotrichia sp. oral taxon 212	-	0.00799503	0.00515111	0.747764	0.204342	0.548331	0.278693	0.135773	0.0323856	0.259028	0.0584326	0	0	0.10778	0	0.0168839	0.614021	0	0	0	0.0154473	0.24175	0.335459	0.0447386	1.36942	0.00119132	0.196776	1.81474	0.442303	0.0944952	0.617438	0.00959173	0.833666	1.57558	0.019633	0.0463796	0.14991	0.401457	0.39198	0.00438181	0	0	1.69487	0.120521	0.164055	0.0359848	0.283365
s27396	Xylanimonas cellulosilytica (Actinomyces odontolyticus)	Bacteria|-|Actinobacteria|Actinobacteria|Micrococcales (Actinomycetales)|Promicromonosporaceae (Actinomycetaceae)|Xylanimonas (Actinomyces)|Xylanimonas cellulosilytica (Actinomyces odontolyticus)	-	0.0179489	0.00373554	0.00535247	0	0	0.0428716	0	0	0	0	0	0.00437579	0.00235072	0	0	0.00116512	0.00047464	0	0	0	0	0	0	0	0	0	0	0.000679991	0	0	0	0	0	0.000306766	0.000135613	0	0.000317358	0.00269328	0.000632426	0	0	0	0	0	0	0
s16928	Aggregatibacter segnis	Bacteria|-|Proteobacteria|Gammaproteobacteria|Pasteurellales|Pasteurellaceae|Aggregatibacter|Aggregatibacter segnis	-	0.100098	0.097124	0.0641688	0.0147342	0.0966217	0.144766	0.0633478	0.0448141	0.0870101	0.164766	0	0	0.0885437	0	0.00404136	0.000332893	0.0927327	0.000707186	0.0029569	0.00827328	0.0339839	0.0427739	0.00861456	0.251838	0.00175861	0.0414899	0.0939135	0.0144653	0.00940037	0	0.0342562	0	0.210598	0.00419247	0.00650942	0.314759	0.038908	0.166876	0.00194245	0	0.000126584	0.0744471	0.0162593	0.0866213	0.0105376	0.128326
s151	Fusobacterium nucleatum subsp. animalis	Bacteria|-|Fusobacteria|Fusobacteriia|Fusobacteriales|Fusobacteriaceae|Fusobacterium|Fusobacterium nucleatum	Orange_complex	0	0.0112853	0	0.00346342	0	0	0	0	0	0.00263301	0.00112387	0.0283848	0.0131248	0.00177397	0.000538848	0.0107358	0.0316822	0.00159117	0.00520582	0.0291011	0.00850996	0.0363227	0.00180858	0.00355803	0.0550842	0.0110396	0.0103699	0.0082217	0.0235316	0.0093204	0.00430649	0.00295048	0.0169237	0.00449923	0.00791076	0.00839956	0.0114883	0.0067332	0.020599	0.0558352	0.000664568	0.00401778	0.0423691	0.0118965	0.019786	0.0192161
s2145	Cardiobacterium hominis	Bacteria|-|Proteobacteria|Gammaproteobacteria|Cardiobacteriales|Cardiobacteriaceae|Cardiobacterium|Cardiobacterium hominis	-	0.00807498	0	0.0679399	0.258524	0.134323	0.0689415	0	0.00581587	0.0491705	0.00327438	0	0	0.0151621	0	0	0.287703	0	0.00106078	0.00795449	0	0.1328	0.243741	0	0.113003	0	0.0285145	0.548072	0	0.0461417	0.183963	0.00220218	0.0118796	0.122185	0.00368119	0.0106682	0.0292382	0.471086	0	0.00162624	0.00257251	0.000379753	0.0724776	0.255164	0.0122151	0.139904	0.718274
s18429	Streptococcus pseudopneumoniae	Bacteria|-|Firmicutes|Bacilli|Lactobacillales|Streptococcaceae|Streptococcus|Streptococcus pseudopneumoniae	-	0	0	0	0	0	0	0	0	0	0	0	0	0	0	0	0	0	0	0	0	0	0	0	0	0	0.000261601	0.000438165	0	0	0.00045838	0	0.0013976	0.000303565	0	0.000180817	0.000705307	0.000380829	0.000377059	0	0	0	0.00086658	0	0.000477984	0	0.000145576
s2187	Porphyromonas endodontalis	Bacteria|-|Bacteroidetes|Bacteroidia|Bacteroidales|Porphyromonadaceae|Porphyromonas|Porphyromonas endodontalis	-	0	0.0203292	0.0371023	0.0026416	0	0.00455274	0.0185432	0.00689141	0.0072728	0.0130638	0.00194804	0	0.0193151	0.000295662	0.00110763	0.262652	0.00528037	0.00402212	0.000666345	0.0110503	0.00156762	0.0225089	0.00176099	0.00277527	0.0693233	0.00549362	0	0	0.0493366	0.00213911	0.00337668	0.00100938	0.00265619	0.00153383	0.00325471	0.00416772	0.00082513	0.00754118	0.0482902	0.0146165	0.00306967	0	0.000771427	0.00138084	0.0242141	0.0251847
s6742	Aggregatibacter aphrophilus	Bacteria|-|Proteobacteria|Gammaproteobacteria|Pasteurellales|Pasteurellaceae|Aggregatibacter|Aggregatibacter aphrophilus	-	0.0132318	0.00550501	0.0267623	0.37041	0.441745	1.59763	0.370621	0.0170094	0.193467	0.115616	0	0.00375068	0.0492084	0	0.0254157	0.00291281	0.0188669	0.000309394	0.00112446	0.00827328	0.033536	0.325222	0.00237971	0.318017	0.00141823	0.0564535	0.577794	0.0396249	0.0619318	2.5612	0.0267198	8.22703	0.641736	0.00352781	0.0166352	0.0194921	0.278132	0.441213	0.00352351	0.0188846	0.000316461	0.226099	0.344056	0.318656	0.254192	0.0875642
s3372	Prevotella oris	Bacteria|-|Bacteroidetes|Bacteroidia|Bacteroidales|Prevotellaceae|Prevotella|Prevotella oris	-	0	0	0	0.000704425	0	0	0	0	0	0	0	0.00476938	0	0	0	0.105693	0.00551769	0	0.000166586	0.00260348	0	0.000911574	0.000380754	0.000213482	0.00294993	0	0	0.00253451	0.00190465	0.000763967	0	0	0.00121426	0.000357893	0.00063286	0.000384713	0.000571244	0.00339353	0.00758911	0.000935458	0	0	0	0	0.00106497	0.0012374
s40844	Sanguibacter keddieii	Bacteria|-|Actinobacteria|Actinobacteria|Micrococcales|Sanguibacteraceae|Sanguibacter|Sanguibacter keddieii	-	0.00583638	0	0	0	0	0	0	0	0	0	0	0	0.00113618	0	0	0	0.0005933	0	0	0	0	0	0	0	0.000340376	0	0	0.00111271	0	0	0	0	0	0.000357893	0	0	0	0.00113118	0	0	0	0	0	0	0	0
s95033	Actinomyces sp. Marseille-P2825	Bacteria|-|Actinobacteria|Actinobacteria|Actinomycetales|Actinomycetaceae|Actinomyces|*Actinomyces sp. Marseille-P2825	-	0	0	0	0	0	0.00590772	0	0	0	0.00158656	0	0	0	0	0	0	0	0	0	0	0	0	0	0	0	0	0	0	0	0	0	0	0	0	0	0	0	0.000161597	0	0	0	0	0	0	0	0
s34	Treponema denticola	Bacteria|-|Spirochaetes|Spirochaetia|Spirochaetales|Spirochaetaceae|Treponema|Treponema denticola	Red_complex	0.0409346	0.276941	0.26592	0.159259	0.209455	0.041625	0.0837356	0.258846	0.108512	0.128815	0.0796075	0.0807785	0.480879	0	0.0352646	0	0.591638	0.183382	0.0702577	1.23509	0.414693	0.326344	0.335206	0.186654	0.545737	0.557158	0.0547707	0.06633	0.748281	0.236219	0.715856	0.0886697	0.367238	0.241578	0.223626	0.546164	0.29565	0.402484	0.624656	0.788533	0.120034	0.0291486	0.28525	0.488553	0.574076	0.239546
s2223	Kingella denitrificans	Bacteria|-|Proteobacteria|Betaproteobacteria|Neisseriales|Neisseriaceae|Kingella|Kingella denitrificans	-	0	0	0.09823	0.211386	0.0644145	0.134739	0.0382028	0	0.203849	0	0	0	0.00250743	0	0	0.0010819	0.00361913	0.000176796	0	0.0116289	0.0983684	0.183928	0.00618725	0.109872	0	0.0110919	0.183299	0.00327632	0.0205825	0.140875	0.00269156	0.00232933	0.0323297	0.000357893	0.0020794	0.00262887	0.295904	0.0321039	0.00234901	0	0	0.19175	0.0672921	0.00695732	0.016423	0.0421444
s108979	Actinomyces sp. oral taxon 897	Bacteria|-|Actinobacteria|Actinobacteria|Actinomycetales|Actinomycetaceae|Actinomyces|*Actinomyces sp. oral taxon 897	-	0	0	0.012408	0.112121	0	0	0	0	0	0	0	0	0	0	0	0	0.640408	0.0048177	0	0.477999	0.495089	0.214711	0.647329	0.124389	0.498311	0.410818	0.508564	1.10888	0.5827	0.219106	0.279579	0.0248462	0.132658	0.0981139	0	0.0402025	0.353917	0.2348	0.0313502	0.151953	0	0.0190648	0.20781	0.269795	0.254696	0.0599775
s17286	Streptococcus infantis	Bacteria|-|Firmicutes|Bacilli|Lactobacillales|Streptococcaceae|Streptococcus|Streptococcus infantis	-	0	0	0	0	0	0	0	0	0	0	0	0	0	0	0	0	0	0	0	0	0	0.000280484	0	0	0	0	0	0	0	0	0	0	0.000227674	0	0	0.000641188	0.00082513	0	0	0	0	0	0	0	0	0.000436729
s16927	Actinomyces sp. oral taxon 180	Bacteria|-|Actinobacteria|Actinobacteria|Actinomycetales|Actinomycetaceae|Actinomyces|*Actinomyces sp. oral taxon 180	-	0	0.00511179	0.00401435	0.00851181	0.0178809	0	0.0169898	0	0.00969707	0.00202539	0.000299699	0.00157436	0.00959877	0	0	0.000665786	0.0137052	0.000220996	0.000707991	0.000636406	0	0.00582005	0	0.00718723	0	0.00423793	0	0.000989077	0	0	0	0	0.0160889	0.000357893	0	0	0.00126943	0.00177757	0.00374938	0	0	0	0.000474724	0	0.000560511	0.00997199
s1047	Streptococcus anginosus	Bacteria|-|Firmicutes|Bacilli|Lactobacillales|Streptococcaceae|Streptococcus|Streptococcus anginosus	-	0	0.0256769	0	0.00193717	0	0.0075879	0	0	0.00500664	0	0	0	0.0051324	0	0	0	0.157224	0.00251935	0.00737144	0.00109925	0	0.000140242	0.00285565	0.000640446	0.00487873	0.000156961	0.00189872	0.00191634	0.0188007	0.000611173	0.00597036	0	0.00220084	0.00311879	0.00180817	0.00198768	0.000634715	0.0130893	0.0020328	0	0.00132913	0	0.000296703	0.00393009	0.00616562	0.00393056
s2125	Eikenella corrodens	Bacteria|-|Proteobacteria|Betaproteobacteria|Neisseriales|Neisseriaceae|Eikenella|Eikenella corrodens	Green_complex	0.0253443	0.0217055	0.149018	0.147988	0.398443	0.571857	0.141355	0.0593139	0.4048	0.0544155	0.00108641	0.00263936	0.0365145	0	0.00673561	0.825241	2.57439	0.0164863	0.0593047	0.109925	0.147413	0.213168	0.0491173	0.475567	0.0163948	0.12808	0.261366	0.350442	0.100946	0.18572	0.117646	0.102956	0.132203	0.0139067	0.0363443	1.4371	0.470134	1.23228	0.0358676	0.0347873	0.000253169	0.160554	0.310588	0.156035	0.142034	0.904612
s19132	Actinomyces sp. ICM39	Bacteria|-|Actinobacteria|Actinobacteria|Actinomycetales|Actinomycetaceae|Actinomyces|*Actinomyces sp. ICM39	-	0.00955407	0	0	0	0	0	0	0	0	0.00519851	0	0	0	0	0	0	0.00047464	0	0	0	0	0	0	0	0	0	0	0	0	0	0	0	0	0	0	0	0	0.00145437	0	0	0	0	0	0	0	0
s1030	Streptococcus cristatus	Bacteria|-|Firmicutes|Bacilli|Lactobacillales|Streptococcaceae|Streptococcus|Streptococcus cristatus	-	0.0898642	0.0876869	0.0183687	0.00686815	0.019012	0.0504053	0.0267468	0.0170094	0.0249278	0.0471916	0	0	0.0201378	0	0.00341271	0.00116512	0.0105014	0.000353593	0.000583052	0.00289275	0.00683036	0.00673162	0.00442626	0.00690259	0.00147496	0.00455186	0.00839817	0.00556356	0.00589827	0	0.00430649	0	0.00227674	0.00122706	0.000361635	0.0124391	0.00583938	0.0150824	0.00103899	0	0	0	0.00403515	0.0178447	0.00162548	0.00735161
s22615	Actinomyces sp. HPA0247	Bacteria|-|Actinobacteria|Actinobacteria|Actinomycetales|Actinomycetaceae|Actinomyces|*Actinomyces sp. HPA0247	-	0	0	0	0	0	0	0	0	0	0.00192412	0	0	0.0130465	0	0	0	0.0005933	0	0	0	0	0	0	0	0	0	0	0.000989077	0	0	0	0	0	0	0	0	0	0	0	0	0	0	0	0	0	0
s5902	Campylobacter concisus	Bacteria|-|Proteobacteria|Epsilonproteobacteria|Campylobacterales|Campylobacteraceae|Campylobacter|Campylobacter concisus	Green_complex	0	0	0	0.000469617	0	0	0	0	0	0	0	0	0.00775737	0	0	0.000832232	0.0005933	0	0	0.000867826	0.00106375	0.00574993	0.00157061	0.00270411	0	0.0054413	0.00576918	0.00494539	0.00313345	0.00137514	0.000440437	0.000310577	0.00121426	0.000664659	0	0.00487303	0.000444301	0.00290874	0.000858292	0	0	0.00267852	0	0.00254925	0.000224204	0.00276595
s9407	Streptococcus sp. A12	Bacteria|-|Firmicutes|Bacilli|Lactobacillales|Streptococcaceae|Streptococcus|*Streptococcus sp. A12	-	0	0	0	0	0	0	0	0	0	0.00475967	0	0	0.00152797	0	0	0	0.00207655	0	0	0	0	0.000490848	0	0.000355803	0	0.000680162	0.000657248	0.00271996	0	0	0	0.000776443	0.0157854	0	0.000904086	0.000577069	0	0.000430925	0	0	0	0.00023634	0	0.00292101	0	0.00582306
s2734	Prevotella nanceiensis	Bacteria|-|Bacteroidetes|Bacteroidia|Bacteroidales|Prevotellaceae|Prevotella|Prevotella nanceiensis	-	0	0	0	0	0	0	0	0	0	0	0	0	0	0	0	0	0.00029665	0	0	0	0.00016796	0	0	0	0	0.000627842	0.000365138	0.00123635	0.000245761	0	0.000244687	0	0	0	0	0.000448832	0.000698187	0.00177757	0	0	0	0	0	0.000424875	0	0.000218365
s61609	Streptococcus mitis	Bacteria|-|Firmicutes|Bacilli|Lactobacillales|Streptococcaceae|Streptococcus|Streptococcus oralis	Yellow_complex	0.0152305	0	0	0.00152626	0.0274677	0	0	0	0.0206063	0.0174521	0	0	0.0227236	0	0.00101782	0.0368679	0.00195789	0	0	0.000289275	0.00341518	0.0323258	0.00233212	0.00704491	0	0.00580754	0.00803303	0.0032145	0.00337922	0.0069521	0.00161493	0.0240697	0.00402223	0.000255638	0.000361635	0.00557834	0.00456995	0.00651774	0.000316213	0	0	0.011817	0.000652746	0.00748841	0.00168153	0.00735161
s67721	Actinomyces sp. HMSC035G02	Bacteria|-|Actinobacteria|Actinobacteria|Actinomycetales|Actinomycetaceae|Actinomyces|*Actinomyces sp. HMSC035G02	-	0.00423737	0	0.00881941	0	0	0	0	0	0	0.00361195	0	0	0.000822751	0	0	0	0.00053397	0	0	0	0	0	0.000951885	0	0.000397106	0	0	0.000741808	0	0	0	0	0	0	0	0	0.000317358	0.000700253	0	0	0	0	0	0	0	0
s15234	Porphyromonas sp. oral taxon 278	Bacteria|-|Bacteroidetes|Bacteroidia|Bacteroidales|Porphyromonadaceae|Porphyromonas|*Porphyromonas sp. oral taxon 278	-	0	0	0	0	0	0	0.0275235	0	0	0.00384824	0	0	0.0879169	0	0.0018261	2.89109	0	0	0	0	0	0	0	0	0	0	0	0	0	0	0	0	0	0	0	0	0	0	0	0	0	0	0.00575603	0	0	0
s41495	Veillonella tobetsuensis	Bacteria|-|Firmicutes|Negativicutes|Veillonellales|Veillonellaceae|Veillonella|Veillonella tobetsuensis	-	0	0	0	0	0	0	0	0	0	0.00175534	0	0	0	0	0	0	0	0	0	0	0	0	0	0	0.000113459	0	0.00029211	0.00339995	0	0	0	0	0	0	0	0.000192356	0	0	0	0	0	0	0	0	0	0
s23811	Leptotrichia sp. oral taxon 215	Bacteria|-|Fusobacteria|Fusobacteriia|Fusobacteriales|Leptotrichiaceae|Leptotrichia|*Leptotrichia sp. oral taxon 215	-	0.0054766	0	0.137157	0.011623	0	0.0252027	0	0.00446149	0	0.0139414	0	0	0.0280911	0	0.00446047	0	0	0	0	0	0	0	0	0	0	0	0	0	0	0	0	0	0	0	0	0.0222492	0	0	0	0	0	0.364436	0	0.0599604	0	0.117626
s16369	Streptococcus oralis subsp. dentisani	Bacteria|-|Firmicutes|Bacilli|Lactobacillales|Streptococcaceae|Streptococcus|Streptococcus oralis	Yellow_complex	0	0	0.0270665	0.00587021	0.0415786	0.0943609	0	0.0338595	0.0223454	0.0731504	0	0	0.12878	0	0.000538848	0.231527	0.016731	0	0.00104116	0.00636406	0.0109174	0.0438958	0.0227976	0.0236253	0.00215572	0.0236487	0.0254136	0.00717081	0.0124724	0.0175712	0.0102769	0.0380457	0.028611	0.00235187	0.00153695	0.0468067	0.0139003	0.0280101	0.00271039	0	0	0.0355298	0.0043912	0.102342	0.00196179	0.0162318
s9296	Streptococcus sp. HMSC074B11	Bacteria|-|Firmicutes|Bacilli|Lactobacillales|Streptococcaceae|Streptococcus|*Streptococcus sp. HMSC074B11	-	0	0	0	0.000293511	0	0	0	0	0	0	0	0	0	0	0	0.000166446	0.000889949	0	0	0	0	0.000841453	0.000237971	0.000426964	0	0	0.00109541	0	0	0.00045838	0	0.00271755	0.00151782	0	0	0.000256475	0	0.000161597	0	0	0	0.0011817	0	0.000424875	0	0.00116461
s2684	Prevotella veroralis	Bacteria|-|Bacteroidetes|Bacteroidia|Bacteroidales|Prevotellaceae|Prevotella|Prevotella veroralis	-	0	0	0	0	0	0	0	0	0	0	0	0	0	0	0	0.0243844	0	0	0	0	0	0	0	0.000213482	0	0	0	0	0	0	0	0	0	0	0	0	0	0	0	0	0	0	0	0	0	0
s34880	Streptococcus sp. DD04 (Streptococcus sinensis)	Bacteria|-|Firmicutes|Bacilli|Lactobacillales|Streptococcaceae|Streptococcus|*Streptococcus sp. DD04 (Streptococcus sinensis)	-	5.50058	3.1594	0.552764	0.47038	0.392519	1.13222	0.769396	1.32817	0.487805	3.98813	0	0.100527	1.76903	0	0.133994	0	0.0812227	0.00243095	0.0171584	0.161358	0.110909	0.0199845	0.144496	0.089449	0.0647282	0.140113	0.25158	0.0621264	0.238081	0.012911	0.644408	0.0156841	0.0409054	0.0455036	0.00718749	0.384777	0.196698	0.737743	0.0680309	0.0343196	0	0.0200889	0.00332307	0.865469	0.0100331	0.109255
s12022	Streptococcus sp. NPS 308	Bacteria|-|Firmicutes|Bacilli|Lactobacillales|Streptococcaceae|Streptococcus|*Streptococcus sp. NPS 308	-	0.0236253	0.0091619	0.438173	0.0749039	0.278824	0.145525	0.0554354	0.0403127	0.143243	0.17442	0	0	0.0683667	0	0.00308341	0.0032457	0.00409377	0	0	0.00289275	0.0576662	0.042283	0.0109467	0.418638	0.00090767	0.017161	0.198124	0.0200906	0.00958469	0.298558	0.00572568	1.80593	0.0684539	0.00316991	0.00302869	0.219543	0.0242461	0.0225158	0.00275557	0	0.000221523	0.633706	0.00741756	0.259598	0.022981	0.362413
s4013	Trueperella pyogenes (Actinomyces sp. oral taxon 181)	Bacteria|-|Actinobacteria|Actinobacteria|Actinomycetales|Actinomycetaceae|Trueperella (Actinomyces)|Trueperella pyogenes (*Actinomyces sp. oral taxon 181)	-	0	0	0	0	0	0	0	0	0	0	0	0	0	0	0	0	0	0	0	0	0	0	0	0	0	0	0	0	0	0	0	0	0.000910695	0	0	0	0	0	0	0	0	0	0	0	0	0.000655094
s2383	Actinomyces timonensis	Bacteria|-|Actinobacteria|Actinobacteria|Actinomycetales|Actinomycetaceae|Actinomyces|Actinomyces timonensis	-	0.0056365	0.00574093	0	0.0210154	0.0182579	0	0	0	0	0	0.000337161	0	0.00195893	0	0	0	0	0.00154697	0.0140765	0	0	0.0168291	0	0	0.0156573	0.0132893	0	0	0.0780292	0	0.0116471	0	0	0	0	0.0101308	0.000952073	0	0.0472061	0.0101731	0	0	0	0	0	0.0593224
s92896	Streptococcus timonensis	Bacteria|-|Firmicutes|Bacilli|Lactobacillales|Streptococcaceae|Streptococcus|Streptococcus timonensis	-	0	0	0	0.000234808	0	0	0	0	0	0.00367946	0	0	0	0	0	0	0	0	0	0	0	0.000490848	0	0.00142321	0	0.000575522	0.00240991	0	0.000184321	0.000763967	0.00019575	0.00644447	0.00159372	0	0	0.00788661	0	0.00086185	0	0	0	0.0098475	0	0.00100908	0	0.00174692
s23695	Treponema socranskii	Bacteria|-|Spirochaetes|Spirochaetia|Spirochaetales|Spirochaetaceae|Treponema|Treponema socranskii	-	0.00239851	0.0887879	0.193358	0.0856464	0.0943597	0.0393487	0.0333001	0.0594732	0.0316209	0.012895	0.193905	0.0399841	0.0569266	0.00158918	0.0200571	0.0568414	0.3046	0.336532	0.0989938	0.955997	0.369455	0.308603	0.295037	0.181175	0.782412	0.451575	0.0469567	0.0775808	0.9342	0.0860227	0.446064	0.0215075	0.260003	0.165551	0.51117	0.18806	0.0962228	0.121251	0.552966	0.74252	0.267283	0.007878	0.210896	0.243878	0.849567	0.148561
s3373	Prevotella oulorum	Bacteria|-|Bacteroidetes|Bacteroidia|Bacteroidales|Prevotellaceae|Prevotella|Prevotella oulorum	-	0	0	0	0.000645723	0	0	0	0	0	0	0	0	0.00086193	0	0	0.0154795	0	0	0	0.000289275	0	0	0	0	0.000226918	0.000627842	0	0.000865443	0.00251905	0.00091676	0	0	0.00144193	0	0	0	0.000444301	0.000700253	0.000587252	0	0	0	0	0	0	0.000436729
s5941	Fusobacterium nucleatum subsp. vincentii	Bacteria|-|Fusobacteria|Fusobacteriia|Fusobacteriales|Fusobacteriaceae|Fusobacterium|Fusobacterium nucleatum	Orange_complex	0	0	0.00839364	0.00410915	0	0	0	0	0	0.00189037	0.000824172	0	0.0123804	0.00277183	0.00137706	0.0238851	0.100742	0.00150277	0.013202	0.342676	0.0978645	0.0789563	0.00257009	0.00725839	0.17779	0.00277297	0.00511193	0.00754172	0.226162	0.0594366	0.0113535	0.00287284	0.172425	0.00270976	0.0226022	0.00109002	0.125483	0.0140051	0.0255229	0.202877	0.000601276	0.0043329	0.522552	0.0231557	0.131608	0.0213997
s23733	Aggregatibacter sp. oral taxon 458	Bacteria|-|Proteobacteria|Gammaproteobacteria|Pasteurellales|Pasteurellaceae|Aggregatibacter|*Aggregatibacter sp. oral taxon 458	-	0.00179888	0	0.00656894	0.00311121	0.0110409	0.0210293	0.0247566	0.00402331	0.0240846	0.0183973	0	0	0.0112051	0	0.000329296	0.000915455	0.0150105	0.000176796	0.00012494	0.0016778	0.00531872	0.0164785	0.00123745	0.0276815	0.000170188	0.00763875	0.021251	0.0032145	0.00172033	0	0.00391499	0	0.0363519	0.000562404	0.000858882	0.0464861	0.00679145	0.0259094	0.000587252	0	0	0	0.002789	0.00950657	0.00212994	0.0190705
s773	Prevotella denticola	Bacteria|-|Bacteroidetes|Bacteroidia|Bacteroidales|Prevotellaceae|Prevotella|Prevotella denticola	-	0	0	0	0	0	0	0	0	0	0	0	0	0	0	0	0.00399471	0	0	0	0	0	0	0	0	0	0	0	0.00216361	0	0	0	0.000232933	0	0	0	0	0	0.000323194	0	0	0	0	0	0	0	0
s1174	Parvimonas micra	Bacteria|-|Firmicutes|Tissierellia|Tissierellales|Peptoniphilaceae|Parvimonas|Parvimonas micra	Orange_complex	0	0.338007	0.0624657	0.0194304	0.0180964	0.0220591	0.0398533	0.10134	0.00948626	0.165576	0.0198176	0.0665861	0.142728	0.00114569	0.020117	0.00765653	0.564525	0.130962	0.0416049	0.290028	0.202112	0.42276	0.0979014	0.12261	0.665152	0.0736145	0.00956661	0.0118071	0.133264	0.270521	0.0702741	0.0377351	0.218035	0	0.0643257	0.0727749	0.0778796	0.0982509	0.296382	0.166804	0.00560136	0.00929604	0.156362	0.183493	0.3821	0.0625979
s70493	Actinomyces oris	Bacteria|-|Actinobacteria|Actinobacteria|Actinomycetales|Actinomycetaceae|Actinomyces|Actinomyces oris	-	0	0.532491	0.145794	0.283062	0.173693	0	0.193199	0.0666435	0.036364	0.00773025	0.0228146	0.0290099	0.106252	0.000443493	0.0162852	0.00116512	0.00207655	0.0472047	0.024738	0.0108189	0.0120931	0.0503469	0.00713914	0.0598461	0.00175861	0.0255322	0.0284077	0.0032145	0.0124724	0.031781	0.0201133	0.0111031	0.0737663	0.0033233	0	0.00583481	0.0372578	0.00323194	0.118941	0.00970538	0.0328803	0.00835068	0.00735822	0.00265547	0.0298192	0.0690032
s16388	Leptotrichia hofstadii	Bacteria|-|Fusobacteria|Fusobacteriia|Fusobacteriales|Leptotrichiaceae|Leptotrichia|Leptotrichia hofstadii	-	0.01607	0	0.0439754	0.0179041	0.0226743	0.0146338	0.0277662	0	0.0470097	0.00732517	0.00310938	0	0.0317347	0	0.00284392	0.46089	0.0172057	0.00106078	0	0.0113396	0.0204351	0.0604444	0.0130408	0.0570709	0.00198553	0.0222884	0.131596	0.0783844	0.0368642	0.0393443	0.00381712	0.00923967	0.232834	0.00598193	0.00994495	0.00686071	0.0752772	0.0749809	0.00121968	0.0161367	0.000474691	0.045456	0.0236769	0.0303785	0.0099771	0.0360302
s11572	Capnocytophaga sp. ChDC OS43 (Capnocytophaga sp. oral taxon 326)	Bacteria|-|Bacteroidetes|Flavobacteriia|Flavobacteriales|Flavobacteriaceae|Capnocytophaga|*Capnocytophaga sp. ChDC OS43 (*Capnocytophaga sp. oral taxon 326)	-	0	0	0.0654461	0.0598174	0.0987222	0.106664	0.058979	0	0.0457449	0.00830411	0.000224774	0	0.0523818	0	0.00170635	1.06209	0.144112	0.00106078	0.00553899	0.0130174	0.0479245	0.135334	0.0666795	0.0584229	0.00170188	0.0621564	0.102166	0.300618	0.0862622	0.132395	0.00528524	0.0826135	0.125979	0.00991876	0.0101258	0.0380225	0.152586	0.235447	0.00704703	0.00596354	0	0.0631815	0.123606	0.0470017	0.0540333	0.0813772
s12288	Actinomyces sp. Marseille-P2985 (Actinomyces sp. Marseille-P2818)	Bacteria|-|Actinobacteria|Actinobacteria|Actinomycetales|Actinomycetaceae|Actinomyces|*Actinomyces sp. Marseille-P2985 (*Actinomyces sp. Marseille-P2818)	-	0	0	0	0	0	0	0	0	0	0	0	0	0.000195893	0	0	0	0	0	0	0	0	0	0.000142783	0	0.000283647	0	0	0	0	0	0.000293624	0	0.000227674	0	0	0	0.000190415	0.000215462	0	0	0	0	0	0	0	0
s23769	Peptostreptococcaceae bacterium oral taxon 113	Bacteria|-|Firmicutes|Clostridia|Clostridiales|Peptostreptococcaceae|-|*Peptostreptococcaceae bacterium oral taxon 113	-	0.32128	0.602995	0.281005	0.029762	0.0992608	0.191594	0.150336	0.302186	0.0483799	0.13317	4.75652	0.110413	0.360443	0.0193289	0.404585	0	0	1.0789	0.117402	0.0561773	0.647765	0.198232	0.290039	0.116632	0.0884411	0.339663	0.0176727	0.0922933	0.362744	0.176476	0.676119	0.0104043	0.0892481	0.811396	0.24112	0.19101	0.18851	0.327126	2.04477	0.588345	0.304688	0.0137865	0.0396988	0.121514	0.0803773	0.13
s3214	[Eubacterium] brachy	Bacteria|-|Firmicutes|Clostridia|Clostridiales|Clostridiales Family XIII. Incertae Sedis|-|[Eubacterium] brachy	-	0	0	0.0293778	0.0136776	0.0416863	0	0	0.0421053	0	0	0.0386237	0.012155	0	0	0	0.0109855	0.0830619	0	0	0.380629	0.0789411	0.0965567	0	0.0503106	0.0392567	0	0.00335927	0	0.266589	0.0631037	0	0.0350952	0.0595746	0	0.162916	0	0.0160583	0.0495564	0.204183	0.2127	0	0.00259974	0.140934	0	0.290121	0.0458566
s2151	[Eubacterium] saphenum	Bacteria|-|Firmicutes|Clostridia|Clostridiales|Clostridiales Family XIII. Incertae Sedis|-|[Eubacterium] saphenum	-	0	0	0.464448	0.093395	0.0310224	0.0105147	0	0	0	0	0	0	0	0	0	0	0.787546	0.393019	0.111904	0.658507	0.378525	0.210433	0.265338	0.121756	1.27664	0.329146	0	0.0357922	0.103281	0.0560752	0.207446	0.0709669	0.185554	0	0.764495	0.014042	0.127641	0.0826837	0.776212	1.12641	0.185035	0.00701142	0.298601	0.370491	0.222243	0.206209
s16959	Actinomyces sp. oral taxon 171	Bacteria|-|Actinobacteria|Actinobacteria|Actinomycetales|Actinomycetaceae|Actinomyces|*Actinomyces sp. oral taxon 171	-	0.00447722	0	0.0142327	0.0143233	0.0137877	0.0191323	0	0	0.0179185	0.00327438	0	0	0.00282086	0	0.00676554	0.000416116	0.00041531	0	0	0	0.0951212	0.418412	0	0.0128089	0	0	0.114142	0.00123635	0.00202753	0.0428585	0	0.010482	0.0204147	0.00209623	0	0.00128238	0.0839093	0.00323194	0	0	0	0.00724776	0	0.000477984	0.00297071	0.0498599
s579	Leptotrichia buccalis	Bacteria|-|Fusobacteria|Fusobacteriia|Fusobacteriales|Leptotrichiaceae|Leptotrichia|Leptotrichia buccalis	-	0.0295816	0.0135659	0.0674533	0.0151451	0.014057	0.0237393	0.02631	0.00796694	0.0447962	0.0432084	0.0126248	0.00726983	0.074792	0	0.0127827	0.240681	0.0472266	0.0100774	0.00466441	0.0812864	0.0729505	0.105182	0.178336	0.0557188	0.00947381	0.172814	0.26582	1.41104	0.253257	0.045456	0.0161004	0.0124231	0.310167	0.0186105	0.0124764	0.0573222	0.0978096	0.16736	0.00650495	0.0920842	0.00338613	0.0174892	0.0607053	0.16347	0.0292026	0.0312989
s16680	Campylobacter rectus	Bacteria|-|Proteobacteria|Epsilonproteobacteria|Campylobacterales|Campylobacteraceae|Campylobacter|Campylobacter rectus	Orange_complex	0.0147109	0.0309853	0.0729882	0.0449658	0.0650069	0.0377227	0.0716971	0.0507893	0	0.0292332	0.0956039	0.0279449	0.0825102	0	0.00838209	0.0692417	1.6222	0.133747	0.0560979	0.621479	0.254347	0.112404	0.163772	0.155273	0.321599	0.119552	0.0349072	0.0388831	0.59339	0.135528	0.12435	0.0409962	0.0889445	0.0700449	0.449286	0	0.0895583	0.115703	0.373944	0.619624	0.0207598	0	0.221518	0.152211	0.50844	0.291954
s23777	Prevotella pleuritidis	Bacteria|-|Bacteroidetes|Bacteroidia|Bacteroidales|Prevotellaceae|Prevotella|Prevotella pleuritidis	-	0	0	0	0.00111534	0	0	0	0	0	0	0	0.00229208	0.00148879	0	0	0	0.00255119	0.0049503	0.00320678	0.0455319	0.000783812	0.00329569	0.00913809	0.00555053	0.0142958	0.00109872	0	0	0.0287541	0.00366704	0.00337668	0.000621154	0.00417402	0.0105323	0.000949291	0	0.00272928	0.00447085	0.00474319	0.0219248	0.00569629	0.00047268	0.010978	0.00308034	0.0546498	0.00283874
s2144	Oribacterium sinus	Bacteria|-|Firmicutes|Clostridia|Clostridiales|Lachnospiraceae|Oribacterium|Oribacterium sinus	-	0	0	0	0	0	0	0	0	0	0	0	0	0	0	0	0.00241347	0	0	0	0	0	0	0	0	0	0	0	0	0	0	0	0	0	0	0	0	0	0	0	0	0	0	0	0	0	0
s19229	Lachnoanaerobaculum sp. ICM7	Bacteria|-|Firmicutes|Clostridia|Clostridiales|Lachnospiraceae|Lachnoanaerobaculum|*Lachnoanaerobaculum sp. ICM7	-	0	0	0.0307159	0.00405044	0	0	0	0	0	0	0.000674322	0	0	0	0	0.00374504	0	0	0	0	0	0	0	0	0	0	0	0	0	0	0	0	0	0	0	0.0239804	0	0	0	0	0	0.237837	0	0	0	0.0123012
s2292	Anaeroglobus geminatus	Bacteria|-|Firmicutes|Negativicutes|Veillonellales|Veillonellaceae|Anaeroglobus|Anaeroglobus geminatus	-	0	0.00460061	0	0.00170236	0	0	0	0	0	0	0	0	0	0.0296032	0	0	0.0362506	0	0.00133269	0.0624256	0	0.00953647	0.00780546	0.0111722	0.09644	0.0125568	0.00314019	0.0060581	0.0194766	0.00198631	0.0455607	0.000155289	0.0103971	0.00250525	0.00144654	0.155809	0	0.0351204	0.0123323	0.0606294	1.02125	0	0.0469977	0.0028679	0.0347517	0.015795
s18389	Streptococcus oralis subsp. tigurinus	Bacteria|-|Firmicutes|Bacilli|Lactobacillales|Streptococcaceae|Streptococcus|Streptococcus oralis	Yellow_complex	0.0148708	0	0.0437929	0.00675074	0.0239131	0	0.0537364	0	0	0.0472929	0	0	0.0664861	0	0	0.00882166	0.0208841	0	0.000374819	0.00248777	0.00979765	0.0234204	0.0104231	0.0298163	0.00119132	0.0224454	0.0235149	0.00896351	0.0151758	0.0253637	0.00357243	0.0577673	0.151479	0.00214736	0.00474645	0.0268658	0.0179624	0.0141128	0.000587252	0	0	0.044747	0.00130549	0.0446118	0.00269045	0.0279507
s2182	Atopobium rimae (Atopobium sp. HMSC064B08)	Bacteria|-|Actinobacteria|Coriobacteriia|Coriobacteriales|Atopobiaceae|Atopobium|Atopobium rimae (*Atopobium sp. HMSC064B08)	-	0	0.0295304	0	0.0027003	0	0.0073711	0	0	0	0	0	0	0	0	0	0	0.00035598	0.000220996	0	0.000289275	0	0	0	0	0.00141823	0.000994083	0.000365138	0	0	0.00145154	0	0	0	0.000613532	0	0	0	0.00102345	0	0	0.000126584	0	0	0	0.000224204	0.00167413
s23812	Leptotrichia sp. Marseille-P3007	Bacteria|-|Fusobacteria|Fusobacteriia|Fusobacteriales|Leptotrichiaceae|Leptotrichia|*Leptotrichia sp. Marseille-P3007	-	0.0109932	0.00869005	0.12335	0.0604632	0.0974834	0.0856349	0.066503	0.00824579	0.0998693	0.0192075	0.0037837	0	0.0571616	0	0.00368213	0.39298	0.0259272	0.00172377	0.00262373	0.0193815	0.0614733	0.120258	0.0168484	0.347193	0.00147496	0.0389785	0.437216	0.100762	0.0430082	0.180755	0.0048448	0.03362	0.76339	0.0163097	0.0213364	0.0163503	0.133608	0.166929	0.00158106	0.0274206	0	0.239018	0.0414197	0.0943222	0.0249427	0.086254
s17923	[Eubacterium] infirmum	Bacteria|-|Firmicutes|Clostridia|Clostridiales|Clostridiales Family XIII. Incertae Sedis|-|[Eubacterium] infirmum	-	0	0.081946	0	0	0	0	0	0	0	0.010127	0	0	0.0508539	0	0	0.00441083	0	0	0	0	0	0	0	0	0	0	0	0	0	0	0	0	0	0	0	0	0	0	0	0	0	0	0	0	0	0
s17248	Streptococcus sanguinis	Bacteria|-|Firmicutes|Bacilli|Lactobacillales|Streptococcaceae|Streptococcus|Streptococcus sanguinis	Yellow_complex	0.0781115	0.0395967	0.459826	0.330199	0.15565	0.278747	0.303535	0.0440174	0.399266	0.0599516	0	0	0.121454	0	0.0141897	0.000166446	0.00967078	0.000397792	0.00108281	0.00462841	0.132072	0.297804	0.00266528	0.151999	0.00102113	0.0101501	0.385513	0.0107562	0.046326	0.689786	0.0079768	0.507095	0.12985	0.00368119	0.00429441	0.00519362	0.262137	0.0175063	0.00144554	0	0	0.476461	0.0617735	0.0326091	0.100836	0.225789
s41395	Streptococcus sp. UMB1385	Bacteria|-|Firmicutes|Bacilli|Lactobacillales|Streptococcaceae|Streptococcus|*Streptococcus sp. UMB1385	-	0	0.0095158	0	0.000410915	0	0	0	0	0	0	0	0	0	0	0	0.000582562	0	0	0	0.000289275	0	0.000420726	0	0	0	0	0.00204477	0	0	0	0.00244687	0	0.00113837	0	0	0.0162221	0.000571244	0	0.000587252	0	0	0	0.000178022	0	0	0.000655094
s17443	Haemophilus haemolyticus	Bacteria|-|Proteobacteria|Gammaproteobacteria|Pasteurellales|Pasteurellaceae|Haemophilus|Haemophilus haemolyticus	-	0	0	0	0.000352213	0	0	0	0	0	0	0	0	0	0	0	0.00149802	0.00308516	0	0	0	0.000335919	0.000701211	0	0.0150861	0	0	0.00401652	0	0	0.00504218	0.000880873	0.00691034	0.00235263	0	0	0.0109002	0.00247539	0.00377059	0.000180693	0	0	0	0.000178022	0.00403631	0	0.00174692
s33565	Streptococcus mitis	Bacteria|-|Firmicutes|Bacilli|Lactobacillales|Streptococcaceae|Streptococcus|Streptococcus mitis	Yellow_complex	0	0	0	0.000469617	0	0	0	0	0	0	0	0	0	0	0	0	0.00017799	0	0	0	0	0.000210363	0.000142783	0.000569285	0	0	0	0	0	0.00068757	0	0.00232933	0.00113837	0	0	0.000448832	0.00152332	0	0	0	0	0.00173316	0	0.00074353	0	0.000291153
s3296	Mogibacterium sp. CM50 (Mogibacterium timidum)	Bacteria|-|Firmicutes|Clostridia|Clostridiales|Clostridiales Family XIII. Incertae Sedis|Mogibacterium|*Mogibacterium sp. CM50 (Mogibacterium timidum)	-	0	0	0.0597287	0.13478	0.00694772	0.0554459	0	0	0	0	0	0	0	0	0	0.00166446	0.0129339	0.0159117	0	0.353726	0.012429	0.284832	0	0.216115	2.77225	0.511377	0.0278235	0.0353595	0.582946	0.159898	0.0153174	0.0033387	0.203464	0	0.0516233	0.0707231	0.0755311	0.0121198	0.0323441	0.583141	0.00949382	0.00622362	0.0580944	0.139253	0.787406	0.161226
s18510	Haemophilus parahaemolyticus	Bacteria|-|Proteobacteria|Gammaproteobacteria|Pasteurellales|Pasteurellaceae|Haemophilus|Haemophilus parahaemolyticus	-	0	0	0	0	0	0	0	0	0	0	0	0	0	0	0	0	0	0	0	0	0.000503879	0	0	0	0	0	0	0	0	0.00045838	0	0	0.00144193	0	0	0	0.000317358	0	0	0	0	0	0	0	0	0
s25	Fusobacterium nucleatum subsp. nucleatum	Bacteria|-|Fusobacteria|Fusobacteriia|Fusobacteriales|Fusobacteriaceae|Fusobacterium|Fusobacterium nucleatum	Orange_complex	0	0.0167509	0.0326622	0.00375693	0.00705543	0	0	0.0160932	0	0.00793278	0.0316931	0.104394	0.067544	0.000850029	0.00383181	0.146306	0.359362	0.0396466	0.0836679	0.59423	0.254907	0.356706	0.1276	0.150078	0.238434	0.171506	0.018622	0.032145	0.221677	0.122082	0.0154642	0.120814	0.166961	0.0845651	0.0917648	0.00532186	0.0887332	0.0775126	0.255229	0.284496	0.0269941	0.015756	0.43817	0.0318656	0.110701	0.0641264
s3371	Prevotella shahii	Bacteria|-|Bacteroidetes|Bacteroidia|Bacteroidales|Prevotellaceae|Prevotella|Prevotella shahii	-	0	0	0	0	0	0	0	0	0	0.00145153	0	0	0	0	0	0	0	0	0	0	0	0	0	0	0	0	0	0	0	0	0	0	0	0	0	0	0	0	0	0	0	0	0	0	0	0
s17171	Actinomyces sp. oral taxon 170	Bacteria|-|Actinobacteria|Actinobacteria|Actinomycetales|Actinomycetaceae|Actinomyces|*Actinomyces sp. oral taxon 170	-	0	0.00503315	0.00395353	0.00692685	0	0	0	0	0	0.0025655	0	0	0.00133207	0	0.0138604	0.00208058	0.00100861	0	0	0	0	0.00869501	0	0	0	0	0	0.000803625	0.00270337	0.00305587	0	0.00978318	0.00318743	0	0	0	0.0210091	0.00161597	0	0	0	0	0.00106813	0	0.00257835	0.0300615
s15966	Neisseria sp. oral taxon 014	Bacteria|-|Proteobacteria|Betaproteobacteria|Neisseriales|Neisseriaceae|Neisseria|*Neisseria sp. oral taxon 014	-	0	0	0.00291953	0.00727906	0.0969987	0.0430342	0	0.0178061	0.0541244	0	0	0	0.00297758	0	0.00293373	0	0.00350047	0	0.000999517	0.00752116	0.00951772	0.00518896	0.0141831	0.000711607	0.00652388	0.00376705	0.0196444	0.0229342	0.058614	0.00175712	0.00283837	0.000465866	0.00159372	0.000715787	0.00474645	0.0023724	0.0152332	0.0579055	0.00334282	0	0	0.00173316	0.014123	0.0011684	0.00790321	0.000655094
s152	Filifactor alocis	Bacteria|-|Firmicutes|Clostridia|Clostridiales|Peptostreptococcaceae|Filifactor|Filifactor alocis	-	0	0.119655	0.110334	0.022072	0.0632835	0.0351753	0.0220382	0.0354927	0.0382086	0.0233258	0.0534213	0	0.166235	0	0.00586746	0	0.244083	0.155272	0.00999517	0.227891	0.0947853	0.103919	0.0968543	0.0737936	0.325059	0.127871	0.0021178	0.0182361	0.263149	0.0685278	0.054712	0.0406856	0.0821143	0.198477	0.165448	0.0443702	0.0420816	0.0730956	0.407869	0.357579	0.0329436	0.00653874	0.0274747	0.193477	0.307496	0.119445
s16980	Streptococcus sp. M334	Bacteria|-|Firmicutes|Bacilli|Lactobacillales|Streptococcaceae|Streptococcus|*Streptococcus sp. M334	-	0	0	0	0.000528319	0	0	0	0	0	0	0	0	0.000666037	0	0	0	0	0	0	0	0.000279933	0.000701211	0	0.000498125	0	0	0.000365138	0.000741808	0.000307202	0.00045838	0	0.000388221	0.000834803	0	0	0.000384713	0.00120596	0.000377059	0	0	0	0.0003939	0	0.000477984	0	0.000873459
s120377	Lachnospiraceae bacterium oral taxon 096	Bacteria|-|Firmicutes|Clostridia|Clostridiales|Lachnospiraceae|-|*Lachnospiraceae bacterium oral taxon 096	-	0	0	0	0.00211328	0	0	0	0	0	0	0	0	0	0	0	0	0	0	0	0	0	0	0	0	0	0	0	0	0	0	0	0	0	0	0	0	0	0	0	0	0	0	0	0	0	0
s9051	Fusobacterium hwasookii	Bacteria|-|Fusobacteria|Fusobacteriia|Fusobacteriales|Fusobacteriaceae|Fusobacterium|Fusobacterium hwasookii	-	0.00319801	0.00373554	0.48452	0.102318	0.169438	0.243626	0.0754348	0	0.0999747	0.0227857	0	0	0.0906985	0.000295662	0.00484964	0.010819	0.0146545	0.000839783	0.00187409	0.014753	0.130337	0.293457	0.0122317	1.67683	0.00187207	0.249463	1.30048	0.13334	0.0723152	0.521407	0.00807467	0.968845	1.14467	0.009612	0.0299253	0.131444	0.355694	0.151847	0.00307178	0.00187092	0.000474691	3.33224	0.096903	0.261032	0.0352562	0.365179
s3023	Selenomonas artemidis (Selenomonas sp. oral taxon 137/Selenomonas sp. FOBRC9)	Bacteria|-|Firmicutes|Negativicutes|Selenomonadales|Selenomonadaceae|Selenomonas|Selenomonas artemidis (*Selenomonas sp. oral taxon 137/*Selenomonas sp. FOBRC9)	-	0	0	0	0	0	0	0	0	0	0	0	0	0	0	0	0.564669	0.00350047	0	0	0	0	0	0	0	0	0	0	0.0035854	0	0.00420182	0	0	0.00440169	0	0	0	0.00412565	0	0	0	0	0	0	0	0	0
s3240	[Eubacterium] nodatum	Bacteria|-|Firmicutes|Clostridia|Clostridiales|Clostridiales Family XIII. Incertae Sedis|-|[Eubacterium] nodatum	Orange_complex	0	0	0.165014	0.0292336	0	0.0577764	0.0500957	0.0815815	0	0.021908	0.124637	0	0	0	0	0	0	0	0	0.069484	0	0.078185	0	0.0330186	0.438064	0	0.0177457	0	0.324835	0.0182588	0	0	0.0238298	0	0	0	0.0762928	0	0.13954	0.339162	0	0	0	0	0.032902	0.0256942
s2778	Prevotella maculosa	Bacteria|-|Bacteroidetes|Bacteroidia|Bacteroidales|Prevotellaceae|Prevotella|Prevotella maculosa	-	0.00475705	0.00684194	0.01551	0.00733776	0	0	0	0	0	0.0102957	0	0	0.0138301	0	0.000987889	0.0187252	0.0176803	0	0.00133269	0.0183401	0.00347117	0.0361825	0.0323641	0.00391384	0.00737482	0.0284099	0.0222004	0.0424067	0.0665398	0.00580615	0.00435543	0.00124231	0.0133569	0.00567517	0.00280267	0.00814309	0.00983809	0.0183143	0.00447215	0.00719133	0	0.00055146	0.00682416	0.00446118	0.019786	0.00436729
s2301	Stomatobaculum longum	Bacteria|-|Firmicutes|Clostridia|Clostridiales|Lachnospiraceae|Stomatobaculum|Stomatobaculum longum	-	0	0	0	0	0	0	0	0	0	0.00337565	0	0	0	0	0	0.00233025	0	0	0	0	0	0	0	0	0	0	0	0	0	0	0	0	0	0	0	0	0	0	0	0	0	0	0	0	0	0
s123069	Actinomyces sp. Marseille-P3109	Bacteria|-|Actinobacteria|Actinobacteria|Actinomycetales|Actinomycetaceae|Actinomyces|*Actinomyces sp. Marseille-P3109	-	0.0049969	0.0222166	0.154248	1.00439	0.284964	0.154197	0.23179	0.0619828	0.349358	0.0109371	0	0	0.0258579	0	0.284063	0	0	0	0	0	0.434792	1.88752	0.00276047	0.875774	0	0	0.794248	0.00488357	0.00344066	0.395964	0.00122343	0.225479	0.0681503	0.0320059	0	0.0105796	0.177339	0.00468631	0	0.000993924	0	0.0642057	0.0342395	0	0.163501	1.21804
s706	Olsenella uli	Bacteria|-|Actinobacteria|Coriobacteriia|Coriobacteriales|Atopobiaceae|Olsenella|Olsenella uli	-	0.0207871	0.0868218	0.0143543	0.116758	0	0.0450938	0.0162617	0.0338994	0	0	0.0481017	0.166442	0.00532829	0.0922097	0	0	0.0132306	0.168399	0.105657	0.05988	0.0305687	0.00413714	0.0451193	0.0193557	0.170812	0.0501751	0.0284077	0.0137234	0.0621161	0.0210091	0.13585	0	0.0122185	0.0399818	0.11735	0.0348806	0.00971114	0.0314575	0.0215476	0.0504563	0.059463	0.00149682	0.00551867	0.0356364	0.357999	0.0567748
s2388	Campylobacter concisus	Bacteria|-|Proteobacteria|Epsilonproteobacteria|Campylobacterales|Campylobacteraceae|Campylobacter|Campylobacter concisus	Green_complex	0	0	0	0	0	0	0	0	0	0	0	0	0.00242908	0	0	0.00391149	0	0	0	0.00034713	0	0.00154266	0.00123745	0.000355803	0	0.00408097	0	0	0.00159745	0.000840363	0	0	0.00189728	0	0	0	0	0.000754118	0.000542079	0	0	0.00055146	0	0.000371765	0	0
s16339	Selenomonas flueggei	Bacteria|-|Firmicutes|Negativicutes|Selenomonadales|Selenomonadaceae|Selenomonas|Selenomonas flueggei	-	0	0	0	0	0	0	0	0	0	0	0	0	0	0	0	0.00699075	0	0	0	0	0	0	0	0	0	0	0	0	0	0	0	0	0.000986586	0	0	0	0	0	0	0	0	0	0	0	0	0.000582306
s14406	Selenomonas sp. FOBRC6	Bacteria|-|Firmicutes|Negativicutes|Selenomonadales|Selenomonadaceae|Selenomonas|*Selenomonas sp. FOBRC6	-	0.00639603	0	0.00833282	0.0189021	0	0	0.0233003	0.0212717	0	0.0046584	0	0	0.00987302	0	0	0	0.0268171	0	0.000999517	0.0153895	0	0	0.0459284	0	0	0	0.0150437	0.0683082	0.0572009	0.00893841	0.00533418	0	0.0100176	0	0.00167256	0.0166709	0.0151697	0.0270944	0.00478837	0.006899	0	0.00173316	0	0	0	0.00363941
s2140	Kingella oralis	Bacteria|-|Proteobacteria|Betaproteobacteria|Neisseriales|Neisseriaceae|Kingella|Kingella oralis	-	0	0	0	0	0	0	0	0	0	0	0	0	0	0	0	0.00998678	0.00539903	0	0.000333172	0	0	0	0	0	0	0	0	0	0	0	0	0	0	0	0	0	0	0	0	0	0	0	0	0	0	0
s2211	Lachnoanaerobaculum saburreum	Bacteria|-|Firmicutes|Clostridia|Clostridiales|Lachnospiraceae|Lachnoanaerobaculum|Lachnoanaerobaculum saburreum	-	0	0	0	0	0	0	0.0155336	0	0.0138605	0	0	0	0	0	0	0.0332893	0	0	0	0	0	0	0	0	0	0	0	0	0	0	0	0	0	0	0	0	0	0	0	0	0	0	0	0	0	0
s2978	Solobacterium moorei	Bacteria|-|Firmicutes|Erysipelotrichia|Erysipelotrichales|Erysipelotrichaceae|Solobacterium|Solobacterium moorei	-	0.00915431	0.155988	0.00583906	0.0142059	0.0107178	0.0298096	0	0.0243789	0.00669308	0.0398327	0	0	0.127722	0	0	0.000665786	0.00907748	0	0.00120775	0.0114553	0.0037511	0	0.0247966	0.0106741	0.0118564	0.0243289	0.0121226	0.0269524	0.0100762	0.00290307	0.0425266	0.0013976	0.0051606	0.0107879	0.000587656	0.0416131	0.00184067	0.0642078	0.0218639	0.0149673	0	0.0115807	0.00231428	0.00393009	0.00560511	0.0144121
s11749	Leptotrichia sp. oral taxon 498	Bacteria|-|Fusobacteria|Fusobacteriia|Fusobacteriales|Leptotrichiaceae|Leptotrichia|*Leptotrichia sp. oral taxon 498	-	0	0	0.00626482	0	0	0	0	0	0	0	0	0	0	0	0	0.0119841	0	0.000441991	0	0	0	0	0	0	0	0	0	0	0	0	0	0	0.00660254	0	0	0	0	0	0.000225866	0	0.000189876	0	0	0	0	0
s18	Lactococcus lactis	Bacteria|-|Firmicutes|Bacilli|Lactobacillales|Streptococcaceae|Lactococcus|Lactococcus lactis	-	0	0	0	0	0	0	0	0	0	0	0	0	0	0	0	0	0	0	0	0	0	0	0	0	0	0	0	0	0	0	0	0.000232933	0	0	0	0	0	0	0	0	0	0	0	0	0	0
s2468	Phocaeicola abscessus (Bacteroidetes bacterium oral taxon 272)	Bacteria|-|Bacteroidetes|Bacteroidia (-)|- (Bacteroidales)|-|- (Phocaeicola)|Phocaeicola abscessus (*Bacteroidetes bacterium oral taxon 272)	-	0.0188683	0.0696383	0.0740222	0.14746	0.0182579	0.0494297	0.0225722	0.146472	0.00490124	0.00924929	0.111076	0.132408	0.00842341	0.955987	0	0	0.260281	0.567649	0.0286528	0.844684	0.262017	0.0269265	0.395175	0.125243	0.421783	0.247422	0.384417	0.131547	0.801489	0.313532	0.748106	0.024225	0.100708	0.0277623	0.258026	0.400935	0.198729	0.652097	0.160952	1.17394	0.638333	0.0204828	0.0316285	0.775396	1.15196	0.328712
s96831	Actinomyces sp. Marseille-P3257	Bacteria|-|Actinobacteria|Actinobacteria|Actinomycetales|Actinomycetaceae|Actinomyces|*Actinomyces sp. Marseille-P3257	-	0	0.307966	0.323642	0	0.262559	0.792664	0.762746	0.715472	0.130173	0.0444236	0	0	0.0825102	0	0	0	0	0.376797	0.348248	0.0940145	0	0	0.435582	0.00882392	0.409019	0	0.00467376	0.0253451	0	0	1.05274	0.0125784	0.0148747	0.0258706	0.314893	0.0466785	0.00139637	0.0133048	0.0574604	1.32747	0.0769316	0	0.00367911	0	0.130767	0.714198
s7654	Streptococcus constellatus (Streptococcus sp. FDAARGOS_146/Streptococcus sp. HMSC034B05)	Bacteria|-|Firmicutes|Bacilli|Lactobacillales|Streptococcaceae|Streptococcus|Streptococcus constellatus (*Streptococcus sp. FDAARGOS_146/*Streptococcus sp. HMSC034B05)	Orange_complex	0	0.137035	0.0763335	0.0148516	0	0.0399449	0.0901431	0.0412688	0.00416342	0.00212666	0.036301	0.00673733	0.0506972	0	0	0.00133157	0.307151	0.0543207	0.0181995	0.0657812	0.00419899	0.0107285	0.0389321	0.0276103	0.0701743	0.0155391	0.00197175	0.00278178	0.08233	0.0372052	0.00993429	0.0164606	0.0302806	0.00414134	0.0452495	0.00384713	0.0383368	0.030057	0.012513	0.0161951	0.00202535	0.00204828	0.0256944	0.00377076	0.0662524	0.0778106
s3383	Prevotella saccharolytica	Bacteria|-|Bacteroidetes|Bacteroidia|Bacteroidales|Prevotellaceae|Prevotella|Prevotella saccharolytica	-	0.0119126	0.00837547	0.0508485	0.0314056	0.0663534	0.0215713	0.0553383	0.0173679	0.0772076	0.0255199	0.000262236	0.00463047	0.089484	0	0.00287386	0.311504	0.0868591	0.00137017	0.00299855	0.0659548	0.0630409	0.0931208	0.122174	0.0239811	0.0127641	0.149322	0.250412	1.91288	0.132588	0.0594366	0.00827042	0.0658423	0.0956229	0.0207067	0.00772994	0.0859833	0.0990156	0.245519	0.00668564	0.0115763	0	0.0180406	0.129422	0.0456209	0.031781	0.032318
s5	Streptococcus mutans	Bacteria|-|Firmicutes|Bacilli|Lactobacillales|Streptococcaceae|Streptococcus|Streptococcus mutans	Dental_caries	0	0	0	0	0	0	0	0	0	0	0	0.00187534	0.0351041	0	0	0	0	0	0	0	0	0	0	0	0	0	0	0	0.000921605	0	0	0	0	0	0	0	0	0	0	0	0	0	0	0	0	0
s14411	Capnocytophaga sp. oral taxon 332	Bacteria|-|Bacteroidetes|Flavobacteriia|Flavobacteriales|Flavobacteriaceae|Capnocytophaga|*Capnocytophaga sp. oral taxon 332	-	0	0	0.109422	0.0126797	0.0144879	0	0.024611	0	0.102821	0.00415205	0	0	0.0115969	0	0	0	0.0736878	0	0.00249879	0.00410771	0.0224506	0.0616364	0.00618725	0.023483	0	0.0147543	0.130427	0.0375231	0.0348981	0.0473659	0.00166387	0.0985306	0.226763	0.0122706	0.00533411	0.0176968	0.152966	0.213308	0.00112933	0	0	0.243194	0.0361977	0.0248021	0.0234854	0.140481
s16322	Oribacterium sp. oral taxon 078	Bacteria|-|Firmicutes|Clostridia|Clostridiales|Lachnospiraceae|Oribacterium|*Oribacterium sp. oral taxon 078	-	0	0.0138805	0.00450094	0.00821829	0	0.0748492	0	0	0	0	0	0.0138682	0.00705215	0.000480451	0	0.00382827	0	0.0102542	0	0.00485983	0.0156203	0	0	0.00718723	0.00516238	0.00224977	0.0189872	0.00982896	0.00405506	0.0070285	0	0	0.00554006	0	0.0127928	0.0123749	0	0	0.0108416	0	0	0	0.00213626	0.00679799	0.00521275	0.00960805
s4377	Lachnoanaerobaculum saburreum	Bacteria|-|Firmicutes|Clostridia|Clostridiales|Lachnospiraceae|Lachnoanaerobaculum|Lachnoanaerobaculum saburreum	-	0	0	0	0	0	0	0	0	0	0	0	0	0	0	0	0	0	0	0	0	0	0	0	0	0	0	0	0	0	0	0	0	0	0	0	0	0	0	0	0	0	0	0	0	0	0
s2836	Treponema maltophilum	Bacteria|-|Spirochaetes|Spirochaetia|Spirochaetales|Spirochaetaceae|Treponema|Treponema maltophilum	-	0.011273	0.035468	0.0748129	0.0473139	0.0316148	0.0278584	0.0519889	0.0427825	0.0337289	0.0291319	0.10437	0	0.0494434	0.00210659	0.0185304	0.11618	0.209791	0	0.0383981	0	0.149932	0.20265	0.21446	0.113786	0	0.295714	0.102896	0.274716	0.475855	0.0915996	0.167268	0.0180911	0.165139	0.0907516	0	0.213131	0.0919068	0.170808	0	0.428615	0.100508	0.0110292	0.203657	0.134048	0.450707	0.0837792
s2059	Peptostreptococcus stomatis	Bacteria|-|Firmicutes|Clostridia|Clostridiales|Peptostreptococcaceae|Peptostreptococcus|Peptostreptococcus stomatis	-	0.333033	0.553017	0.107779	0.0217198	0.0563357	0.0958785	0.0762115	0.0832944	0.0520163	0.181138	0	0	0.341246	0	0.0888501	0.0421942	0.0109167	0	0	0.0210014	0.0142206	0.060234	0	0.106883	0.0222379	0.00795267	0.0164312	0.0035854	0.0822686	0.00320866	0.0654293	0.00799736	0.022312	0.00219849	0.00343553	0.114773	0.0256425	0.111125	0.00930569	0.0343781	0	0.0148894	0.00172087	0.00886926	0.0163669	0.0561925
s2245	Centipeda periodontii	Bacteria|-|Firmicutes|Negativicutes|Selenomonadales|Selenomonadaceae|Centipeda|Centipeda periodontii	-	0	0	0	0.0084531	0	0	0	0	0.0120159	0.00266677	0.000224774	0	0	0	0	0	0	0	0	0	0	0	0	0	0	0	0	0	0	0	0	0	0	0	0	0	0	0	0	0.00608048	0	0	0	0	0	0
s40607	Haemophilus influenzae	Bacteria|-|Proteobacteria|Gammaproteobacteria|Pasteurellales|Pasteurellaceae|Haemophilus|Haemophilus influenzae	-	0	0	0	0.000234808	0	0	0	0	0	0	0	0	0	0	0	0	0.00136459	0	0	0	0.00016796	0.0013323	0	0.0023483	0	0	0.000584221	0	0	0.00152793	0	0.00124231	0.000531239	0	0	0.000448832	0.000761658	0.000646387	0	0	0	0.0007878	0	0	0	0
s17226	Lachnospiraceae bacterium oral taxon 500	Bacteria|-|Firmicutes|Clostridia|Clostridiales|Lachnospiraceae|-|*Lachnospiraceae bacterium oral taxon 500	-	0	0	0.243355	0.0375693	0.1375	0	0.142181	0	0.173019	0.0621795	0	0	0.111502	0	0	0	0	0	0	0	0.0397505	0.21997	0	0.341358	0	0.0694812	0.256984	0.0403667	0.110408	0.0857935	0	0.011569	0.296431	0.0119127	0.0136517	0	0.0565531	0.0231622	0	0	0	0.250363	0	0	0	0.0149216
s9334	Streptococcus mitis	Bacteria|-|Firmicutes|Bacilli|Lactobacillales|Streptococcaceae|Streptococcus|Streptococcus mitis	Yellow_complex	0	0	0	0	0	0	0	0	0	0.00182285	0	0	0.000313429	0	0	0	0	0	0	0	0	0.000350605	0	0.000213482	0	0	0.000219083	0	0	0	0.00019575	0.00054351	0.000986586	0	0	0.000961782	0.000317358	0.000538656	0	0	0	0.00094536	0	0.000212437	0	0.000218365
s1954	Granulicatella elegans	Bacteria|-|Firmicutes|Bacilli|Lactobacillales|Carnobacteriaceae|Granulicatella|Granulicatella elegans	-	0	0	0	0	0	0	0	0	0	0	0	0	0	0	0	0.000499339	0	0	0	0	0	0	0	0.0016367	0	0	0	0	0	0	0	0	0	0	0	0	0	0	0	0	0	0	0.000118681	0	0	0
s92895	Prevotellaceae bacterium Marseille-P2826	Bacteria|-|Bacteroidetes|Bacteroidia|Bacteroidales|Prevotellaceae|-|*Prevotellaceae bacterium Marseille-P2826	-	0	0	0	0.000176106	0	0	0	0	0	0.00148529	0	0	0	0	0	0	0	0	0	0.000173565	0	0	0	0.00106741	0	0	0	0	0	0	0	0	0.000455347	0	0	0.00185945	0	0.000915715	0.000180693	0	0	0	0	0	0	0
s3326	Porphyromonas catoniae	Bacteria|-|Bacteroidetes|Bacteroidia|Bacteroidales|Porphyromonadaceae|Porphyromonas|Porphyromonas catoniae	-	0	0	0	0.0609915	0.0349002	0.0682369	0.0359213	0	0.0392626	0.00810157	0	0	0.0595907	0	0.00044904	0.366765	0.0848418	0.000574589	0.00195739	0.00480197	0.00397505	0.0527311	0.000809102	0	0	0	0	0.0370904	0.0254363	0	0	0	0	0	0	0	0.13951	0.0603295	0.000225866	0	0	0	0.0148351	0	0	0.0869819
s2834	Treponema socranskii	Bacteria|-|Spirochaetes|Spirochaetia|Spirochaetales|Spirochaetaceae|Treponema|Treponema socranskii	-	0.0109132	0.0476576	0.0801654	0.0365714	0.0677537	0.028292	0.041892	0.0566848	0.0412125	0.0255537	0.01742	0.0218789	0.0628033	0.00118265	0.0496938	0.0384491	0.0722639	0	0.0314848	0.077063	0.100664	0.0767125	0.112941	0.0634753	0	0.180923	0.0885825	0.124747	0.136152	0.0407958	0.0501608	0.0107926	0.0819625	0.0214225	0.109259	0.162477	0.0490635	0.1059	0.0416949	0.0470652	0.0132597	0.0107141	0.0757778	0.0724942	0.0540893	0.0275139
s23751	Campylobacter concisus	Bacteria|-|Proteobacteria|Epsilonproteobacteria|Campylobacterales|Campylobacteraceae|Campylobacter|Campylobacter concisus	Green_complex	0	0	0.00967094	0.00516578	0	0	0	0	0	0	0	0.00370437	0.0155147	0	0.00044904	0.296524	0.0293683	0	0.000707991	0.00752116	0.00526274	0.0187924	0.0156585	0.0246216	0.00102113	0.0305027	0.015993	0.0159489	0.0304744	0.0148974	0.00699805	0.00419279	0.0300529	0.00214736	0.00216981	0.0337906	0.0132655	0.0273099	0.00578218	0.00128626	0	0.00244218	0.00320439	0.00477984	0.00487645	0.0112822
s42363	Streptococcus pneumoniae	Bacteria|-|Firmicutes|Bacilli|Lactobacillales|Streptococcaceae|Streptococcus|Streptococcus pneumoniae	-	0	0	0	0	0	0	0	0	0	0	0	0	0	0	0	0	0.00041531	0	0	0	0.000727826	0.000350605	0	0.000853928	0	0.000313921	0.00189872	0	0	0.000993157	0	0.00170817	0.000683021	0	0	0.00166709	0.00107902	0.0017237	0.000361386	0	0	0.00086658	0	0.00079664	0	0.000218365
s2153	Slackia sp. CM382 (Slackia exigua)	Bacteria|-|Actinobacteria|Coriobacteriia|Eggerthellales|Eggerthellaceae|Slackia|*Slackia sp. CM382 (Slackia exigua)	-	0.188803	0.0513538	0.0372848	0.0325797	0	0.0165308	0.0265041	0.0306727	0.00411071	0.00222793	0.0439433	0.0215085	0.00791408	0.058652	0	0.000832232	0.0269358	0.120398	0.0284862	0.150712	0.0150604	0.065423	0.0466899	0.0187153	0.113969	0.107256	0.0124877	0.0110035	0.0834974	0.0134458	0.0807467	0.000465866	0.024437	0.0176902	0.0677613	0.0352654	0.0132655	0.0175063	0.0378552	0.182648	0.0154433	0.00141804	0.0605273	0.0225184	0.165071	0.0121556
s2590	Actinomyces cardiffensis	Bacteria|-|Actinobacteria|Actinobacteria|Actinomycetales|Actinomycetaceae|Actinomyces|Actinomyces cardiffensis	-	0.106574	0.145018	0.0645337	0.123392	0	0.251214	0	0	0.0615553	0.14441	0.00929066	0.00236154	0.0325183	0	0.293642	0	0.173481	0	0.0131187	0.0661284	0.0873391	0.0275576	0.240636	0.0399923	0.124408	0.0102548	0.0387046	0.00933442	0.0597814	0.0350661	0.290737	0.00163053	0.0138122	0.032057	0	0.203385	0.0458264	0.0938339	0	0.155228	0	0.00929604	0.000890108	0.0654307	0.0190013	0.0937512
s21596	Leptotrichia shahii	Bacteria|-|Fusobacteria|Fusobacteriia|Fusobacteriales|Leptotrichiaceae|Leptotrichia|Leptotrichia shahii	-	0	0	0.0131379	0.00211328	0	0.0072627	0	0	0	0.00175534	0.000899096	0	0	0	0	0.00482695	0.0087215	0	0.000707991	0	0	0	0.00604447	0	0	0.0108303	0.0196444	0.0221306	0.0384616	0.0145918	0.00176175	0.00100938	0.0407536	0.00204511	0.00203419	0.00346242	0.0102189	0.0160519	0.000677599	0	0.000126584	0	0	0	0	0.0136114
s16730	Campylobacter showae	Bacteria|-|Proteobacteria|Epsilonproteobacteria|Campylobacterales|Campylobacteraceae|Campylobacter|Campylobacter showae	Orange_complex	0.0334992	0.0262667	0.109057	0.0795413	0.0952214	0.0710553	0.0673282	0.0529005	0.0805278	0.046719	0.00629368	0.0128958	0.0595123	0	0.0194285	0.100201	0.249898	0.00769065	0.00695497	0.0599379	0.0827482	0.0774838	0.0903815	0.216898	0.0159977	0.0953797	0.175193	0.0696063	0.0994104	0.0954195	0.139716	0.0390551	0.185858	0.0259728	0.0217433	0.338804	0.116153	0.15384	0.0262457	0.0408094	0.000854444	0.124157	0.0481251	0.104094	0.0473632	0.164865
s22618	Streptococcus sp. HPH0090	Bacteria|-|Firmicutes|Bacilli|Lactobacillales|Streptococcaceae|Streptococcus|*Streptococcus sp. HPH0090	-	0	0	0	0	0	0	0	0	0	0	0	0	0	0	0	0	0	0	0	0	0	0	0	0	0	0	0	0	0	0	0	0.000310577	0.000531239	0	0	0	0	0.000377059	0	0	0	0.00031512	0	0.000265547	0	0.000509518
s2212	Pseudoramibacter alactolyticus	Bacteria|-|Firmicutes|Clostridia|Clostridiales|Eubacteriaceae|Pseudoramibacter|Pseudoramibacter alactolyticus	-	0	0.0414842	0.0971352	0.0710882	0	0.0457442	0	0	0	0.00212666	0.0951544	0	0	0	0	0	0.0151885	0.141526	0.368697	0.143538	0.0156762	0.0258046	0.113512	0.0430522	0.7292	0.532724	0.0293571	0.0852461	0.466946	0.00901481	0.0975812	0.00240697	0.0638245	0.416537	0.307254	0.105988	0.0121865	0.0519264	0.157519	0.209133	0.187313	0	0.00860437	0.226883	0.154869	0.0529898
s97650	[Eubacterium] yurii	Bacteria|-|Firmicutes|Clostridia|Clostridiales|Peptostreptococcaceae|Peptoanaerobacter|[Eubacterium] yurii	-	0.0288221	0.0235142	0.210936	0.0930428	0.240262	0.125363	0.101308	0.0684759	0.212861	0.115684	0	0.0526021	0.189233	0	0.0093101	0.212136	0.116643	0	0.00595546	0.0597064	0.13252	0.217936	0.0869071	0.672184	0.0195149	0.161669	0.469348	0.0892024	0.247789	0.14905	0.0194281	0.0830017	0.188134	0.0175368	0.0126572	0.225378	0.31393	0.182928	0.0149072	0.0182414	0	0.316932	0.270771	0.43061	0.117315	0.140772
s2290	Haemophilus sputorum	Bacteria|-|Proteobacteria|Gammaproteobacteria|Pasteurellales|Pasteurellaceae|Haemophilus|Haemophilus sputorum	-	0	0	0	0.000234808	0	0	0	0	0	0	0	0	0	0	0	0	0	0	0	0	0	0	0	0	0	0.000627842	0	0	0	0	0	0	0.003491	0	0.000226022	0	0.00171373	0.000592522	0	0	0	0	0	0	0	0
s1305	Bifidobacterium dentium	Bacteria|-|Actinobacteria|Actinobacteria|Bifidobacteriales|Bifidobacteriaceae|Bifidobacterium|Bifidobacterium dentium	-	0	0	0	0	0	0	0	0	0	0	0	0	0	0.000147831	0	0	0	0	0	0	0	0	0.000190377	0	0	0	0.000146055	0.00414176	0	0	0	0	0	0.000562404	0	0	0	0	0.000767945	0	0.000253169	0	0	0	0.00269045	0
s20551	Treponema denticola	Bacteria|-|Spirochaetes|Spirochaetia|Spirochaetales|Spirochaetaceae|Treponema|Treponema denticola	Red_complex	0	0.0482868	0.0459218	0.010449	0.0150265	0	0.0266498	0.0274063	0.00927546	0.00513099	0.0330793	0.00958506	0.0432532	0	0.00455028	0	0.0960552	0.0753153	0.015201	0.295987	0.0461329	0.0449476	0.0511162	0.0283931	0.172684	0.0805731	0.00379743	0.00710899	0.18641	0.0194812	0.136682	0.00698798	0.0453829	0.0872749	0.0692982	0.0405872	0.0102189	0.0398605	0.314135	0.284905	0.0392411	0.00307242	0.0272373	0.162993	0.143603	0.0373404
s3168	Treponema lecithinolyticum	Bacteria|-|Spirochaetes|Spirochaetia|Spirochaetales|Spirochaetaceae|Treponema|Treponema lecithinolyticum	-	0	0.0207224	0.0377714	0.00528319	0	0	0	0.0193198	0	0.00168783	0.0361886	0.00354231	0.00477979	0	0.000748401	0.119841	0.0708993	0.0449063	0.0180746	0.237784	0.0782133	0.0675967	0.0388845	0.0207078	0.0688128	0.131428	0	0.0101999	0.0653725	0.0459908	0.0178622	0.00535745	0.0682262	0.0776118	0.0960592	0	0.00996503	0.0273099	0.180332	0.222581	0.0231649	0.00181194	0.179327	0.0185352	0.254248	0.0160862
s18459	Haemophilus paraphrohaemolyticus	Bacteria|-|Proteobacteria|Gammaproteobacteria|Pasteurellales|Pasteurellaceae|Haemophilus|Haemophilus paraphrohaemolyticus	-	0	0	0	0	0	0	0	0	0	0	0	0	0	0	0	0	0	0	0	0	0	0	0	0	0	0	0	0	0	0	0	0	0.000151782	0	0	0	0.000888601	0.000161597	0	0	0	0	0	0	0	0
s88	Streptococcus mitis	Bacteria|-|Firmicutes|Bacilli|Lactobacillales|Streptococcaceae|Streptococcus|Streptococcus mitis	Yellow_complex	0	0	0	0.000469617	0	0	0	0	0	0	0	0	0	0	0	0.000166446	0.000771289	0	0	0	0.00016796	0	0	0.000711607	0	0	0.000657248	0	0	0.00068757	0	0.00124231	0.000303565	0	0	0.00109002	0.00107902	0.000646387	0	0	0	0.0007878	0	0.000371765	0	0
s2473	Campylobacter showae	Bacteria|-|Proteobacteria|Epsilonproteobacteria|Campylobacterales|Campylobacteraceae|Campylobacter|Campylobacter showae	Orange_complex	0.0210669	0.0253623	0.0846055	0.0545343	0.0587594	0.0591856	0	0.0428223	0.0718848	0.0374697	0.00415832	0.00886734	0.0446245	0	0.0186801	0.074568	0.146842	0.00437571	0.00699662	0.0346552	0.0549788	0.0536426	0.0581602	0.130651	0.00992765	0.0550932	0.107935	0.049083	0.0624233	0.0589018	0.0862766	0.0282625	0.112926	0.0163608	0.0161379	0.196524	0.0783873	0.115003	0.0171658	0.0255497	0.000664568	0.0846885	0.0336461	0.0665991	0.0281377	0.112094
s16861	Streptococcus vestibularis (Streptococcus sp. 1004_SSPC)	Bacteria|-|Firmicutes|Bacilli|Lactobacillales|Streptococcaceae|Streptococcus|Streptococcus vestibularis (*Streptococcus sp. 1004_SSPC)	-	0	0	0	0	0	0	0	0	0	0	0	0	0	0	0	0	0	0	0	0	0	0	0	0	0	0	0	0	0	0	0	0	0	0	0	0	0	0	0	0	0	0	0	0	0	0
s12045	Streptococcus oralis subsp. tigurinus	Bacteria|-|Firmicutes|Bacilli|Lactobacillales|Streptococcaceae|Streptococcus|Streptococcus oralis	Yellow_complex	0	0	0	0.00123274	0.0254211	0	0.0703864	0	0.0150726	0.014009	0	0	0.00799244	0	0.00137706	0.00191413	0.0142985	0.000662987	0.000499758	0.000520696	0.00380709	0.0113596	0.00723432	0.0140187	0.000624023	0.0211897	0.0116844	0.00401813	0.00509954	0.00985517	0.00205537	0.0393656	0.0169996	0.000920298	0.000226022	0.0198768	0.00304663	0.00684093	0	0	0	0.0267852	0.000830767	0.0186414	0.00100892	0.0188521
s23808	Leptotrichia sp. oral taxon 879	Bacteria|-|Fusobacteria|Fusobacteriia|Fusobacteriales|Leptotrichiaceae|Leptotrichia|*Leptotrichia sp. oral taxon 879	-	0	0	0.0136853	0.0101555	0.0121181	0	0.0233003	0	0.0136497	0.00526602	0	0	0.00724805	0	0.000748401	0.0486856	0.0147732	0	0	0	0.00873391	0.0398989	0.00452145	0.0120973	0.000510565	0.00716786	0.05813	0.0292396	0.0146842	0.0208563	0.00210431	0.00271755	0.0618513	0.00194285	0.00216981	0.00314182	0.0793394	0.0478865	0	0.00777599	0.000443045	0.0162287	0.0166747	0.00823194	0.00560511	0.0348656
s33570	Streptococcus mitis	Bacteria|-|Firmicutes|Bacilli|Lactobacillales|Streptococcaceae|Streptococcus|Streptococcus mitis	Yellow_complex	0	0	0	0	0	0	0	0	0	0	0	0	0	0	0	0	0.00017799	0	0	0	0	0.000280484	0	0.000782767	0	0	0.000657248	0	0	0.00045838	0	0.000310577	0	0	0	0.000512951	0	0	0	0	0	0	0	0.000371765	0	0.000436729
s38038	Streptococcus infantis	Bacteria|-|Firmicutes|Bacilli|Lactobacillales|Streptococcaceae|Streptococcus|Streptococcus infantis	-	0	0	0	0	0	0	0	0	0	0	0	0	0	0	0	0	0	0	0	0	0	0.000280484	0	0.000142321	0	0	0.000584221	0	0	0	0	0.000854087	0.000303565	0	0	0.000320594	0	0.000215462	0	0	0	0	0	0	0	0
s17760	Streptococcus sp. oral taxon 058	Bacteria|-|Firmicutes|Bacilli|Lactobacillales|Streptococcaceae|Streptococcus|*Streptococcus sp. oral taxon 058	-	0.0166297	0.0215088	0.00875859	0.00152626	0	0	0	0	0	0.0179585	0	0	0.0121846	0	0.000628657	0.00615852	0.0011866	0	0	0.000289275	0.00223946	0.0053292	0.00199896	0.00533705	0.000283647	0.00214513	0.00438165	0.000989077	0.00147457	0.00374344	0.000636186	0.0191005	0.00250441	0	0.000271226	0.00564246	0.00139637	0.00253168	0	0	0	0.00819312	0.000356043	0.0105156	0.000280256	0.00436729
s17183	Gemella haemolysans	Bacteria|-|Firmicutes|Bacilli|Bacillales|-|Gemella|Gemella haemolysans	-	0	0	0	0	0	0	0	0	0	0	0	0	0	0	0	0	0	0	0	0	0	0.000280484	0	0	0	0.000418561	0	0	0	0.00022919	0	0	0	0	0	0.0272505	0	0	0.00027104	0	0	0.00638118	0	0	0	0
s3465	Streptococcus sobrinus	Bacteria|-|Firmicutes|Bacilli|Lactobacillales|Streptococcaceae|Streptococcus|Streptococcus sobrinus	Dental_caries	0	0	0	0	0	0	0	0	0	0	0	0	0	0	0	0	0	0	0	0	0	0	0	0	0	0	0	0	0	0	0	0	0	0	0	0	0	0	0	0	0	0	0	0	0	0
s122978	Selenomonas massiliensis	Bacteria|-|Firmicutes|Negativicutes|Selenomonadales|Selenomonadaceae|Selenomonas|Selenomonas massiliensis	-	0	0	0.02585	0.00980325	0	0	0	0	0	0.00968812	0	0	0.0165334	0	0	0	0	0	0	0	0	0	0	0	0	0	0	0	0	0	0	0	0	0	0	0	0.00945726	0	0	0	0	0	0	0	0	0
s2349	Scardovia wiggsiae	Bacteria|-|Actinobacteria|Actinobacteria|Bifidobacteriales|Bifidobacteriaceae|Scardovia|Scardovia wiggsiae	-	0	0	0	0	0	0	0	0	0	0	0	0	0	0	0	0	0	0	0	0	0	0	0	0	0	0	0	0	0	0	0	0	0	0	0	0	0	0	0	0	0	0	0	0	0	0
s17396	Streptococcus mitis	Bacteria|-|Firmicutes|Bacilli|Lactobacillales|Streptococcaceae|Streptococcus|Streptococcus mitis	Yellow_complex	0	0	0	0	0	0	0	0	0	0	0	0	0	0	0	0.00024967	0	0	0	0	0	0	0	0.000355803	0	0	0	0	0	0	0	0.000232933	0	0	0	0.000512951	0.000444301	0	0	0	0	0	0	0.000212437	0	0.000582306
s2139	Shuttleworthia satelles	Bacteria|-|Firmicutes|Clostridia|Clostridiales|Lachnospiraceae|Shuttleworthia|Shuttleworthia satelles	-	0	0	0	0	0	0	0	0	0	0	0	0	0	0	0	0	0	0	0	0	0	0	0	0	0	0	0	0.000989077	0	0	0	0	0	0	0	0	0	0	0	0	0	0	0	0	0	0
s22	Streptococcus pneumoniae	Bacteria|-|Firmicutes|Bacilli|Lactobacillales|Streptococcaceae|Streptococcus|Streptococcus pneumoniae	-	0	0	0	0.000469617	0	0	0	0	0	0.00708887	0	0	0.00434883	0	0.000568784	0.000332893	0.00100861	0	0	0.000173565	0	0.00112194	0	0.00220598	0	0.000627842	0.000657248	0	0	0.00290307	0	0.00263991	0.00106248	0	0	0.00314182	0.00139637	0.00150824	0	0	0	0.00070902	0	0.00223059	0	0.00196528
s16671	Neisseria cinerea	Bacteria|-|Proteobacteria|Betaproteobacteria|Neisseriales|Neisseriaceae|Neisseria|Neisseria cinerea	-	0	0	0	0	0	0	0	0	0	0	0	0	0	0	0	0	0	0	0	0	0.000279933	0.000140242	0	0.000711607	0	0.00010464	0.000803303	0.000185452	0	0.00045838	0.000342562	0.000310577	0.000379456	0	0	0.00121826	0	0.00129277	0	0	0	0.00015756	0	0.000690421	0	0.000363941
s108972	Lachnospiraceae bacterium oral taxon 500	Bacteria|-|Firmicutes|Clostridia|Clostridiales|Lachnospiraceae|-|*Lachnospiraceae bacterium oral taxon 500	-	0.0529671	0.0932312	0.203637	0.0725558	0.154358	0.0662315	0.0706291	0.153483	0.0832156	0.189003	0.150261	0.0635068	0.237814	0.000295662	0.0238889	0	0.115397	0	0.00349831	0.182706	0.0994882	0.126989	0.0463092	0.0895201	0.054517	0.0129754	0.0360026	0.0464248	0.138486	0.0487411	0.0160025	0.0241474	0.0777126	0.0154405	0.0174037	0.194537	0.0641697	0.0994898	0.139495	0.22071	0.00715201	0.0196162	0.0380966	0.0690952	0.284403	0.0711141
s16098	Streptococcus pseudopneumoniae	Bacteria|-|Firmicutes|Bacilli|Lactobacillales|Streptococcaceae|Streptococcus|Streptococcus pseudopneumoniae	-	0	0	0	0	0	0	0	0	0	0	0	0	0	0	0	0	0.0005933	0	0	0	0.000335919	0.00063109	0	0.000426964	0	0	0.000511193	0	0	0.00022919	0	0.00178582	0	0	0	0.00147473	0	0	0	0	0	0.00102414	0	0.000424875	0	0.000218365
s7213	Streptococcus oralis subsp. oralis	Bacteria|-|Firmicutes|Bacilli|Lactobacillales|Streptococcaceae|Streptococcus|Streptococcus oralis	Yellow_complex	0	0	0	0.039213	0.0599981	0.0434136	0.0955799	0	0	0.0228194	0	0	0.0158673	0	0	0.00124835	0.00664496	0	0	0.00219849	0.0226746	0.149077	0.00290325	0.0244793	0.000850941	0.0140218	0.082156	0.00853079	0.0276481	0.0446921	0.00234899	0.129045	0.129774	0.00158496	0.00483686	0.0282764	0.0826399	0.0101806	0	0	0	0.159845	0.0119274	0.0309096	0.0102574	0.0553918
s13109	Selenomonas sp. oral taxon 126	Bacteria|-|Firmicutes|Negativicutes|Selenomonadales|Selenomonadaceae|Selenomonas|*Selenomonas sp. oral taxon 126	-	0.00491695	0	0.0127121	0.0156148	0	0	0.0169898	0.0105164	0	0	0	0	0.0176696	0	0	0.0643315	0.0450314	0	0.0030402	0	0	0	0	0	0	0	0	0	0	0	0.0212878	0	0.0178344	0	0	0	0.0104728	0.00614068	0.0100285	0	0	0	0	0	0	0.00946247
s2283	Johnsonella ignava	Bacteria|-|Firmicutes|Clostridia|Clostridiales|Lachnospiraceae|Johnsonella|Johnsonella ignava	-	0.268313	0.16979	0	0	0	0.0278584	0.193247	0	0	0.0998181	0	0.0406555	0.370512	0	0.00913049	0	0	0	0	0.194624	0	0.402635	0	0	0	0	0.0641912	0.110962	0.155444	0.0443865	0	0.0322224	0.1256	0	0	0.0439214	0	0	0	0	0	0	0.653517	0	0.110869	0
s1046	Streptococcus intermedius	Bacteria|-|Firmicutes|Bacilli|Lactobacillales|Streptococcaceae|Streptococcus|Streptococcus intermedius	Yellow_complex	0	0.0340917	0	0	0	0	0	0.00904248	0	0	0.00239759	0.00770972	0.00137125	0	0	0.00233025	0.00421243	0.000220996	0.000416465	0.000289275	0.000447893	0.00189327	0.000285565	0.000853928	0.000170188	0.00010464	0	0	0.00270337	0.00045838	0.00019575	0	0.000531239	0	0.000452043	0	0	0.00123891	0.000587252	0.00233864	0	0	0.000534065	0	0.00442804	0.000509518
s16951	Streptococcus australis	Bacteria|-|Firmicutes|Bacilli|Lactobacillales|Streptococcaceae|Streptococcus|Streptococcus australis	-	0	0	0	0.000234808	0	0	0	0	0	0	0	0	0	0	0	0	0.00071196	0	0	0	0	0.000420726	0	0.00170786	0	0.000470882	0.000657248	0.00333814	0	0	0	0.00116466	0.00584362	0	0.000452043	0.000961782	0	0.000969581	0.000406559	0	0	0.00063024	0	0.00223059	0	0.00611421
s2224	Prevotella multiformis	Bacteria|-|Bacteroidetes|Bacteroidia|Bacteroidales|Prevotellaceae|Prevotella|Prevotella multiformis	-	0	0	0	0.000234808	0	0	0	0	0	0	0	0	0	0	0	0	0	0	0	0	0	0	0	0	0	0.000209281	0	0.000741808	0	0	0	0	0	0	0	0.000192356	0	0	0	0	0	0	0	0	0	0
s14405	Prevotella sp. oral taxon 473	Bacteria|-|Bacteroidetes|Bacteroidia|Bacteroidales|Prevotellaceae|Alloprevotella|*Prevotella sp. oral taxon 473	-	0	0	0.00571741	0.000469617	0	0	0	0	0	0	0	0	0.00113618	0	0	0	0.00017799	0	0	0.000289275	0	0	0	0.0118127	0	0.000889443	0	0	0	0	0.000244687	0	0.00113837	0.000255638	0	0.00147473	0.000507772	0.00150824	0	0	0	0	0.000178022	0.000159328	0	0.000436729
s23768	Prevotella sp. F0091	Bacteria|-|Bacteroidetes|Bacteroidia|Bacteroidales|Prevotellaceae|Prevotella|*Prevotella sp. F0091	-	0	0	0	0.000410915	0	0	0	0	0	0	0	0	0	0	0	0.000915455	0	0	0	0.00121496	0	0	0.000523537	0.0019925	0.00102113	0	0.000949359	0.000679991	0.00208897	0	0.00141919	0	0.00113837	0	0	0	0	0.000807984	0.000180693	0	0	0.00031512	0	0.00079664	0	0.000582306
s14376	Streptococcus sp. F0442	Bacteria|-|Firmicutes|Bacilli|Lactobacillales|Streptococcaceae|Streptococcus|*Streptococcus sp. F0442	-	0	0	0	0	0	0	0	0	0	0	0	0	0	0	0	0	0	0	0	0	0	0.000280484	0	0.000284643	0	0	0	0	0	0	0	0	0.00250441	0	0	0	0	0	0	0	0	0	0	0.000477984	0	0.00080067
s1951	Catonella morbi	Bacteria|-|Firmicutes|Clostridia|Clostridiales|Lachnospiraceae|Catonella|Catonella morbi	-	0.0497691	0	0	0.0406219	0	0	0.0777648	0	0	0.0809144	0	0.0275976	0.363343	0	0	0.11568	0.11866	0	0	0	0.0587299	0.206717	0.225311	0	0	0	0.0871219	0.248691	0.162387	0	0	0	0	0	0	0	0.0739443	0.1066	0	0	0	0	0.0687163	0.247011	0	0
s3379	Prevotella aurantiaca	Bacteria|-|Bacteroidetes|Bacteroidia|Bacteroidales|Prevotellaceae|Prevotella|Prevotella aurantiaca	-	0	0	0	0	0	0	0	0	0	0	0	0	0	0	0	0.000416116	0	0	0	0	0	0	0	0	0	0	0	0	0	0	0	0	0	0	0	0	0	0	0	0	0	0	0	0	0	0
s63575	Eikenella sp. NML130454	Bacteria|-|Proteobacteria|Betaproteobacteria|Neisseriales|Neisseriaceae|Eikenella|*Eikenella sp. NML130454	-	0	0	0.0406301	0.0741995	0.0149187	0.0183736	0.0249508	0.00792711	0.0181293	0.000540104	0	0	0.000509322	0	0.000419104	0.0334557	0.240227	0.00207736	0.00591381	0.00428128	0.0129889	0.00995719	0.00318881	0.0162246	0.000737482	0.0228639	0.0173075	0.0373995	0.00344066	0.0274264	0.00313199	0.000388221	0.0077409	0.00102255	0.00167256	0.0729672	0.206854	0.231622	0.0020328	0	0	0.00291486	0.0659273	0.0039832	0.0183848	0.14776
s1974	Oribacterium parvum	Bacteria|-|Firmicutes|Clostridia|Clostridiales|Lachnospiraceae|Oribacterium|Oribacterium parvum	-	0	0	0	0	0	0	0	0	0	0	0	0	0	0	0	0	0	0	0	0	0	0	0	0	0	0	0	0	0	0	0	0	0	0	0	0	0	0	0	0	0	0	0	0	0	0
s14502	Campylobacter showae	Bacteria|-|Proteobacteria|Epsilonproteobacteria|Campylobacterales|Campylobacteraceae|Campylobacter|Campylobacter showae	Orange_complex	0.0282225	0.023357	0.121221	0.0617546	0.138523	0.0822203	0	0.0817409	0.0688808	0.0422632	0.00498249	0	0.0515199	0	0.017303	0.0580066	0.154495	0.00565749	0.00732979	0.03992	0.066624	0.0609352	0.0720577	0.138123	0.0114593	0.0655572	0.109468	0.0712136	0.0663555	0.0644788	0.0935683	0.0362599	0.110953	0.0206556	0.0136517	0.172928	0.0881619	0.124322	0.0177983	0.0259005	0.00183547	0.0649935	0.0352483	0.0770085	0.0323975	0.115515
s28826	Prevotella sp. HJM029	Bacteria|-|Bacteroidetes|Bacteroidia|Bacteroidales|Prevotellaceae|Prevotella|*Prevotella sp. HJM029	-	0	0	0	0.000176106	0	0	0	0	0	0	0	0	0	0	0	0.000416116	0	0	0	0	0	0	0	0	0	0.000575522	0	0	0.000245761	0	0	0	0	0	0	0	0	0	0	0	0	0	0	0	0	0
s23737	Capnocytophaga sp. oral taxon 863	Bacteria|-|Bacteroidetes|Flavobacteriia|Flavobacteriales|Flavobacteriaceae|Capnocytophaga|*Capnocytophaga sp. oral taxon 863	-	0	0	0.0513959	0	0	0.0389151	0.0703864	0.00629389	0.141029	0	0	0	0	0	0	0.0024967	0.052863	0.000574589	0.00212397	0.00306632	0	0.0490146	0.00309363	0	0	0	0	0	0.0165889	0	0	0	0	0.00224962	0	0	0	0	0	0	0	0	0.0201164	0	0	0.0834881
s2058	Peptostreptococcaceae bacterium AS15 ([Eubacterium] yurii)	Bacteria|-|Firmicutes|Clostridia|Clostridiales|Peptostreptococcaceae|- (Peptoanaerobacter)|*Peptostreptococcaceae bacterium AS15 ([Eubacterium] yurii)	-	0.136795	0.110611	0.206496	0.0713231	0.327027	0.180809	0.0559208	0.119664	0.266617	0.297024	0	0.268498	0.246512	0	0.0293074	0.0418613	0.0644917	0	0	0.101073	0.112085	0.15651	0.054305	0	0.0152602	0.147805	0.315771	0.0446939	0.0940651	0.0857935	0.0205537	0.112895	0.198835	0.0129864	0.0155955	0.244229	0.191303	0.112256	0.0282785	0.0191184	0	0	0.0828987	0.144192	0.0645148	0.152564
s9977	Selenomonas sp. oral taxon 920	Bacteria|-|Firmicutes|Negativicutes|Selenomonadales|Selenomonadaceae|Selenomonas|*Selenomonas sp. oral taxon 920	-	0.00147908	0.00393215	0.02068	0	0	0	0.0264556	0	0	0.0062112	0	0	0.0522251	0	0	0	0.0334028	0	0.00216562	0	0	0	0	0	0	0	0	0.0218215	0.0426396	0	0	0.000698798	0.0137363	0	0	0	0.0121231	0.00646387	0	0.0156689	0	0	0	0	0	0
s17265	Oribacterium asaccharolyticum (Oribacterium sp. oral taxon 108)	Bacteria|-|Firmicutes|Clostridia|Clostridiales|Lachnospiraceae|Oribacterium|Oribacterium asaccharolyticum (*Oribacterium sp. oral taxon 108)	-	0	0	0	0	0	0	0	0	0	0	0	0	0.0034869	0	0	0.00349537	0	0	0	0	0	0	0	0	0	0	0	0	0	0	0	0	0	0	0	0	0	0	0	0	0	0	0	0	0	0
s17722	Selenomonas infelix	Bacteria|-|Firmicutes|Negativicutes|Selenomonadales|Selenomonadaceae|Selenomonas|Selenomonas infelix	-	0	0.00361758	0.0153275	0.0154974	0.0206816	0	0.0225237	0	0	0.00786527	0	0.00136599	0.0215482	0	0	0	0.0211808	0	0	0	0	0	0	0	0	0	0	0	0	0	0	0	0.0178344	0	0	0	0.0181529	0.00921102	0	0	0	0	0	0	0.00863187	0.0120828
s18948	Actinomyces georgiae	Bacteria|-|Actinobacteria|Actinobacteria|Actinomycetales|Actinomycetaceae|Actinomyces|Actinomyces georgiae	-	0.00451719	0.0114032	0	0.0197826	0.0180964	0	0.0187373	0.00784744	0.0109092	0.00118148	0	0	0.0171602	0	0.028559	0.0032457	0.0424803	0.00216576	0.004831	0.00225635	0.0170199	0.0427037	0.0149446	0.00455428	0.00317685	0.00251137	0.0055501	0.000618173	0.0126567	0.00420182	0.00254475	0.000621154	0.00827214	0.000511276	0.00388757	0	0.00748964	0.000538656	0.00668564	0.0186507	0	0	0.0705559	0.0022837	0.00459619	0.00225644
s1328	Actinomyces meyeri (Actinomyces sp. HMSC062G12)	Bacteria|-|Actinobacteria|Actinobacteria|Actinomycetales|Actinomycetaceae|Actinomyces|Actinomyces meyeri (*Actinomyces sp. HMSC062G12)	-	0	0.0183238	0.0102183	0.0205457	0	0	0.0133006	0.0628592	0	0	0.00232267	0.0111363	0.00262497	0	0	0	0.0264018	0	0.0299439	0.0225056	0.0218908	0.0668955	0.0033316	0.0361496	0.0310877	0.00319153	0	0.000679991	0.0105677	0.121776	0	0.00582332	0.0696681	0	0.0149626	0	0.101618	0.0067332	0.0332023	0.0297008	0.00227852	0	0.192916	0.00499228	0.132	0.0153583
s3381	Prevotella micans	Bacteria|-|Bacteroidetes|Bacteroidia|Bacteroidales|Prevotellaceae|Prevotella|Prevotella micans	-	0	0	0.0219573	0.00510708	0.0101254	0	0	0	0.00664038	0.00128275	0	0.00333394	0.0133991	0	0	0.1007	0.0156038	0	0.000583052	0.00844684	0.00257538	0.00659138	0.00171339	0.000498125	0.000397106	0.00298225	0.00832514	0.00302905	0.0584912	0.00152793	0.00171281	0	0.00637486	0.002403	0.000678065	0	0.00907643	0.00474017	0.0011745	0.00333257	0	0.00086658	0.0215406	0.0011684	0.00397963	0.00174692
s2232	Neisseria bacilliformis	Bacteria|-|Proteobacteria|Betaproteobacteria|Neisseriales|Neisseriaceae|Neisseria|Neisseria bacilliformis	-	0	0	0.00748129	0	0	0	0	0	0	0	0	0	0	0	0	0.0460224	0.928099	0.0048619	0.0177414	0.00728974	0	0.0661242	0.0470231	0.0129512	0	0	0.0517766	0.674489	0.000860164	0.0206271	0.000587249	0	0	0	0.00031643	0.0896381	0.0448109	0.191762	0	0	0	0	0	0.0251207	0.0420383	0.0837792
s23773	Selenomonas sp. oral taxon 892	Bacteria|-|Firmicutes|Negativicutes|Selenomonadales|Selenomonadaceae|Selenomonas|*Selenomonas sp. oral taxon 892	-	0.0333393	0.0183238	0.165562	0.0639266	0.0992608	0.105201	0.089949	0.0303541	0.105456	0.0732517	0	0	0.131248	0	0	0	0.0246219	0	0	0.028349	0.0284412	0.0517494	0.0257009	0.0852505	0	0.0693242	0.104868	0.0384504	0.0702263	0.0301767	0.0160025	0.00675505	0.100404	0.007209	0.00352594	0.192741	0.0280544	0.0399683	0.00655012	0	0	0.00992628	0.0068835	0.168728	0	0.0240929
s592	Atopobium parvulum	Bacteria|-|Actinobacteria|Coriobacteriia|Coriobacteriales|Atopobiaceae|Atopobium|Atopobium parvulum	-	0	0.00912258	0	0	0	0	0	0	0	0	0	0	0.001097	0	0	0	0.00041531	0	0.000333172	0	0	0	0	0	0.000397106	0	0	0.000679991	0.00116737	0	0.000244687	0	0	0	0	0.000320594	0	0.00269328	0	0	0	0	0	0	0	0.00312989
s2252	Prevotella dentalis	Bacteria|-|Bacteroidetes|Bacteroidia|Bacteroidales|Prevotellaceae|Prevotella|Prevotella dentalis	-	0.00175891	0	0	0.00581151	0	0	0	0	0.00289858	0.000742644	0	0	0.001097	0	0	0	0.00617032	0.00963541	0	0.0152737	0.000671839	0	0.00509258	0.00348687	0.0236562	0.00654002	0.00467376	0.00253451	0.0138855	0.00275028	0.00357243	0	0.00895516	0	0.00339032	0.00641188	0	0.00414765	0.00234901	0.0291746	0.00417728	0.00094536	0	0.00647934	0.0641225	0.00436729
s70672	Actinomyces oris	Bacteria|-|Actinobacteria|Actinobacteria|Actinomycetales|Actinomycetaceae|Actinomyces|Actinomyces oris	-	0	0	0.0313849	0.0115643	0.0365698	0	0	0	0	0.00273428	0	0	0.0177087	0	0	0	0.00023732	0	0	0.0016778	0.00845397	0.0122712	0.000571131	0.016367	0	0	0.0111002	0.00129816	0.00645123	0.0285724	0.000391499	0.0047363	0.00561595	0.000511276	0	0.00109002	0.023294	0.00242395	0	0	0	0.00204828	0.00575603	0	0.00151338	0.0151399
s1554	Dialister pneumosintes	Bacteria|-|Firmicutes|Negativicutes|Veillonellales|Veillonellaceae|Dialister|Dialister pneumosintes	-	0	0	0	0.000997936	0	0	0	0	0	0	0	0	0	0	0	0.0163117	0.00628898	0	0	0.0056698	0	0.00063109	0.00690116	0	0.00499219	0	0	0	0.00190465	0	0.00435543	0	0.00060713	0.000613532	0	0.00570658	0.00215803	0.0065716	0.00862809	0.00175398	0	0	0	0.00164639	0.00364332	0.00174692
s17397	Streptococcus sp. oral taxon 056	Bacteria|-|Firmicutes|Bacilli|Lactobacillales|Streptococcaceae|Streptococcus|*Streptococcus sp. oral taxon 056	-	0	0.00739244	0.00833282	0.0106838	0.0108794	0.0261241	0.026407	0	0.00953896	0.0036457	0	0	0.0141435	0	0	0.000166446	0.102048	0.000530389	0.0030402	0.00503339	0.0062705	0.0216674	0.00518777	0.00526589	0.000113459	0.0123476	0.0110272	0.0156398	0.00491522	0	0.00107662	0	0.00440169	0.000306766	0.000406839	0.0187227	0	0.06173	0.000948638	0	0	0	0.00486592	0.0172074	0.00582932	0.00596863
s40309	Haemophilus parainfluenzae	Bacteria|-|Proteobacteria|Gammaproteobacteria|Pasteurellales|Pasteurellaceae|Haemophilus|Haemophilus parainfluenzae	-	0	0	0	0	0	0	0	0	0	0	0	0	0	0	0	0	0	0	0	0	0.000223946	0.000280484	0	0.000569285	0	0.000156961	0.000803303	0.000432721	0	0.00068757	0	0.000698798	0.00212495	0	0.000226022	0.000641188	0.000190415	0.00145437	0	0	0	0.00133926	0	0.000212437	0	0.00218365
s23813	Mitsuokella sp. oral taxon 131	Bacteria|-|Firmicutes|Negativicutes|Selenomonadales|Selenomonadaceae|Mitsuokella|*Mitsuokella sp. oral taxon 131	-	0	0	0	0	0	0	0	0	0	0	0	0	0	0	0	0	0	0	0	0	0	0	0	0	0	0	0	0	0	0	0	0	0	0	0	0	0	0	0	0	0	0	0	0	0	0
s67031	Streptococcus sp. HMSC034E03	Bacteria|-|Firmicutes|Bacilli|Lactobacillales|Streptococcaceae|Streptococcus|*Streptococcus sp. HMSC034E03	-	0	0	0	0	0	0	0	0	0	0.0031056	0	0	0.00133207	0	0.000269424	0	0	0	0	0	0	0.000490848	0	0.000426964	0	0	0.00029211	0	0	0	0	0.000465866	0	0	0	0.000577069	0.000380829	0	0	0	0	0.00063024	0	0	0	0.000363941
s17459	Streptococcus mitis	Bacteria|-|Firmicutes|Bacilli|Lactobacillales|Streptococcaceae|Streptococcus|Streptococcus mitis	Yellow_complex	0	0	0	0.00422655	0	0	0	0	0.0310939	0.0238996	0	0	0.0259363	0	0.00044904	0.0109022	0.00599233	0	0	0.00121496	0.00436695	0.0227894	0.00509258	0.00761419	0.000624023	0.00538898	0.00949359	0.00309087	0.0041165	0.00580615	0.00137025	0.013743	0.00705788	0.000715787	0.000452043	0.0119261	0.00507772	0.00597908	0.000542079	0.00257251	0	0.00811434	0.00207692	0.0181634	0.00140128	0.00363941
s41344	Streptococcus pseudopneumoniae	Bacteria|-|Firmicutes|Bacilli|Lactobacillales|Streptococcaceae|Streptococcus|Streptococcus pseudopneumoniae	-	0	0	0.0371023	0.00745517	0.0833726	0.0416792	0	0	0	0.059344	0	0	0.025662	0	0	0.000832232	0.00284784	0.000309394	0	0.00150423	0.00744621	0.00848465	0.00356957	0.0394942	0	0.0067493	0.0219083	0.00531629	0.00356354	0.0354481	0.000636186	0.161966	0.0116114	0.000409021	0.000678065	0.0519362	0.00742617	0.00721799	0.00167141	0	0	0.0647571	0.000949448	0.0408942	0.00313886	0.0402519
s3197	Leptotrichia trevisanii	Bacteria|-|Fusobacteria|Fusobacteriia|Fusobacteriales|Leptotrichiaceae|Leptotrichia|Leptotrichia trevisanii	-	0.00699565	0	0.0155708	0.00604632	0	0.00520313	0	0	0.00505934	0.00843913	0.00194804	0	0.0101473	0	0.00161655	0.027214	0.0081282	0.00455251	0.00158257	0.0192079	0.0363913	0.0222284	0.00490221	0.00839696	0.00425471	0.0114058	0.013145	0.0248506	0.0372943	0.00848003	0.00239793	0.00225168	0.0437133	0.00189172	0.00266706	0.00230828	0.0224689	0.0110424	0.00216832	0.0404001	0.000759506	0.00614484	0.0166153	0.0211906	0.0304358	0.0167413
s93341	Streptococcus sp. NLAE-zl-C503	Bacteria|-|Firmicutes|Bacilli|Lactobacillales|Streptococcaceae|Streptococcus|*Streptococcus sp. NLAE-zl-C503	-	0	0	0.0172739	0.00316991	0	0.0235767	0	0.0178858	0.0160739	0.0163044	0	0	0.0145745	0	0.000718465	0.0152298	0.00599233	0	0	0.00161994	0.00408702	0.0308533	0.00509258	0.00576401	0.000850941	0.00402865	0.0114653	0.00401813	0.00399362	0.00756327	0.0011745	0.0120349	0.00584362	0.000613532	0.000768473	0.0104514	0.0031101	0.00711026	0.000406559	0	0	0.0098475	0.0018989	0.0173667	0.000672613	0.0049496
s3019	Prevotella baroniae	Bacteria|-|Bacteroidetes|Bacteroidia|Bacteroidales|Prevotellaceae|Prevotella|Prevotella baroniae	-	0	0	0	0.0026416	0	0	0	0	0	0	0	0	0	0	0	0	0.0204688	0	0.000624698	0.00439699	0	0	0	0.0016367	0.00113459	0.00219745	0.00219083	0.0028436	0.00215041	0.00152793	0.00308306	0.000155289	0.00523649	0.000511276	0	0.0284688	0.00336399	0.00624841	0.00379455	0	0	0.00086658	0	0.00371765	0.00465224	0.00378499
s33566	Streptococcus mitis	Bacteria|-|Firmicutes|Bacilli|Lactobacillales|Streptococcaceae|Streptococcus|Streptococcus mitis	Yellow_complex	0	0	0	0	0	0	0	0	0	0	0	0	0	0	0	0	0	0	0	0	0	0	0	0.000284643	0	0.000156961	0.000365138	0	0	0	0.00019575	0.000310577	0	0	0	0	0.000507772	0.000269328	0	0	0	0.00047268	0	0.000531093	0	0.000363941
s17431	Veillonella sp. DNF00869	Bacteria|-|Firmicutes|Negativicutes|Veillonellales|Veillonellaceae|Veillonella|*Veillonella sp. DNF00869	-	0	0	0	0.000117404	0	0	0	0	0	0	0	0	0	0	0	0	0	0	0	0	0	0.000280484	0	0	0	0	0	0	0	0	0.000293624	0	0.000151782	0	0	0.00147473	0	0.000161597	0	0	0	0	0	0.000902858	0	0
s63569	Eikenella sp. NML01-A-086 (Eikenella sp. NML97-A-109)	Bacteria|-|Proteobacteria|Betaproteobacteria|Neisseriales|Neisseriaceae|Eikenella|*Eikenella sp. NML01-A-086 (*Eikenella sp. NML97-A-109)	-	0.00471707	0.00947647	0.00626482	0.00909883	0.020897	0.00390235	0	0	0.0184455	0.00195788	0.00164834	0.00622798	0.00481897	0	0.00173629	0.0142312	0.173837	0.00185636	0.0103283	0.073476	0.020883	0.0212467	0.00395032	0.0145168	0.0205928	0.00429025	0.0063534	0.0254069	0.0117965	0.0123763	0.00220218	0.00163053	0.0135086	0.000511276	0.00461084	0.053411	0.0297047	0.0723415	0.0113385	0.0298762	0	0.00488436	0.0650965	0.00313345	0.032902	0.0616516
s16974	Streptococcus salivarius	Bacteria|-|Firmicutes|Bacilli|Lactobacillales|Streptococcaceae|Streptococcus|Streptococcus salivarius	-	0	0	0	0	0	0	0	0	0	0	0	0	0	0	0	0	0	0	0	0	0	0	0	0	0	0	0	0	0	0	0	0	0	0	0	0	0	0	0	0	0	0	0	0	0	0
s67195	Streptococcus sp. HMSC067H01	Bacteria|-|Firmicutes|Bacilli|Lactobacillales|Streptococcaceae|Streptococcus|*Streptococcus sp. HMSC067H01	-	0	0	0	0	0	0	0	0	0	0	0	0	0	0	0	0	0.00023732	0	0	0	0	0	0	0	0	0.000156961	0.00029211	0	0	0	0	0.000854087	0.000303565	0	0	0.000512951	0	0	0	0	0	0	0.000178022	0.000477984	0	0.000363941
s8157	Treponema sp. OMZ 838	Bacteria|-|Spirochaetes|Spirochaetia|Spirochaetales|Spirochaetaceae|Treponema|*Treponema sp. OMZ 838	-	0.00727548	0.00719583	0.0204975	0.0177867	0.0158882	0.0119238	0.0477171	0.0121098	0.0134389	0.0154942	0.00786709	0.00275513	0.0319306	0	0.00146686	0.0986195	0.035954	0	0	0.0193815	0.0150604	0.034149	0.00585409	0.0143033	0	0.0289331	0.0140943	0.0106944	0.0334235	0.0117651	0.0310752	0.00504688	0.0290663	0	0	0.103488	0.0343381	0.135526	0	0.0187092	0	0.0047268	0.0312131	0.0212437	0	0.01958
s41067	Streptococcus sp. HMSC071D03 (Streptococcus pseudopneumoniae)	Bacteria|-|Firmicutes|Bacilli|Lactobacillales|Streptococcaceae|Streptococcus|*Streptococcus sp. HMSC071D03 (Streptococcus pseudopneumoniae)	-	0	0	0	0	0	0	0	0	0	0	0	0	0	0	0	0	0.00029665	0	0	0	0.000447893	0	0	0	0	0	0.000219083	0	0	0	0	0.000388221	0.000151782	0	0	0.000384713	0	0	0	0	0	0	0	0	0	0
s16334	Fusobacterium periodonticum	Bacteria|-|Fusobacteria|Fusobacteriia|Fusobacteriales|Fusobacteriaceae|Fusobacterium|Fusobacterium periodonticum	Orange_complex	0.00239851	0	0.048233	0.000939234	0.0197121	0.0227095	0	0	0.0108038	0.00688633	0	0	0.0199419	0	0.000538848	0	0.00308516	0	0.000166586	0.0016778	0.00341518	0.00406702	0.000713914	0.159258	0.00102113	0.0115104	0.0828863	0.00710899	0.00743428	0.0134458	0.00298518	0.038201	0.0443205	0.00086917	0.00284787	0.0277634	0.00806088	0.00937261	0.000316213	0.00122779	0.000253169	0.722491	0.00136483	0.0254394	0	0.0524075
s1876	Prevotella scopos	Bacteria|-|Bacteroidetes|Bacteroidia|Bacteroidales|Prevotellaceae|Prevotella|Prevotella scopos	-	0	0	0	0	0	0	0	0	0	0	0	0	0	0	0	0.000332893	0	0	0	0	0	0	0	0	0.000170188	0	0	0	0	0	0	0	0	0	0	0.000256475	0	0	0	0	0	0	0	0	0	0
s41364	Streptococcus pseudopneumoniae	Bacteria|-|Firmicutes|Bacilli|Lactobacillales|Streptococcaceae|Streptococcus|Streptococcus pseudopneumoniae	-	0	0	0	0	0	0	0	0	0	0	0	0	0.000744394	0	0	0	0	0	0	0	0	0.000420726	0	0	0	0.000261601	0.000584221	0	0	0	0	0.000155289	0	0	0	0.000769426	0	0	0	0	0	0.00070902	0	0	0	0.000509518
s17417	Streptococcus mitis	Bacteria|-|Firmicutes|Bacilli|Lactobacillales|Streptococcaceae|Streptococcus|Streptococcus mitis	Yellow_complex	0	0	0	0.00311121	0	0	0.0505326	0	0.032306	0.0441535	0	0	0.0300108	0	0	0.0306261	0.00421243	0	0	0.000983536	0.00218348	0.0112194	0.00390273	0.00483893	0	0.00423793	0.00642643	0.00197816	0.00215041	0.00443101	0.00190856	0.00892909	0.00584362	0.000204511	0.000271226	0.0109643	0.00317358	0.0068948	0.000903465	0	0	0.00693264	0.000237362	0.0152955	0.00117707	0.0037122
s38031	Streptococcus oralis subsp. oralis	Bacteria|-|Firmicutes|Bacilli|Lactobacillales|Streptococcaceae|Streptococcus|Streptococcus oralis	Yellow_complex	0	0	0	0.0109773	0	0	0	0	0.0490651	0.0187349	0	0	0.00615104	0	0	0.000416116	0.00326315	0	0	0.000578551	0.00806207	0.0389873	0.00142783	0.0192134	0.000510565	0.00502274	0.029065	0.00173088	0.0168346	0.0203979	0.00141919	0.0780325	0.0304324	0.000664659	0.000723269	0.038856	0.0111075	0.00743345	0.00103899	0	0	0.0753924	0.00272966	0.0270326	0.00168153	0.0892384
s17398	Streptococcus mitis	Bacteria|-|Firmicutes|Bacilli|Lactobacillales|Streptococcaceae|Streptococcus|Streptococcus mitis	Yellow_complex	0	0	0	0.000176106	0	0	0	0	0	0	0	0	0	0	0	0	0	0	0	0	0	0	0	0	0	0	0	0	0	0.000381983	0	0	0.000379456	0	0	0.0010259	0	0	0	0	0	0	0	0.000212437	0	0.000363941
s61598	Streptococcus oralis	Bacteria|-|Firmicutes|Bacilli|Lactobacillales|Streptococcaceae|Streptococcus|Streptococcus oralis	Yellow_complex	0	0	0.0183079	0.000880532	0	0.0191865	0	0	0	0.0225156	0	0	0.0278168	0	0.00104776	0.0361189	0.00290717	0	0	0.000752116	0.00156762	0.00806392	0.003284	0.0043408	0.000283647	0.00361009	0.00576918	0.000679991	0.00251905	0.00290307	0.00176175	0.00838558	0.00318743	0.000562404	0.000361635	0.0085278	0.00450648	0.00495563	0	0	0	0.00441168	0.000534065	0.0172074	0.000280256	0.00181971
s2209	Prevotella sp. MSX73	Bacteria|-|Bacteroidetes|Bacteroidia|Bacteroidales|Prevotellaceae|Prevotella|*Prevotella sp. MSX73	-	0.00479702	0	0	0.00469617	0	0	0	0	0	0.0007764	0	0	0.00101864	0	0	0	0	0.00380112	0.000666345	0.0063062	0.0037511	0.0117102	0.00285565	0.00120973	0.00953054	0.00732483	0.00569615	0.00494539	0.00675843	0.00343785	0.00249581	0.000232933	0.00424991	0.000460149	0.00216981	0.00878428	0.000444301	0.00220849	0.00280074	0.00952998	0.000854444	0.00110292	0	0.00212437	0.013172	0.00160134
s22670	Propionibacterium sp. oral taxon 192	Bacteria|-|Actinobacteria|Actinobacteria|Propionibacteriales|Propionibacteriaceae|Propionibacterium|*Propionibacterium sp. oral taxon 192	-	0.00419739	0	0	0	0	0.00406495	0	0	0.0332019	0	0	0	0.136381	0	0.105824	0	0	0	0.0078712	0	0	0.0186522	0	0	0	0	0	0	0	0	0	0	0	0	0.016364	0.00365477	0	0	0.0096219	0	0	0	0	0	0	0
s910	Streptococcus thermophilus	Bacteria|-|Firmicutes|Bacilli|Lactobacillales|Streptococcaceae|Streptococcus|Streptococcus thermophilus	-	0	0	0	0	0	0	0	0	0	0	0	0	0	0	0	0.00024967	0	0	0	0	0	0	0	0	0	0	0	0	0	0	0	0	0	0	0	0	0	0.000269328	0	0	0	0	0	0	0	0
s108967	Bacteroides heparinolyticus	Bacteria|-|Bacteroidetes|Bacteroidia|Bacteroidales|Bacteroidaceae|Bacteroides|Bacteroides heparinolyticus	-	0.0304211	0.0134479	0.0438538	0.00868791	0.0700696	0.0306226	0	0.0203954	0.0138605	0.0230895	0	0	0.00607269	0	0.000389168	0	0.0105607	0	0	0.0190922	0.0363913	0	0.00147542	0.0248351	0.00175861	0.0520586	0	0.0401195	0	0	0	0.00597861	0.00493293	0	0.00135613	0.191331	0	0.0789131	0.0130551	0	0.023608	0.0193011	0.00160219	0.0226777	0	0
s17472	Parvimonas sp. oral taxon 393	Bacteria|-|Firmicutes|Tissierellia|Tissierellales|Peptoniphilaceae|Parvimonas|*Parvimonas sp. oral taxon 393	-	0.375967	0.167745	0.0257283	0.00452006	0.0473414	0.014417	0.0307759	0.0219888	0.0138605	0.29142	0	0.00819592	0.144687	0.000739156	0.0161954	0.000166446	0.155385	0.00844203	0.0111613	0.0165466	0.0164041	0.00624078	0.00918569	0.0389961	0.0118564	0.0051797	0.00598826	0.00908715	0.012841	0.00443101	0.0966024	0.0116466	0.0148747	0.00644208	0.0125668	0.119517	0.00552202	0.0890398	0.015133	0.00333257	0.0016456	0.00598728	0.00563735	0.332252	0.00459619	0.0086618
s1324	Campylobacter gracilis	Bacteria|-|Proteobacteria|Epsilonproteobacteria|Campylobacterales|Campylobacteraceae|Campylobacter|Campylobacter gracilis	Orange_complex	0	0	0	0	0	0	0.0214072	0	0	0.0124899	0	0	0	0	0	0.0461889	0	0	0	0	0	0	0	0	0	0	0	0	0	0	0	0	0	0	0	0	0	0	0	0	0	0	0	0	0	0
s20725	Streptococcus oralis	Bacteria|-|Firmicutes|Bacilli|Lactobacillales|Streptococcaceae|Streptococcus|Streptococcus oralis	Yellow_complex	0	0	0.00875859	0.000939234	0	0	0	0	0	0.00978939	0	0	0.0168076	0	0	0.00224703	0.00326315	0.000309394	0.000291526	0.000636406	0.00156762	0.00371642	0.0024749	0.00327339	0.000226918	0.00423793	0.00357835	0	0.00147457	0.00313226	0.00190856	0.0111031	0.0246646	0.000306766	0.00158215	0.006476	0.00399871	0.00403992	0.000451733	0	0	0.00882336	0.000356043	0.0123214	0.000168153	0.00414893
s61611	Streptococcus mitis	Bacteria|-|Firmicutes|Bacilli|Lactobacillales|Streptococcaceae|Streptococcus|Streptococcus mitis	Yellow_complex	0	0	0	0	0	0	0	0	0	0	0	0	0	0	0	0	0	0	0	0	0	0	0	0.000640446	0	0	0.000438165	0	0	0.000534777	0.00019575	0.000310577	0	0	0	0.000769426	0	0	0	0	0	0.0003939	0	0	0	0
s17759	Fusobacterium sp. oral taxon 370	Bacteria|-|Fusobacteria|Fusobacteriia|Fusobacteriales|Fusobacteriaceae|Fusobacterium|*Fusobacterium sp. oral taxon 370	-	0	0	0	0.000763127	0.00678614	0.0118696	0	0	0	0.00219417	0	0	0.0150054	0	0.000478976	0	0.00622965	0.000574589	0.000249879	0.00676904	0.00386307	0.00813404	0.000761508	0.00896625	0.00374414	0.00266833	0.00306716	0	0.00460802	0.00259749	0.00161493	0.00411515	0.00417402	0.000153383	0.000587656	0.010772	0.000761658	0.00377059	0.00144554	0	0	0.0284396	0.00178021	0.00382387	0.0024102	0.0167413
s17709	Olsenella sp. Marseille-P2936	Bacteria|-|Actinobacteria|Coriobacteriia|Coriobacteriales|Atopobiaceae|Olsenella|*Olsenella sp. Marseille-P2936	-	0	0	0	0.00534189	0	0	0	0	0	0	0.000187312	0	0	0.000369578	0	0	0	0.00402212	0.00199903	0	0	0	0	0	0	0	0.00197175	0.00834534	0	0	0	0.000232933	0	0	0	0.0121185	0	0	0	0	0	0.00086658	0	0.00361143	0.0048204	0.00873459
s5942	Prevotella sp. oral taxon 299	Bacteria|-|Bacteroidetes|Bacteroidia|Bacteroidales|Prevotellaceae|Prevotella|*Prevotella sp. oral taxon 299	-	0	0	0	0	0	0	0	0	0	0.00114772	0	0	0	0	0	0	0	0	0	0	0	0	0	0	0	0	0	0	0	0	0.000293624	0	0	0	0	0.00115414	0	0.00323194	0	0	0	0.00023634	0	0.000424875	0	0.000218365
s3169	Olsenella profusa	Bacteria|-|Actinobacteria|Coriobacteriia|Coriobacteriales|Atopobiaceae|Olsenella|Olsenella profusa	-	0	0	0	0	0	0	0	0	0	0	0	0	0	0	0	0	0	0	0	0	0	0	0	0	0	0	0	0.0286214	0	0	0	0	0	0	0	0	0	0	0	0	0	0	0	0	0	0.00254759
s2833	Treponema vincentii	Bacteria|-|Spirochaetes|Spirochaetia|Spirochaetales|Spirochaetaceae|Treponema|Treponema vincentii	-	0	0	0.0100359	0.00363953	0	0	0	0	0	0.00280179	0.00149849	0	0	0	0	0	0.017087	0	0	0	0	0	0	0	0	0.00978387	0.00175266	0.00506902	0	0	0.0189877	0	0	0	0	0	0	0.0102883	0	0	0	0	0	0	0	0
s1964	Prevotella oralis (Prevotella phocaeensis)	Bacteria|-|Bacteroidetes|Bacteroidia|Bacteroidales|Prevotellaceae|Prevotella|Prevotella oralis (Prevotella phocaeensis)	-	0	0	0	0	0	0	0	0	0	0	0	0	0	0.000147831	0	0.00174769	0	0	0	0	0	0	0	0	0	0	0	0	0	0	0	0	0	0	0	0	0	0	0	0	0	0	0	0	0	0
s2293	Cardiobacterium valvarum	Bacteria|-|Proteobacteria|Gammaproteobacteria|Cardiobacteriales|Cardiobacteriaceae|Cardiobacterium|Cardiobacterium valvarum	-	0	0.013212	0.0391095	0.121689	0	0	0	0.0531794	0	0.00837162	0	0	0	0	0.0211648	0.277882	0	0	0	0	0	0	0	0	0	0	0	0	0	0	0	0	0	0	0	0	0	0.252414	0	0	0	0	0	0	0	0
s2548	Eggerthia catenaformis	Bacteria|-|Firmicutes|Erysipelotrichia|Erysipelotrichales|Erysipelotrichaceae|Eggerthia|Eggerthia catenaformis	-	0	0.0169476	0.118788	0.0249484	0.022782	0.0965831	0	0.0145795	0.00611337	0.00313936	0	0.00118077	0.00231154	0.000258704	0.000329296	0	0	0.00530389	0.00887071	0.0213485	0.0105815	0.000490848	0.00233212	0.00341571	0.0197986	0.0116151	0.00628037	0.00618173	0.00417794	0.00763967	0.0272092	0.00287284	0.00705788	0.00250525	0	0.0297511	0	0.00398605	0	0.00532042	0	0.00803556	0	0.00430186	0.00902423	0.0195072
s2193	Pyramidobacter piscolens	Bacteria|-|Synergistetes|Synergistia|Synergistales|Synergistaceae|Pyramidobacter|Pyramidobacter piscolens	-	0	0	0	0	0.0403398	0.0488336	0	0.095444	0.0119632	0.00415205	0	0.0403545	0	0.0669675	0	0	0	0.105901	0.0252378	0	0.0513957	0	0.0129456	0	0.0490142	0.0119813	0.0519226	0.0286832	0	0.077237	0	0.00225168	0.00569184	0	0	0.0306488	0	0.0156749	0.0289561	0	0	0	0	0.129534	0	0
s1327	Prevotella fusca	Bacteria|-|Bacteroidetes|Bacteroidia|Bacteroidales|Prevotellaceae|Prevotella|Prevotella fusca	-	0	0	0	0.00117404	0	0	0	0	0	0	0	0	0.00160632	0	0	0	0	0	0	0	0	0.00343593	0	0	0	0	0	0	0	0	0	0	0.00144193	0	0	0.00115414	0.000317358	0	0	0	0	0	0	0	0	0
s89	Haemophilus influenzae	Bacteria|-|Proteobacteria|Gammaproteobacteria|Pasteurellales|Pasteurellaceae|Haemophilus|Haemophilus influenzae	-	0	0	0	0	0	0	0	0	0	0.000540104	0	0	0	0	0	0	0	0	0	0	0	0	0	0	0	0	0	0	0	0	0	0.000776443	0.000379456	0	0	0.000256475	0	0	0	0	0	0	0	0	0	0
s16977	Streptococcus peroris	Bacteria|-|Firmicutes|Bacilli|Lactobacillales|Streptococcaceae|Streptococcus|Streptococcus peroris	-	0	0	0	0	0	0	0	0	0	0.00418581	0	0	0	0	0	0	0	0	0	0	0	0	0	0	0	0.000209281	0	0	0	0	0	0	0	0	0	0	0	0.000215462	0	0	0	0.00023634	0.000118681	0.000212437	0	0.000291153
s41159	Streptococcus pseudopneumoniae	Bacteria|-|Firmicutes|Bacilli|Lactobacillales|Streptococcaceae|Streptococcus|Streptococcus pseudopneumoniae	-	0	0	0	0	0	0	0	0	0	0	0	0	0.000391786	0	0	0	0.00041531	0	0	0	0	0	0	0	0	0.000209281	0.000219083	0	0	0	0	0.000232933	0	0	0	0.000705307	0.000317358	0	0	0	0	0.00023634	0	0.000424875	0	0.000291153
s1307	Parascardovia denticolens	Bacteria|-|Actinobacteria|Actinobacteria|Bifidobacteriales|Bifidobacteriaceae|Parascardovia|Parascardovia denticolens	-	0	0	0	0	0	0	0	0	0	0	0	0	0	0	0	0	0	0	0	0	0	0	0	0	0	0	0	0	0	0	0	0	0	0	0	0	0.000126943	0	0	0	0	0	0	0	0	0
s18428	Streptococcus sp. SK643	Bacteria|-|Firmicutes|Bacilli|Lactobacillales|Streptococcaceae|Streptococcus|*Streptococcus sp. SK643	-	0	0	0	0	0	0	0	0	0	0	0	0	0	0	0	0	0	0	0	0	0.000391906	0.000560969	0	0.00113857	0	0	0.000803303	0	0	0.00129874	0	0	0	0	0	0.000512951	0	0	0	0	0	0.00110292	0	0.000690421	0	0.000946247
s2057	Prevotella marshii	Bacteria|-|Bacteroidetes|Bacteroidia|Bacteroidales|Prevotellaceae|Prevotella|Prevotella marshii	-	0	0	0	0.000410915	0	0	0	0	0	0	0	0	0.00211565	0	0	0.00149802	0.00189856	0	0	0	0	0	0	0	0	0	0	0	0.00313345	0	0	0	0.00113837	0	0	0	0.000380829	0.00107731	0	0	0	0	0	0	0	0
s2194	Bulleidia extructa	Bacteria|-|Firmicutes|Erysipelotrichia|Erysipelotrichales|Erysipelotrichaceae|Bulleidia|Bulleidia extructa	-	0	0	0	0	0	0	0	0	0	0	0	0	0	0	0	0	0.00142392	0	0	0.00445484	0	0.00603041	0	0.00241946	0.00215572	0	0	0	0	0	0	0	0.00333921	0	0	0	0	0.00129277	0	0.00181245	0	0	0.00178021	0	0.00151338	0.00203807
s3258	Leptotrichia goodfellowii	Bacteria|-|Fusobacteria|Fusobacteriia|Fusobacteriales|Leptotrichiaceae|Leptotrichia|Leptotrichia goodfellowii	-	0	0	0	0	0	0	0	0	0	0.000405078	0	0	0	0	0	0	0	0	0	0	0	0	0	0	0	0	0	0	0	0	0	0	0	0	0	0	0	0	0	0	0	0	0	0	0	0
s47	Lactobacillus salivarius	Bacteria|-|Firmicutes|Bacilli|Lactobacillales|Lactobacillaceae|Lactobacillus|Lactobacillus salivarius	-	0	0	0	0	0	0	0	0	0	0	0	0	0	0	0	0	0	0	0	0	0	0	0	0	0	0	0	0	0	0	0	0	0	0	0	0	0	0	0	0	0	0	0	0	0	0
s11737	Neisseria sp. KEM232 (Neisseria sp. oral taxon 020)	Bacteria|-|Proteobacteria|Betaproteobacteria|Neisseriales|Neisseriaceae|Neisseria|*Neisseria sp. KEM232 (*Neisseria sp. oral taxon 020)	-	0	0	0.0255459	0.06287	0	0	0	0	0	0	0	0	0	0	0	0	0	0	0.000291526	0	0	0.0464903	0	0	0	0.00795267	0.0249754	0.139274	0	0	0	0	0	0.000153383	0	0.00423184	0.0337668	0.046109	0	0	0	0	0.0191076	0	0.0580129	0.924847
s12322	Haemophilus pittmaniae	Bacteria|-|Proteobacteria|Gammaproteobacteria|Pasteurellales|Pasteurellaceae|Haemophilus|Haemophilus pittmaniae	-	0	0	0	0	0	0	0	0	0	0	0	0	0	0	0	0	0	0	0	0	0	0	0	0	0	0	0	0	0	0	0	0	0	0	0	0	0	0	0	0	0	0	0	0	0	0
s2835	Treponema medium	Bacteria|-|Spirochaetes|Spirochaetia|Spirochaetales|Spirochaetaceae|Treponema|Treponema medium	-	0	0.0142344	0.0172131	0.01221	0.0164268	0	0	0.0107554	0.0147037	0.00499597	0.015884	0	0.0141827	0	0.000628657	0.091712	0.0225454	0.0127293	0	0	0	0	0	0	0	0.0154345	0	0.00247269	0	0	0.0269156	0	0.0120667	0	0	0	0.00850518	0.0207383	0	0.0422125	0	0.00133926	0	0	0	0.0121556
s1975	Peptoanaerobacter stomatis	Bacteria|-|Firmicutes|Clostridia|Clostridiales|Peptostreptococcaceae|Peptoanaerobacter|Peptoanaerobacter stomatis	-	0.0243449	0.0984216	0.00656894	0.00510708	0.0114718	0	0	0	0	0.00715638	0	0	0.0335761	0	0	0	0.00213588	0	0	0.00289275	0	0	0	0.00754303	0	0	0.0151897	0.00339995	0.0159745	0.0112303	0	0.00838558	0.0235263	0	0	0.00314182	0.00120596	0.0168599	0	0	0	0.00661752	0	0	0	0.0160862
s12146	Staphylococcus nepalensis	Bacteria|-|Firmicutes|Bacilli|Bacillales|Staphylococcaceae|Staphylococcus|Staphylococcus nepalensis	-	0	0	0	0	0	0	0	0	0	0	0	0	0	0	0	0	0	0	0	0	0	0	0	0	0	0	0	0	0	0	0	0	0	0	0	0	0	0	0	0	0	0	0	0	0	0
s108975	Capnocytophaga sp. oral taxon 878	Bacteria|-|Bacteroidetes|Flavobacteriia|Flavobacteriales|Flavobacteriaceae|Capnocytophaga|*Capnocytophaga sp. oral taxon 878	-	0	0	0.282099	0.008277	0.0253672	0.183194	0.10888	0.00414281	0	0.014144	0	0	0.0593948	0	0.000538848	0	0	0	0.000249879	0.00943038	0.0311285	0	0	0	0	0.0425886	0.263995	0	0	0.026586	0	0.0744608	0	0	0	0	0.0474132	0	0	0	0	0.200416	0.0240922	0	0.0156383	0
s1	Escherichia coli	Bacteria|-|Proteobacteria|Gammaproteobacteria|Enterobacterales|Enterobacteriaceae|Escherichia|Escherichia coli	-	0	0	0	0	0	0	0	0	0	0	0	0	0	0	0.000808273	0	0	0.000176796	0.000249879	0.00161994	0	0	0.000190377	0.000426964	0.000850941	0.000627842	0.000949359	0	0.000860164	0.000840363	0.00102768	0.000232933	0.000379456	0.00112481	0.000949291	0	0.000507772	0	0.00027104	0	0.000791152	0.00055146	0.000296703	0.000477984	0	0
s1467	Aggregatibacter actinomycetemcomitans	Bacteria|-|Proteobacteria|Gammaproteobacteria|Pasteurellales|Pasteurellaceae|Aggregatibacter|Aggregatibacter actinomycetemcomitans	Green_complex	0	0	0	0	0	0	0	0	0	0	0.00475772	0	0.000470144	0	0	0	0.00130526	0.00167957	0	0	0.00537471	0.00294509	0.00209415	0.00725839	0.000340376	0	0	0	0.013394	0	0.000685124	0	0.00364278	0	0	0	0.00380829	0.00926488	0.0038849	0.00982231	0	0	0	0	0.00964079	0.00109182
s17266	Parvimonas sp. oral taxon 110	Bacteria|-|Firmicutes|Tissierellia|Tissierellales|Peptoniphilaceae|Parvimonas|*Parvimonas sp. oral taxon 110	-	0	0.125514	0	0.000939234	0	0	0	0.00609471	0	0.053234	0.00164834	0.0182209	0.0508147	0	0.00936998	0.000749009	0.0211808	0.00459671	0.00428959	0.00549623	0.00408702	0.00701211	0.00528296	0.00974901	0.00901997	0.00397633	0.00167963	0.0010509	0.00946181	0.00412542	0	0.00295048	0.00933462	0	0.00280267	0	0.00279275	0.0123352	0.00537562	0.00426803	0.00161395	0	0.0105626	0	0.00403568	0.00873459
s17442	Haemophilus haemolyticus (Haemophilus sp. C1)	Bacteria|-|Proteobacteria|Gammaproteobacteria|Pasteurellales|Pasteurellaceae|Haemophilus|Haemophilus haemolyticus (*Haemophilus sp. C1)	-	0	0	0	0	0	0	0	0	0	0	0	0	0	0	0	0	0	0	0	0	0	0	0	0.00135205	0	0.000418561	0	0	0	0.000381983	0.000146812	0.00147524	0.000227674	0	0	0.000641188	0	0.000323194	0	0	0	0	0	0.000265547	0	0
s120376	Prevotella sp. oral taxon 376	Bacteria|-|Bacteroidetes|Bacteroidia|Bacteroidales|Prevotellaceae|Prevotella|*Prevotella sp. oral taxon 376	-	0	0	0	0	0	0	0	0	0	0	0	0	0	0	0	0	0	0	0.000416465	0	0	0	0	0	0	0	0	0	0	0	0	0	0	0	0	0	0	0	0	0	0	0	0	0	0	0
s0	Lactobacillus plantarum	Bacteria|-|Firmicutes|Bacilli|Lactobacillales|Lactobacillaceae|Lactobacillus|Lactobacillus plantarum	-	0	0	0	0	0	0	0	0	0	0	0	0	0	0	0	0	0	0	0	0	0	0	0	0	0	0	0	0	0	0	0	0	0	0	0	0	0	0	0	0	0	0	0	0	0	0
s1435	Capnocytophaga haemolytica	Bacteria|-|Bacteroidetes|Flavobacteriia|Flavobacteriales|Flavobacteriaceae|Capnocytophaga|Capnocytophaga haemolytica	Green_complex	0	0	0	0	0	0	0	0	0	0	0	0	0	0	0	0	0.20101	0.00114918	0.00449783	0.00410771	0	0	0.00104707	0	0	0	0.00328624	0.129569	0	0	0.0011745	0	0	0	0	0	0.00863213	0.0133048	0.000180693	0	0	0	0.00646811	0	0.00779111	0.00385778
s11375	Lactobacillus gasseri	Bacteria|-|Firmicutes|Bacilli|Lactobacillales|Lactobacillaceae|Lactobacillus|Lactobacillus gasseri	-	0	0	0	0	0	0	0	0	0	0	0	0	0	0	0	0	0	0	0	0	0	0	0	0	0	0	0	0	0	0	0	0	0	0	0	0	0	0	0	0	0	0	0	0	0	0
s576	Cryptobacterium curtum	Bacteria|-|Actinobacteria|Coriobacteriia|Eggerthellales|Eggerthellaceae|Cryptobacterium|Cryptobacterium curtum	-	0	0	0	0	0	0	0	0	0	0	0	0	0	0	0	0	0	0	0	0	0	0	0	0	0	0	0	0	0	0	0	0	0	0	0	0	0	0	0	0	0	0	0	0	0	0
s9295	Leptotrichia sp. oral taxon 847	Bacteria|-|Fusobacteria|Fusobacteriia|Fusobacteriales|Leptotrichiaceae|Leptotrichia|*Leptotrichia sp. oral taxon 847	-	0	0	0	0	0	0	0	0	0	0	0	0	0	0	0.000269424	0	0	0	0	0	0	0	0	0	0	0	0	0	0	0	0	0	0	0	0	0	0	0	0	0	0	0	0	0	0	0
s17774	Achromobacter arsenitoxydans	Bacteria|-|Proteobacteria|Betaproteobacteria|Burkholderiales|Alcaligenaceae|Achromobacter|Achromobacter arsenitoxydans	-	0	0	0	0	0	0	0	0	0	0	0	0	0	0	0	0	0	0	0	0	0	0	0	0	0	0	0	0	0	0	0	0	0	0	0	0	0	0	0	0	0	0	0	0	0	0
s3569	Synergistes jonesii	Bacteria|-|Synergistetes|Synergistia|Synergistales|Synergistaceae|Synergistes|Synergistes jonesii	-	0	0	0	0	0.0885968	0	0	0	0.0133335	0.0384149	0	0	0	0	0	0	0	0	0	0	0	0	0	0	0	0	0	0.0286832	0	0	0	0	0	0	0	0	0	0	0	0	0	0	0	0	0	0
s17095	Capnocytophaga sp. oral taxon 338	Bacteria|-|Bacteroidetes|Flavobacteriia|Flavobacteriales|Flavobacteriaceae|Capnocytophaga|*Capnocytophaga sp. oral taxon 338	-	0	0	0	0	0	0	0	0	0	0	0	0.00382013	0	0	0	0.00208058	0.0118067	0.000662987	0.000874577	0.00242991	0	0	0	0	0	0	0	0	0	0	0	0	0	0	0	0	0	0	0.00248453	0.00222171	0	0	0.0157252	0	0	0
s2863	Alloscardovia omnicolens	Bacteria|-|Actinobacteria|Actinobacteria|Bifidobacteriales|Bifidobacteriaceae|Alloscardovia|Alloscardovia omnicolens	-	0	0	0	0	0	0	0	0	0	0	0	0	0	0	0	0	0	0	0	0	0	0	0	0	0	0	0	0	0	0	0	0	0	0	0	0	0	0	0	0	0	0	0	0	0	0
s61604	Streptococcus oralis	Bacteria|-|Firmicutes|Bacilli|Lactobacillales|Streptococcaceae|Streptococcus|Streptococcus oralis	Yellow_complex	0	0	0	0.000763127	0	0	0	0	0.0221346	0.00864167	0	0	0.00783573	0	0	0.00133157	0.00124593	0	0	0.000404986	0.00184756	0.00371642	0.00218934	0.00106741	0.000340376	0.00146496	0.00175266	0.000494539	0.000983045	0.00152793	0.000831936	0.00225168	0.0119908	0	0.000497248	0.00224416	0.00190415	0.00204689	0.000993812	0	0	0.00488436	0.000237362	0.00477984	0	0.00101903
s400	Leuconostoc mesenteroides	Bacteria|-|Firmicutes|Bacilli|Lactobacillales|Leuconostocaceae|Leuconostoc|Leuconostoc mesenteroides	-	0	0	0	0	0	0	0	0	0	0	0	0	0	0	0	0	0	0	0	0	0	0	0	0	0	0	0	0	0	0	0	0	0	0	0	0	0	0	0	0	0	0	0	0	0	0
s41121	Streptococcus pseudopneumoniae	Bacteria|-|Firmicutes|Bacilli|Lactobacillales|Streptococcaceae|Streptococcus|Streptococcus pseudopneumoniae	-	0	0	0	0	0	0	0	0	0	0	0	0	0	0	0	0	0	0	0	0	0	0	0	0	0	0	0	0	0	0.000381983	0	0.000232933	0.000227674	0	0	0.000256475	0	0	0	0	0	0	0	0.000371765	0	0.000363941
s137	Campylobacter curvus (Campylobacter sp. FOBRC14)	Bacteria|-|Proteobacteria|Epsilonproteobacteria|Campylobacterales|Campylobacteraceae|Campylobacter|Campylobacter curvus (*Campylobacter sp. FOBRC14)	-	0	0	0	0	0	0	0	0	0	0	0	0	0	0	0	0.0390317	0.0415903	0.000309394	0.00112446	0.00242991	0.000671839	0	0.00509258	0.00120973	0.000170188	0.00151728	0.000803303	0.027756	0.00301058	0.0168073	0.00322987	0.000698798	0.00971408	0.000153383	0.00474645	0.0044242	0.0091399	0	0.000903465	0.000993924	0	0.00149682	0	0	0.00330702	0
s17231	Enterobacter cloacae	Bacteria|-|Proteobacteria|Gammaproteobacteria|Enterobacterales|Enterobacteriaceae|Enterobacter|Enterobacter cloacae	-	0	0	0	0	0	0	0	0	0	0	0	0	0	0	0	0	0	0	0	0	0	0	0	0	0	0	0	0	0	0	0	0	0	0	0	0	0	0	0	0	0	0	0	0	0	0
s17444	Haemophilus quentini (Haemophilus haemolyticus)	Bacteria|-|Proteobacteria|Gammaproteobacteria|Pasteurellales|Pasteurellaceae|Haemophilus|Haemophilus quentini (Haemophilus haemolyticus)	-	0	0	0	0	0	0	0	0	0	0	0	0	0	0	0	0	0.00041531	0	0	0	0	0	0	0.000853928	0	0	0	0	0	0	0	0	0	0	0	0.000769426	0	0.000323194	0	0	0	0	0	0.000371765	0	0
s296	Cutibacterium acnes	Bacteria|-|Actinobacteria|Actinobacteria|Propionibacteriales|Propionibacteriaceae|Cutibacterium (Propionibacterium)|Cutibacterium acnes	-	0	0	0	0	0	0	0	0	0	0.00111396	0	0	0	0	0.000508912	0.00024967	0	0	0	0	0	0	0	0.000142321	0	0	0	0	0	0	0.000146812	0	0	0	0	0	0	0	0	0	0	0	0	0	0	0
s13347	Mogibacterium pumilum	Bacteria|-|Firmicutes|Clostridia|Clostridiales|Clostridiales Family XIII. Incertae Sedis|Mogibacterium|Mogibacterium pumilum	-	0	1.14543	0.0127729	0	0	0.0959869	0	0	0	0.0764248	0	0	0.0504621	0	0	0	0	0	0	0	0	0	0	0	0	0	0	0	0	0	0	0	0	0	0	0	0	0	0	0	0	0	0	0	0	0.00909853
s2134	Lactobacillus vaginalis (Lactobacillus sp. UMNPBX5)	Bacteria|-|Firmicutes|Bacilli|Lactobacillales|Lactobacillaceae|Lactobacillus|Lactobacillus vaginalis (*Lactobacillus sp. UMNPBX5)	-	0	0	0	0	0	0	0	0	0	0	0	0	0	0	0	0	0	0	0	0	0	0	0	0	0	0	0	0	0	0	0	0	0	0	0	0	0	0	0	0	0	0	0	0	0	0
s1385	Prevotella enoeca	Bacteria|-|Bacteroidetes|Bacteroidia|Bacteroidales|Prevotellaceae|Prevotella|Prevotella enoeca	-	0	0	0	0.000352213	0	0	0	0	0	0	0	0	0	0	0	0.0021638	0.00017799	0	0.000166586	0.00034713	0	0	0	0	0	0	0	0	0	0	0.00019575	0.000232933	0	0	0	0	0	0	0.00013552	0	0	0	0	0	0.000168153	0
s12351	Veillonella sp. AS16 (Veillonella denticariosi/Veillonella rodentium)	Bacteria|-|Firmicutes|Negativicutes|Veillonellales|Veillonellaceae|Veillonella|*Veillonella sp. AS16 (Veillonella denticariosi/Veillonella rodentium)	-	0	0	0	0	0	0	0	0	0	0	0	0	0.00959877	0	0	0	0	0	0	0	0	0	0	0	0	0	0	0	0	0	0	0	0.000151782	0	0	0	0	0	0	0	0	0	0	0	0	0
s2280	Alloprevotella rava	Bacteria|-|Bacteroidetes|Bacteroidia|Bacteroidales|Prevotellaceae|Alloprevotella|Alloprevotella rava	-	0	0	0	0.000234808	0	0	0	0	0	0	0	0	0	0	0	0.00557595	0.00053397	0	0	0	0	0.000701211	0	0	0	0	0	0	0	0.000305587	0	0	0	0	0	0	0	0	0	0	0	0	0	0	0.00145733	0.000436729
s1956	Simonsiella muelleri	Bacteria|-|Proteobacteria|Betaproteobacteria|Neisseriales|Neisseriaceae|Simonsiella|Simonsiella muelleri	-	0	0	0	0	0	0	0	0	0	0	0	0	0	0	0	0	0	0	0	0	0	0	0	0	0	0	0	0	0	0	0	0	0	0	0	0	0	0	0	0	0	0	0	0	0	0
s9654	Ralstonia insidiosa	Bacteria|-|Proteobacteria|Betaproteobacteria|Burkholderiales|Burkholderiaceae|Ralstonia|Ralstonia insidiosa	-	0	0	0	0	0	0	0	0	0	0	0	0	0	0	0	0	0	0	0	0	0	0	0	0	0	0	0	0	0	0	0	0	0	0	0	0	0	0	0	0	0	0	0	0	0	0
s4946	Fusobacterium massiliense	Bacteria|-|Fusobacteria|Fusobacteriia|Fusobacteriales|Fusobacteriaceae|Fusobacterium|Fusobacterium massiliense	-	0	0	0	0.000117404	0	0	0	0	0	0	0	0	0	0	0	0	0	0	0	0.00034713	0	0	0	0	0	0	0	0.00117453	0	0	0	0.000388221	0	0	0	0.000577069	0	0	0	0	0	0	0	0	0	0
s32761	Aeromonas taiwanensis	Bacteria|-|Proteobacteria|Gammaproteobacteria|Aeromonadales|Aeromonadaceae|Aeromonas|Aeromonas taiwanensis	-	0	0	0	0	0	0	0	0	0	0	0	0	0	0	0	0	0	0	0	0	0	0	0	0	0	0	0	0	0	0	0	0	0	0	0	0	0	0	0	0	0	0	0	0	0	0
s23736	Atopobium sp. oral taxon 810	Bacteria|-|Actinobacteria|Coriobacteriia|Coriobacteriales|Atopobiaceae|Atopobium|*Atopobium sp. oral taxon 810	-	0	0.0125436	0	0.00258289	0	0.0135498	0	0	0	0	0	0	0	0	0	0	0	0.0649727	0.0176581	0.00121496	0.0037511	0	0.00437867	0	0.00164515	0.00680162	0.00854423	0.0010509	0	0.00091676	0	0.000232933	0	0.00235187	0.000542452	0.313349	0	0.0197687	0.00140037	0.00286484	0.00351272	0.0003939	0.000178022	0.00669177	0.00610957	0.000873459
s209	Lactobacillus mucosae	Bacteria|-|Firmicutes|Bacilli|Lactobacillales|Lactobacillaceae|Lactobacillus|Lactobacillus mucosae	-	0	0	0	0	0	0	0	0	0	0	0	0	0	0	0	0	0	0	0	0	0	0	0	0	0	0	0	0	0	0	0	0	0	0	0	0	0	0	0	0	0	0	0	0	0	0
s1152	Treponema putidum	Bacteria|-|Spirochaetes|Spirochaetia|Spirochaetales|Spirochaetaceae|Treponema|Treponema putidum	-	0	0.01101	0	0.00164366	0.00764787	0	0	0.00270876	0	0.00307184	0.00236013	0.00280143	0.00340854	0	0.000538848	0	0.00628898	0	0.00191574	0.0073476	0.0025194	0	0.00528296	0	0.0132747	0	0.00284808	0.00203997	0	0.00145154	0.02579	0.000698798	0.00273208	0.0083338	0.00759433	0.10695	0.000888601	0.00624841	0.0127389	0.0172475	0.00626592	0.00102414	0.00154285	0.0193849	0.0111542	0.00385778
s108966	Bacteroides zoogleoformans	Bacteria|-|Bacteroidetes|Bacteroidia|Bacteroidales|Bacteroidaceae|Bacteroides|Bacteroides zoogleoformans	-	0	0	0.0111307	0.00340472	0	0	0	0	0.00484853	0.0031056	0	0.00564917	0.00246825	0	0.000389168	0	0	0	0	0.00219849	0.000783812	0	0.00242731	0.013307	0	0.00565058	0.00204477	0.00407994	0	0	0	0.00054351	0.00182139	0	0	0	0	0.00258555	0.00121968	0	0	0	0	0	0	0
s17552	Streptococcus downei	Bacteria|-|Firmicutes|Bacilli|Lactobacillales|Streptococcaceae|Streptococcus|Streptococcus sobrinus	-	0	0	0	0	0	0	0	0	0	0	0	0	0	0	0	0	0	0	0	0	0	0	0	0	0	0	0	0	0	0	0	0	0	0	0	0	0	0	0	0	0	0	0	0	0	0
s116370	Citrobacter freundii	Bacteria|-|Proteobacteria|Gammaproteobacteria|Enterobacterales|Enterobacteriaceae|Citrobacter|Citrobacter freundii	-	0	0	0	0	0	0	0	0	0	0	0	0	0	0	0	0	0	0	0	0	0	0	0	0	0	0	0	0	0	0	0	0	0	0	0	0	0	0	0	0	0	0	0	0	0	0
s101711	Human gammaherpesvirus 4	Viruses|-|-|-|Herpesvirales|Herpesviridae|Lymphocryptovirus|Human gammaherpesvirus 4	Human virus	0	0	0	0	0	0	0	0	0	0	0	0	0	0	0	0	0	0	0	0	0	0	0	0	0	0	0	0	0	0	0	0	0	0	0	0	0	0	0	0	0	0	0	0	0	0
s399	Lactobacillus gasseri	Bacteria|-|Firmicutes|Bacilli|Lactobacillales|Lactobacillaceae|Lactobacillus|Lactobacillus gasseri	-	0	0	0	0	0	0	0	0	0	0	0	0	0	0	0	0	0	0	0	0	0	0	0	0	0	0	0	0	0	0	0	0	0	0	0	0	0	0	0	0	0	0	0	0	0	0
s1308	Scardovia inopinata	Bacteria|-|Actinobacteria|Actinobacteria|Bifidobacteriales|Bifidobacteriaceae|Scardovia|Scardovia inopinata	-	0	0	0	0	0	0	0	0	0	0	0	0	0	0	0	0	0	0	0	0	0	0	0	0	0	0	0	0	0	0	0	0	0	0	0	0	0	0	0	0	0	0	0	0	0	0
s22621	Atopobium sp. oral taxon 199	Bacteria|-|Actinobacteria|Coriobacteriia|Coriobacteriales|Atopobiaceae|Atopobium|*Atopobium sp. oral taxon 199	-	0	0	0	0	0	0	0	0	0	0	0	0	0.000430965	0	0	0	0	0	0.00333172	0	0	0.0063109	0	0.00305991	0	0	0.000146055	0	0	0	0	0	0.0107007	0.000511276	0	0.00827133	0	0	0	0	0	0	0	0	0	0
s2118	Prevotella copri	Bacteria|-|Bacteroidetes|Bacteroidia|Bacteroidales|Prevotellaceae|Prevotella|Prevotella copri	-	0	0	0	0	0	0	0	0	0	0	0	0	0	0	0	0	0	0	0	0	0	0	0	0	0	0	0	0	0	0	0	0	0	0	0	0	0	0	0	0	0	0	0	0	0	0
s16	Pseudomonas aeruginosa	Bacteria|-|Proteobacteria|Gammaproteobacteria|Pseudomonadales|Pseudomonadaceae|Pseudomonas|Pseudomonas aeruginosa	-	0	0	0	0	0	0	0	0	0	0	0	0	0	0	0	0	0	0	0	0	0	0	0	0	0	0	0	0	0	0	0	0	0	0	0	0	0	0	0	0	0	0	0	0	0	0
s1627	Acinetobacter junii	Bacteria|-|Proteobacteria|Gammaproteobacteria|Pseudomonadales|Moraxellaceae|Acinetobacter|Acinetobacter junii	-	0	0	0	0	0	0	0	0	0	0.00398327	0.000299699	0.0408407	0.000430965	0	0.0014968	0	0	0	0	0	0	0	0	0	0	0	0	0	0	0	0	0	0	0	0	0	0	0	0	0	0	0	0	0	0	0
s26	Bifidobacterium longum	Bacteria|-|Actinobacteria|Actinobacteria|Bifidobacteriales|Bifidobacteriaceae|Bifidobacterium|Bifidobacterium longum	-	0	0	0	0	0	0	0	0	0	0	0	0	0	0	0	0	0	0	0	0	0	0	0	0	0	0	0	0	0	0	0	0	0	0	0	0	0	0	0	0	0	0	0	0	0	0
s316	Lactobacillus fermentum	Bacteria|-|Firmicutes|Bacilli|Lactobacillales|Lactobacillaceae|Lactobacillus|Lactobacillus fermentum	-	0	0	0	0	0	0	0	0	0	0	0	0	0	0	0	0	0	0	0	0	0	0	0	0	0	0	0	0	0	0	0	0	0	0	0	0	0	0	0	0	0	0	0	0	0	0
s789	Neisseria lactamica	Bacteria|-|Proteobacteria|Betaproteobacteria|Neisseriales|Neisseriaceae|Neisseria|Neisseria lactamica	-	0	0	0	0	0	0	0	0	0	0	0	0	0	0	0	0	0	0	0	0	0	0	0	0	0	0	0.000219083	0	0	0	0	0	0	0	0	0	0	0.000215462	0	0	0	0	0	0	0.000168153	0.000509518
s36042	Sphingomonas sp. Ant H11	Bacteria|-|Proteobacteria|Alphaproteobacteria|Sphingomonadales|Sphingomonadaceae|Sphingomonas|*Sphingomonas sp. Ant H11	-	0	0	0	0	0	0	0	0	0	0	0	0	0	0	0	0	0	0	0	0	0	0	0	0	0	0	0	0	0	0	0	0	0	0	0	0	0	0	0	0	0	0	0	0	0	0
s62220	Kluyvera intermedia	Bacteria|-|Proteobacteria|Gammaproteobacteria|Enterobacterales|Enterobacteriaceae|Kluyvera|Kluyvera intermedia	-	0	0	0	0	0	0	0	0	0	0	0	0	0	0	0	0	0	0	0	0	0	0	0	0	0	0	0	0	0	0	0	0	0	0	0	0	0	0	0	0	0	0	0	0	0	0
s1576	Sphingomonas melonis (Sphingomonas taxi)	Bacteria|-|Proteobacteria|Alphaproteobacteria|Sphingomonadales|Sphingomonadaceae|Sphingomonas|Sphingomonas melonis (Sphingomonas taxi)	-	0	0	0	0	0	0	0	0	0	0	0	0	0	0	0	0	0	0	0	0	0	0	0	0	0	0	0	0	0	0	0	0	0	0	0	0	0	0	0	0	0	0	0	0	0	0
s2248	Prevotella multisaccharivorax	Bacteria|-|Bacteroidetes|Bacteroidia|Bacteroidales|Prevotellaceae|Prevotella|Prevotella multisaccharivorax	-	0	0	0	0	0	0	0	0	0	0	0	0	0	0	0	0	0	0	0	0	0	0	0	0	0	0	0	0	0	0	0	0	0	0	0	0	0	0	0	0	0	0	0	0	0	0
s28	Enterococcus faecalis	Bacteria|-|Firmicutes|Bacilli|Lactobacillales|Enterococcaceae|Enterococcus|Enterococcus faecalis	-	0	0	0	0	0	0	0	0	0	0	0	0	0	0	0	0	0	0	0	0	0	0	0	0	0	0	0	0	0	0	0	0	0	0	0	0	0	0	0	0	0	0	0	0	0	0
s4948	Colibacter massiliensis	Bacteria|-|Firmicutes|Negativicutes|Veillonellales|Veillonellaceae|Colibacter|Colibacter massiliensis	-	0	0	0	0	0	0	0	0	0	0	0	0	0	0	0	0	0	0	0	0	0	0	0	0	0	0	0	0	0	0	0	0	0.000151782	0	0	0	0	0	0	0	0	0	0	0	0	0
s2599	Acinetobacter guillouiae (Acinetobacter sp. ETR1/Acinetobacter sp. MYb10/Acinetobacter sp. Root1280)	Bacteria|-|Proteobacteria|Gammaproteobacteria|Pseudomonadales|Moraxellaceae|Acinetobacter|Acinetobacter guillouiae (*Acinetobacter sp. ETR1/*Acinetobacter sp. MYb10/*Acinetobacter sp. Root1280)	-	0	0	0	0	0	0	0	0	0	0	0	0	0	0	0	0	0	0	0	0	0	0	0	0	0	0	0	0	0	0	0	0	0	0	0	0	0	0	0	0	0	0	0	0	0	0
s111784	Sphingobacterium sp. 1.A.4	Bacteria|-|Bacteroidetes|Sphingobacteriia|Sphingobacteriales|Sphingobacteriaceae|Sphingobacterium|*Sphingobacterium sp. 1.A.4	-	0	0	0	0	0	0	0	0	0	0	0	0	0	0	0	0	0	0	0	0	0	0	0	0	0	0	0	0	0	0	0	0	0	0	0	0	0	0	0	0	0	0	0	0	0	0
s98165	Serratia sp. BW106	Bacteria|-|Proteobacteria|Gammaproteobacteria|Enterobacterales|Yersiniaceae|Serratia|*Serratia sp. BW106	-	0	0	0	0	0	0	0	0	0	0.000978939	0	0.00384329	0	0	0	0	0.00011866	0	0	0	0	0	0	0	0	0	0	0	0	0	0	0	0	0	0	0	0	0	0	0	0	0	0	0	0	0
s363	Bacteroides dorei (Bacteroides sp. 9_1_42FAA)	Bacteria|-|Bacteroidetes|Bacteroidia|Bacteroidales|Bacteroidaceae|Bacteroides|Bacteroides dorei (*Bacteroides sp. 9_1_42FAA)	-	0	0	0	0	0	0	0	0	0	0	0	0	0	0	0	0	0	0	0	0	0	0	0	0	0	0	0	0	0	0	0	0	0	0	0	0	0	0	0	0	0	0	0	0	0	0
s19956	Selenomonas sp. F0473	Bacteria|-|Firmicutes|Negativicutes|Selenomonadales|Selenomonadaceae|Selenomonas|*Selenomonas sp. F0473	-	0	0	0	0	0	0	0	0	0	0	0	0	0	0	0	0	0.052329	0	0.00137434	0	0	0	0	0	0	0	0.00759487	0.0743044	0	0	0	0.000698798	0	0	0	0	0	0.00856463	0	0	0	0	0	0	0	0
s518	[Eubacterium] rectale	Bacteria|-|Firmicutes|Clostridia|Clostridiales|Lachnospiraceae|-|[Eubacterium] rectale	-	0	0	0	0	0	0	0	0	0	0	0	0	0	0	0	0	0	0	0	0	0	0	0	0	0	0	0	0	0	0	0	0	0	0	0	0	0	0	0	0	0	0	0	0	0	0
s61608	Streptococcus oralis	Bacteria|-|Firmicutes|Bacilli|Lactobacillales|Streptococcaceae|Streptococcus|Streptococcus oralis	Yellow_complex	0	0	0	0.000352213	0	0	0	0	0	0.00637998	0	0	0.00701298	0	0	0.000832232	0.00023732	0	0	0.000462841	0	0.000350605	0.00104707	0	0	0.000418561	0.000511193	0	0.000368642	0.000993157	0.000538311	0	0.000683021	0	0.000180817	0.000384713	0.00120596	0.000969581	0	0	0	0.00102414	0.000474724	0.00154017	0	0.000145576
s16860	Lactobacillus oris	Bacteria|-|Firmicutes|Bacilli|Lactobacillales|Lactobacillaceae|Lactobacillus|Lactobacillus oris	-	0	0	0	0	0	0	0	0	0	0	0	0	0	0	0	0	0	0	0	0	0	0	0	0	0	0	0	0	0	0	0	0	0	0	0	0	0	0	0	0	0	0	0	0	0	0
s3208	Mycoplasma salivarium	Bacteria|-|Tenericutes|Mollicutes|Mycoplasmatales|Mycoplasmataceae|Mycoplasma|Mycoplasma salivarium	-	0	0	0	0.000234808	0	0	0	0	0	0	0	0	0	0	0	0.00149802	0.0258085	0	0.000999517	0.000173565	0	0.00385666	0.000713914	0.000569285	0.000737482	0	0	0	0	0.000381983	0.00146812	0.000232933	0.00197317	0	0	0.00224416	0	0.0211153	0	0	0	0	0.00931646	0	0.000616562	0.00473123
s6009	Pseudomonas fluorescens (Pseudomonas sp. FW300-E2/Pseudomonas sp. bs2935/Pseudomonas sp. HMWF034/Pseudomonas sp. MPR-R3A/Pseudomonas sp. CF150/Pseudomonas sp. CFT9/Pseudomonas sp. WCS374/Pseudomonas sp. FSL W5-0203/Pseudomonas sp. ICMP 19500/Pseudomonas sp. FW305-124/Pseudomonas sp. MPR-AND1B)	Bacteria|-|Proteobacteria|Gammaproteobacteria|Pseudomonadales|Pseudomonadaceae|Pseudomonas|Pseudomonas fluorescens (*Pseudomonas sp. FW300-E2/*Pseudomonas sp. bs2935/*Pseudomonas sp. HMWF034/*Pseudomonas sp. MPR-R3A/*Pseudomonas sp. CF150/*Pseudomonas sp. CFT9/*Pseudomonas sp. WCS374/*Pseudomonas sp. FSL W5-0203/*Pseudomonas sp. ICMP 19500/*Pseudomonas sp. FW305-124/*Pseudomonas sp. MPR-AND1B)	-	0	0	0	0	0	0	0	0	0	0	0	0	0	0	0	0	0	0	0	0	0	0	0	0	0	0	0	0	0	0	0	0	0	0	0	0	0	0	0	0	0	0	0	0	0	0
s684	Moraxella catarrhalis	Bacteria|-|Proteobacteria|Gammaproteobacteria|Pseudomonadales|Moraxellaceae|Moraxella|Moraxella catarrhalis	-	0	0	0	0	0	0	0	0	0	0	0	0	0	0	0	0	0	0	0	0	0	0	0	0	0	0	0	0	0	0	0	0	0	0	0	0	0	0	0	0	0	0	0	0	0	0
s114625	Gardnerella vaginalis	Bacteria|-|Actinobacteria|Actinobacteria|Bifidobacteriales|Bifidobacteriaceae|Gardnerella|Gardnerella vaginalis	-	0	0	0	0	0	0	0	0	0	0	0	0	0	0	0	0	0	0	0	0	0	0	0	0	0	0	0	0	0	0	0	0	0	0	0	0	0	0	0	0	0	0	0	0	0	0
s1351	Campylobacter concisus	Bacteria|-|Proteobacteria|Epsilonproteobacteria|Campylobacterales|Campylobacteraceae|Campylobacter|Campylobacter concisus	Green_complex	0	0	0	0	0	0	0	0	0	0	0	0	0.002194	0	0	0.000915455	0	0	0	0	0.00123171	0.000981695	0.00118986	0.000782767	0	0	0	0	0.00141313	0.00068757	0	0	0	0.000562404	0	0	0	0.000377059	0	0	0	0.00031512	0	0.00138084	0	0
s3175	Kingella kingae	Bacteria|-|Proteobacteria|Betaproteobacteria|Neisseriales|Neisseriaceae|Kingella|Kingella kingae	-	0	0	0	0	0	0	0	0	0	0	0	0	0	0	0	0	0	0	0	0	0	0	0	0.000426964	0	0	0	0	0	0	0	0	0	0	0	0	0	0	0	0	0	0	0	0	0	0
s73	Lactobacillus paracasei	Bacteria|-|Firmicutes|Bacilli|Lactobacillales|Lactobacillaceae|Lactobacillus|Lactobacillus paracasei	-	0	0	0	0	0	0	0	0	0	0	0	0	0	0	0	0	0	0	0	0	0	0	0	0	0	0	0	0	0	0	0	0	0	0	0	0	0	0	0	0	0	0	0	0	0	0
s17	Neisseria meningitidis	Bacteria|-|Proteobacteria|Betaproteobacteria|Neisseriales|Neisseriaceae|Neisseria|Neisseria meningitidis	-	0	0	0	0.000410915	0	0	0	0	0	0.000911426	0	0	0	0	0	0.00024967	0	0	0	0	0	0.000490848	0.000237971	0	0	0	0.000365138	0	0	0.00045838	0	0.000854087	0	0	0	0.000512951	0.000380829	0.00204689	0	0	0	0.00063024	0	0.000212437	0	0
s2384	Staphylococcus arlettae	Bacteria|-|Firmicutes|Bacilli|Bacillales|Staphylococcaceae|Staphylococcus|Staphylococcus arlettae	-	0	0	0	0	0	0	0	0	0	0	0	0	0	0	0	0	0	0	0	0	0	0	0	0	0	0	0	0	0	0	0	0	0	0	0	0	0	0	0	0	0	0	0	0	0	0
s111	Klebsiella aerogenes	Bacteria|-|Proteobacteria|Gammaproteobacteria|Enterobacterales|Enterobacteriaceae|Klebsiella|Klebsiella aerogenes	-	0	0	0	0	0	0	0	0	0	0	0	0	0	0	0	0	0	0	0	0	0	0	0	0	0	0	0	0	0	0	0	0	0	0	0	0	0	0	0	0	0	0	0	0	0	0
s2279	Brachybacterium paraconglomeratum	Bacteria|-|Actinobacteria|Actinobacteria|Micrococcales|Dermabacteraceae|Brachybacterium|Brachybacterium paraconglomeratum	-	0	0	0	0	0	0	0	0	0	0	0	0	0	0	0	0	0	0	0	0	0	0	0	0	0	0	0	0	0	0	0	0	0	0	0	0	0	0	0	0	0	0	0	0	0	0
s36151	Pseudomonas sp. DP16D-R1 (Pseudomonas mohnii)	Bacteria|-|Proteobacteria|Gammaproteobacteria|Pseudomonadales|Pseudomonadaceae|Pseudomonas|*Pseudomonas sp. DP16D-R1 (Pseudomonas mohnii)	-	0	0	0	0	0	0	0	0	0	0	0	0	0	0	0	0	0	0	0	0	0	0	0	0	0	0	0	0	0	0	0	0	0	0	0	0	0	0	0	0	0	0	0	0	0	0
s11041	Pseudomonas sp. MPBD4-3 (Pseudomonas sp. GW704-F3/Pseudomonas sp. GW704-F2/Pseudomonas sp. GW704-F5)	Bacteria|-|Proteobacteria|Gammaproteobacteria|Pseudomonadales|Pseudomonadaceae|Pseudomonas|*Pseudomonas sp. MPBD4-3 (*Pseudomonas sp. GW704-F3/*Pseudomonas sp. GW704-F2/*Pseudomonas sp. GW704-F5)	-	0	0	0	0	0	0	0	0	0	0	0	0	0	0	0	0	0	0	0	0	0	0	0	0	0	0	0	0	0	0	0	0	0	0	0	0	0	0	0	0	0	0	0	0	0	0
s4578	Moraxella nonliquefaciens	Bacteria|-|Proteobacteria|Gammaproteobacteria|Pseudomonadales|Moraxellaceae|Moraxella|Moraxella nonliquefaciens	-	0	0	0	0	0	0	0	0	0	0	0	0	0	0	0	0	0	0	0	0	0	0	0	0	0	0	0	0	0	0	0	0	0	0	0	0	0	0	0	0	0	0	0	0	0	0
s7717	Pseudomonas fluorescens (Pseudomonas sp. MPBC4-3/Pseudomonas sp. MPR-R5A/Pseudomonas sp. GW460-12/Pseudomonas sp. FW301-21B01/Pseudomonas sp. MPR-LB5/Pseudomonas sp. PDC86/Pseudomonas sp. TKP/Pseudomonas sp. MPR-R5B/Pseudomonas sp. MPR-R2A7/Pseudomonas sp. MPR-R2A6/Pseudomonas sp. MPR-R2A5/Pseudomonas sp. MPR-R2A4/Pseudomonas sp. MPR-R2A3/Pseudomonas sp. MPR-LB3/Pseudomonas sp. MPR-ANB1)	Bacteria|-|Proteobacteria|Gammaproteobacteria|Pseudomonadales|Pseudomonadaceae|Pseudomonas|Pseudomonas fluorescens (*Pseudomonas sp. MPBC4-3/*Pseudomonas sp. MPR-R5A/*Pseudomonas sp. GW460-12/*Pseudomonas sp. FW301-21B01/*Pseudomonas sp. MPR-LB5/*Pseudomonas sp. PDC86/*Pseudomonas sp. TKP/*Pseudomonas sp. MPR-R5B/*Pseudomonas sp. MPR-R2A7/*Pseudomonas sp. MPR-R2A6/*Pseudomonas sp. MPR-R2A5/*Pseud…	-	0	0	0	0	0	0	0	0	0	0	0	0	0	0	0	0	0	0	0	0	0	0	0	0	0	0	0	0	0	0	0	0	0	0	0	0	0	0	0	0	0	0	0	0	0	0
s52	Clostridioides difficile	Bacteria|-|Firmicutes|Clostridia|Clostridiales|Peptostreptococcaceae|Clostridioides|Clostridioides difficile	-	0	0	0	0	0	0	0	0	0	0	0	0	0	0	0	0	0	0	0	0	0	0	0	0	0	0	0	0	0	0	0	0	0	0	0	0	0	0	0	0	0	0	0	0	0	0
s81850	Pseudomonas fragi	Bacteria|-|Proteobacteria|Gammaproteobacteria|Pseudomonadales|Pseudomonadaceae|Pseudomonas|Pseudomonas fragi	-	0	0	0	0	0	0	0	0	0	0	0	0	0	0	0.000239488	0	0	0	0	0	0	0	0	0	0	0	0	0	0	0	0	0	0	0	0	0	0	0	0	0	0	0	0	0	0	0
s1815	Lactobacillus crispatus	Bacteria|-|Firmicutes|Bacilli|Lactobacillales|Lactobacillaceae|Lactobacillus|Lactobacillus crispatus	-	0	0	0	0	0	0	0	0	0	0	0	0	0	0	0	0	0	0	0	0	0	0	0	0	0	0	0	0	0	0	0	0	0	0	0	0	0	0	0	0	0	0	0	0	0	0
s309	Staphylococcus haemolyticus	Bacteria|-|Firmicutes|Bacilli|Bacillales|Staphylococcaceae|Staphylococcus|Staphylococcus haemolyticus	-	0	0	0	0	0	0	0	0	0	0	0	0	0	0	0	0	0	0	0	0	0	0	0	0	0	0	0	0	0	0	0	0	0	0	0	0	0	0	0	0	0	0	0	0	0	0
s508	Ralstonia pickettii	Bacteria|-|Proteobacteria|Betaproteobacteria|Burkholderiales|Burkholderiaceae|Ralstonia|Ralstonia pickettii	-	0	0	0	0	0	0	0	0	0	0	0	0	0	0	0	0	0	0	0	0	0	0	0	0	0	0	0	0	0	0	0	0.000310577	0	0	0	0	0	0	0	0	0	0	0	0	0	0
s56767	Achromobacter xylosoxidans (Achromobacter sp. Root170/Achromobacter mucicolens)	Bacteria|-|Proteobacteria|Betaproteobacteria|Burkholderiales|Alcaligenaceae|Achromobacter|Achromobacter xylosoxidans (*Achromobacter sp. Root170/Achromobacter mucicolens)	-	0	0	0	0	0	0	0	0	0	0	0	0	0	0	0	0	0	0	0	0	0	0	0	0	0	0	0	0	0	0	0	0	0	0	0	0	0	0	0	0	0	0	0	0	0	0
s15225	Ochrobactrum intermedium (Ochrobactrum sp. 27A/999/2015/Ochrobactrum sp. 30A/1000/2015/Ochrobactrum sp. 23A/997/2015)	Bacteria|-|Proteobacteria|Alphaproteobacteria|Rhizobiales|Brucellaceae|Ochrobactrum|Ochrobactrum intermedium (*Ochrobactrum sp. 27A/999/2015/*Ochrobactrum sp. 30A/1000/2015/*Ochrobactrum sp. 23A/997/2015)	-	0	0	0	0	0	0	0	0	0	0	0	0	0	0	0	0	0	0	0	0	0	0	0	0	0	0	0	0	0	0	0	0	0	0	0	0	0	0	0	0	0	0	0	0	0	0
s17523	Aggregatibacter actinomycetemcomitans	Bacteria|-|Proteobacteria|Gammaproteobacteria|Pasteurellales|Pasteurellaceae|Aggregatibacter|Aggregatibacter actinomycetemcomitans	Green_complex	0	0	0	0	0	0	0	0	0	0	0	0	0	0	0	0	0	0	0.00129104	0.00242991	0	0	0	0	0	0	0	0	0.000245761	0	0	0	0	0	0.000452043	0	0	0	0	0	0	0	0.000890108	0	0	0
s119636	Bradyrhizobium sp. MOS004	Bacteria|-|Proteobacteria|Alphaproteobacteria|Rhizobiales|Bradyrhizobiaceae|Bradyrhizobium|*Bradyrhizobium sp. MOS004	-	0	0	0	0	0	0	0	0	0	0	0	0	0	0	0	0	0	0	0	0	0	0	0	0	0	0	0	0	0	0.000152793	0.000146812	0	0	0.000102255	0	0	0.000190415	0	0	0	0.000284815	0	0	0	0	0
s38736	Sphingobacterium sp. HMSC13C05	Bacteria|-|Bacteroidetes|Sphingobacteriia|Sphingobacteriales|Sphingobacteriaceae|Sphingobacterium|*Sphingobacterium sp. HMSC13C05	-	0	0	0	0	0	0	0	0	0	0	0	0	0	0	0	0	0	0	0	0	0	0	0	0	0	0	0	0	0	0	0	0	0	0	0	0	0	0	0	0	0	0	0	0	0	0
s2084	Catenibacterium mitsuokai	Bacteria|-|Firmicutes|Erysipelotrichia|Erysipelotrichales|Erysipelotrichaceae|Catenibacterium|Catenibacterium mitsuokai	-	0	0	0	0	0	0	0	0	0	0	0	0	0	0	0	0	0	0	0	0	0	0	0	0	0	0	0	0	0	0	0	0	0	0	0	0	0	0	0	0	0	0	0	0	0	0
s15967	Peptoniphilus sp. ChDC B134 (Peptoniphilus sp. oral taxon 386)	Bacteria|-|Firmicutes|Tissierellia|Tissierellales|Peptoniphilaceae|Peptoniphilus|*Peptoniphilus sp. ChDC B134 (*Peptoniphilus sp. oral taxon 386)	-	0.221103	0	0	0	0	0	0	0	0	0	0	0.00317187	0	0	0	0	0	0	0	0	0	0	0	0	0	0	0	0	0	0	0	0	0	0	0	0	0	0	0	0	0	0	0	0	0	0
s3950	Catabacter hongkongensis	Bacteria|-|Firmicutes|Clostridia|Clostridiales|Catabacteriaceae|Catabacter|Catabacter hongkongensis	-	0	0	0	0	0	0	0	0	0	0.0280179	0.00176073	0	0	0	0.00242482	0	0	0	0.0210731	0	0.00548668	0	0	0	0	0	0.00270202	0.000989077	0	0.00022919	0	0.00100938	0	0.00485713	0	0.00333418	0	0	0	0	0.00414564	0.00047268	0	0	0	0
s1749	Acidovorax sp. JS42	Bacteria|-|Proteobacteria|Betaproteobacteria|Burkholderiales|Comamonadaceae|Acidovorax|*Acidovorax sp. JS42	-	0	0	0	0	0	0	0	0	0	0.00297058	0	0.00206056	0	0	0.00113757	0	0	0	0	0	0	0	0	0	0	0	0	0	0	0	0	0	0	0	0	0	0	0	0	0	0	0	0	0	0	0
s219	Lactobacillus buchneri	Bacteria|-|Firmicutes|Bacilli|Lactobacillales|Lactobacillaceae|Lactobacillus|Lactobacillus buchneri	-	0	0	0	0	0	0	0	0	0	0	0	0	0	0	0	0	0	0	0	0	0	0	0	0	0	0	0	0	0	0	0	0	0	0	0	0	0	0	0	0	0	0	0	0	0	0
s1440	Moraxella osloensis	Bacteria|-|Proteobacteria|Gammaproteobacteria|Pseudomonadales|Moraxellaceae|Moraxella|Moraxella osloensis	-	0	0	0	0	0	0	0	0	0	0	0	0	0	0	0.000419104	0	0	0	0	0	0	0	0	0	0	0	0	0	0	0	0	0	0	0	0	0	0.000126943	0	0	0	0	0	0	0	0	0
s2233	Dialister micraerophilus	Bacteria|-|Firmicutes|Negativicutes|Veillonellales|Veillonellaceae|Dialister|Dialister micraerophilus	-	0	0	0	0	0	0	0	0	0	0	0	0	0	0	0	0	0	0	0	0	0	0	0	0	0	0	0	0	0	0	0	0	0	0	0	0	0	0	0	0	0	0	0	0	0	0
s9190	Pseudomonas fulva (Pseudomonas sp. URMO17WK12:I11/Pseudomonas sp. LAIL14HWK12:I4/Pseudomonas sp. URMO17WK12:I9/Pseudomonas parafulva)	Bacteria|-|Proteobacteria|Gammaproteobacteria|Pseudomonadales|Pseudomonadaceae|Pseudomonas|Pseudomonas fulva (*Pseudomonas sp. URMO17WK12:I11/*Pseudomonas sp. LAIL14HWK12:I4/*Pseudomonas sp. URMO17WK12:I9/Pseudomonas parafulva)	-	0	0	0	0	0	0	0	0	0	0	0	0	0	0	0	0	0	0	0	0	0	0	0	0	0	0	0	0	0	0	0	0	0	0	0	0	0.000126943	0	0	0	0	0	0	0	0	0
s21390	Acinetobacter sp. WCHA29	Bacteria|-|Proteobacteria|Gammaproteobacteria|Pseudomonadales|Moraxellaceae|Acinetobacter|*Acinetobacter sp. WCHA29	-	0.00179888	0	0	0	0	0	0	0	0	0.00759522	0.00119879	0.0673964	0	0	0.000718465	0	0	0	0	0	0	0	0	0	0	0	0	0	0	0	0	0	0	0	0	0	0	0	0	0	0	0	0	0	0	0
s17857	Weissella confusa	Bacteria|-|Firmicutes|Bacilli|Lactobacillales|Leuconostocaceae|Weissella|Weissella confusa	-	0	0	0	0	0	0	0	0	0	0	0	0	0	0	0	0	0	0	0	0	0	0	0	0	0	0	0	0	0	0	0	0	0	0	0	0	0	0	0	0	0	0	0	0	0	0
s113	Klebsiella pneumoniae	Bacteria|-|Proteobacteria|Gammaproteobacteria|Enterobacterales|Enterobacteriaceae|Klebsiella|Klebsiella pneumoniae	-	0	0	0	0	0	0	0	0	0	0	0	0	0	0	0	0	0	0	0	0	0	0	0	0	0	0	0	0	0	0	0	0	0	0	0	0	0	0	0	0	0	0	0	0	0	0
s2849	Mycoplasma orale	Bacteria|-|Tenericutes|Mollicutes|Mycoplasmatales|Mycoplasmataceae|Mycoplasma|Mycoplasma orale	-	0	0	0	0	0	0	0	0	0	0	0	0	0	0	0	0	0	0	0	0	0	0	0	0	0	0	0	0	0	0	0	0	0	0	0	0	0	0	0	0	0	0	0	0	0	0
s5386	Rhodanobacter sp. 115 (Rhodanobacter glycinis)	Bacteria|-|Proteobacteria|Gammaproteobacteria|Xanthomonadales|Rhodanobacteraceae|Rhodanobacter|*Rhodanobacter sp. 115 (Rhodanobacter glycinis)	-	0	0	0	0	0	0	0	0	0	0	0	0	0	0	0	0	0	0	0	0	0	0	0	0	0	0	0	0	0	0	0	0	0	0	0	0	0	0	0	0	0	0	0	0	0	0
s1339	Kocuria palustris	Bacteria|-|Actinobacteria|Actinobacteria|Micrococcales|Micrococcaceae|Kocuria|Kocuria palustris	-	0	0	0	0	0	0	0	0	0	0	0	0	0	0	0	0	0	0	0	0	0	0	0	0	0	0	0	0	0	0	0	0	0	0	0	0	0	0	0	0	0	0	0	0	0	0
s654	Lactobacillus delbrueckii	Bacteria|-|Firmicutes|Bacilli|Lactobacillales|Lactobacillaceae|Lactobacillus|Lactobacillus delbrueckii	-	0	0	0	0	0	0	0	0	0	0	0	0	0	0	0	0	0	0	0	0	0	0	0	0	0	0	0	0	0	0	0	0	0	0	0	0	0	0	0	0	0	0	0	0	0	0
s100588	Human betaherpesvirus 7	Viruses|-|-|-|Herpesvirales|Herpesviridae|Roseolovirus|*Human betaherpesvirus 7	Human virus	0	0	0	0	0	0	0	0	0	0	0	0	0	0	0	0	0	0	0	0	0	0	0	0	0	0	0	0	0	0	0	0	0	0	0	0	0	0	0	0	0	0	0	0	0	0
s1812	Comamonas aquatica	Bacteria|-|Proteobacteria|Betaproteobacteria|Burkholderiales|Comamonadaceae|Comamonas|Comamonas aquatica	-	0	0	0	0	0	0	0	0	0	0.00293682	0.000374624	0.00680678	0	0	0.00044904	0	0	0	0	0	0	0	0	0	0	0	0	0	0	0	0	0	0	0	0	0	0	0	0	0	0	0	0	0	0	0
s3685	Carnobacterium divergens	Bacteria|-|Firmicutes|Bacilli|Lactobacillales|Carnobacteriaceae|Carnobacterium|Carnobacterium divergens	-	0	0	0	0	0	0	0	0	0	0	0	0	0	0	0	0	0	0	0	0	0	0	0	0	0	0	0	0	0	0	0	0	0	0	0	0	0	0	0	0	0	0	0	0	0	0
s4139	Blautia obeum (Blautia wexlerae)	Bacteria|-|Firmicutes|Clostridia|Clostridiales|Lachnospiraceae|Blautia|Blautia obeum (Blautia wexlerae)	-	0	0	0	0	0	0	0	0	0	0	0	0	0	0	0	0	0	0	0	0	0	0	0	0	0	0	0	0	0	0	0	0	0	0	0	0	0	0	0	0	0	0	0	0	0	0
s8221	Coriobacteriaceae bacterium 68-1-3	Bacteria|-|Actinobacteria|Coriobacteriia|Coriobacteriales|Coriobacteriaceae|-|*Coriobacteriaceae bacterium 68-1-3	-	0	0	0	0	0	0	0	0	0	0	0	0	0	0	0	0	0	0	0	0	0	0	0	0	0	0	0	0	0	0	0	0	0	0	0	0	0	0	0	0	0	0	0	0	0	0
s8693	Citrobacter freundii (Citrobacter sp. A316)	Bacteria|-|Proteobacteria|Gammaproteobacteria|Enterobacterales|Enterobacteriaceae|Citrobacter|Citrobacter freundii (*Citrobacter sp. A316)	-	0	0	0	0	0	0	0	0	0	0	0	0	0	0	0	0	0	0	0	0	0	0	0	0	0	0	0	0	0	0	0	0	0	0	0	0	0	0	0	0	0	0	0	0	0	0
s16171	Faecalibacterium prausnitzii	Bacteria|-|Firmicutes|Clostridia|Clostridiales|Ruminococcaceae|Faecalibacterium|Faecalibacterium prausnitzii	-	0	0	0	0	0	0	0	0	0	0	0	0	0	0	0	0	0	0	0	0	0	0	0	0	0	0	0	0	0	0	0	0	0	0	0	0	0	0	0	0	0	0	0	0	0	0
s11315	Pseudomonas fragi	Bacteria|-|Proteobacteria|Gammaproteobacteria|Pseudomonadales|Pseudomonadaceae|Pseudomonas|Pseudomonas fragi	-	0	0	0	0	0	0	0	0	0	0	0	0	0	0	0	0	0	0	0	0	0	0	0	0	0	0	0	0	0	0	0	0	0	0	0	0	0	0	0	0	0	0	0	0	0	0
s22808	Megasphaera sp. NM10 (Megasphaera sp. BL7)	Bacteria|-|Firmicutes|Negativicutes|Veillonellales|Veillonellaceae|Megasphaera|*Megasphaera sp. NM10 (*Megasphaera sp. BL7)	-	0	0	0	0	0	0	0	0	0	0	0	0	0	0	0	0	0	0	0	0	0	0	0	0	0	0	0	0	0	0	0	0	0	0	0	0	0	0	0	0	0	0	0	0	0	0
s40372	Corynebacterium vitaeruminis	Bacteria|-|Actinobacteria|Actinobacteria|Corynebacteriales|Corynebacteriaceae|Corynebacterium|Corynebacterium vitaeruminis	-	0	0	0	0	0	0	0	0	0	0	0	0	0	0	0	0	0	0	0	0	0	0	0	0	0	0	0	0	0	0	0	0	0	0	0	0	0	0	0	0	0	0	0	0	0	0.208393
s1238	Ralstonia mannitolilytica	Bacteria|-|Proteobacteria|Betaproteobacteria|Burkholderiales|Burkholderiaceae|Ralstonia|Ralstonia mannitolilytica	-	0	0	0	0	0	0	0	0	0	0	0	0	0	0	0	0	0	0	0	0	0	0	0	0	0	0	0	0	0	0	0	0	0	0	0	0	0	0	0	0	0	0	0	0	0	0
s38754	Microbacterium sp. CCH5-D1	Bacteria|-|Actinobacteria|Actinobacteria|Micrococcales|Microbacteriaceae|Microbacterium|*Microbacterium sp. CCH5-D1	-	0	0	0	0	0	0	0	0	0	0	0	0	0	0	0	0	0	0	0	0	0	0	0	0	0	0	0	0	0	0	0	0	0	0	0	0	0	0	0	0	0	0	0	0	0	0
s563	Micrococcus luteus	Bacteria|-|Actinobacteria|Actinobacteria|Micrococcales|Micrococcaceae|Micrococcus|Micrococcus luteus	-	0	0	0	0	0	0	0	0	0	0	0	0	0	0	0	0	0	0	0	0	0	0	0	0	0	0	0	0	0	0	0	0	0	0	0	0	0	0	0	0	0	0	0	0	0	0
s4143	Fusicatenibacter saccharivorans	Bacteria|-|Firmicutes|Clostridia|Clostridiales|Lachnospiraceae|Fusicatenibacter|Fusicatenibacter saccharivorans	-	0	0	0	0	0	0	0	0	0	0	0	0	0	0	0	0	0	0	0	0	0	0	0	0	0	0	0	0	0	0	0	0	0	0	0	0	0	0	0	0	0	0	0	0	0	0
s62068	Chryseobacterium cucumeris	Bacteria|-|Bacteroidetes|Flavobacteriia|Flavobacteriales|Flavobacteriaceae|Chryseobacterium|Chryseobacterium cucumeris	-	0	0	0	0	0	0	0	0	0	0	0	0	0	0	0	0	0	0	0	0	0	0	0	0	0	0	0	0	0	0	0	0	0	0	0	0	0	0	0	0	0	0	0	0	0	0
s5142	Prevotellamassilia timonensis	Bacteria|-|Bacteroidetes|Bacteroidia|Bacteroidales|Prevotellaceae|Prevotellamassilia|Prevotellamassilia timonensis	-	0	0	0	0	0	0	0	0	0	0	0	0	0	0	0	0	0	0	0	0	0	0	0	0	0	0	0	0	0	0	0	0	0	0	0	0	0	0	0	0	0	0	0	0	0	0
s1369	Bacteroides cellulosilyticus	Bacteria|-|Bacteroidetes|Bacteroidia|Bacteroidales|Bacteroidaceae|Bacteroides|Bacteroides cellulosilyticus	-	0	0	0	0	0	0	0	0	0	0	0	0	0.000352608	0	0	0	0	0	0	0	0	0	0	0	0	0	0	0	0	0	0	0	0	0	0	0	0	0	0	0	0	0	0	0	0	0
s2132	Corynebacterium accolens (Corynebacterium sp. KPL1824)	Bacteria|-|Actinobacteria|Actinobacteria|Corynebacteriales|Corynebacteriaceae|Corynebacterium|Corynebacterium accolens (*Corynebacterium sp. KPL1824)	-	0	0	0	0	0	0	0	0	0	0	0	0	0	0	0	0	0	0	0	0	0	0	0	0	0	0	0	0	0	0	0	0	0	0	0	0	0	0	0	0	0	0	0	0	0	0
s2152	Faecalibacterium prausnitzii	Bacteria|-|Firmicutes|Clostridia|Clostridiales|Ruminococcaceae|Faecalibacterium|Faecalibacterium prausnitzii	-	0	0	0	0	0	0	0	0	0	0	0	0	0	0	0	0	0	0	0	0	0	0	0	0	0	0	0	0	0	0	0	0	0	0	0	0	0	0	0	0	0	0	0	0	0	0
s27	Staphylococcus epidermidis	Bacteria|-|Firmicutes|Bacilli|Bacillales|Staphylococcaceae|Staphylococcus|Staphylococcus epidermidis	-	0	0	0	0	0	0	0	0	0	0	0	0	0	0	0	0	0	0	0	0	0	0	0	0	0	0	0	0	0	0	0	0	0	0	0	0	0	0	0	0	0	0	0	0	0	0
s80167	Prevotella copri	Bacteria|-|Bacteroidetes|Bacteroidia|Bacteroidales|Prevotellaceae|Prevotella|Prevotella copri	-	0	0	0	0	0	0	0	0	0	0	0	0	0	0	0	0	0	0	0	0	0	0	0	0	0	0	0	0	0	0	0	0	0	0	0	0	0	0	0	0	0	0	0	0	0	0
s3172	Gemella bergeri	Bacteria|-|Firmicutes|Bacilli|Bacillales|-|Gemella|Gemella bergeri	-	0	0	0	0	0	0	0	0	0	0	0	0	0	0.000184789	0	0	0	0	0	0	0	0	0	0	0	0	0	0	0	0	0	0	0	0	0	0	0	0	0	0	0	0	0.00243296	0	0	0
s3417	Brochothrix thermosphacta	Bacteria|-|Firmicutes|Bacilli|Bacillales|Listeriaceae|Brochothrix|Brochothrix thermosphacta	-	0	0	0	0	0	0	0	0	0	0	0	0	0	0	0	0	0	0	0	0	0	0	0	0	0	0	0	0	0	0	0	0	0	0	0	0	0	0	0	0	0	0	0	0	0	0
s13	Enterococcus faecium	Bacteria|-|Firmicutes|Bacilli|Lactobacillales|Enterococcaceae|Enterococcus|Enterococcus faecium	-	0	0	0	0	0	0	0	0	0	0	0	0	0	0	0	0	0	0	0	0	0	0	0	0	0	0	0	0	0	0	0	0	0	0	0	0	0	0	0	0	0	0	0	0	0	0
s4144	Roseburia faecis	Bacteria|-|Firmicutes|Clostridia|Clostridiales|Lachnospiraceae|Roseburia|Roseburia faecis	-	0	0	0	0	0	0	0	0	0	0	0	0	0	0	0	0	0	0	0	0	0	0	0	0	0	0	0	0	0	0	0	0	0	0	0	0	0	0	0	0	0	0	0	0	0	0
s315	Staphylococcus saprophyticus	Bacteria|-|Firmicutes|Bacilli|Bacillales|Staphylococcaceae|Staphylococcus|Staphylococcus saprophyticus	-	0	0	0	0	0	0	0	0	0	0	0	0	0	0	0	0	0	0	0	0	0	0	0	0	0	0	0	0	0	0	0	0	0	0	0	0	0	0	0	0	0	0	0	0	0	0
s3876	Acidovorax temperans (Comamonadaceae bacterium CCH4-C5)	Bacteria|-|Proteobacteria|Betaproteobacteria|Burkholderiales|Comamonadaceae|Acidovorax (-)|Acidovorax temperans (*Comamonadaceae bacterium CCH4-C5)	-	0	0	0	0	0	0	0	0	0	0	0	0	0	0	0	0	0	0	0	0	0	0	0	0	0	0	0	0	0	0	0	0	0	0	0	0	0	0	0	0	0	0	0	0	0	0
s24293	Porphyromonas uenonis	Bacteria|-|Bacteroidetes|Bacteroidia|Bacteroidales|Porphyromonadaceae|Porphyromonas|Porphyromonas uenonis	-	0	0	0	0	0	0	0	0	0	0	0	0	0	0	0	0	0	0	0	0	0	0	0	0	0	0	0	0	0	0	0	0	0	0	0	0	0	0	0	0	0	0	0	0	0	0
s6403	Lactococcus lactis	Bacteria|-|Firmicutes|Bacilli|Lactobacillales|Streptococcaceae|Lactococcus|Lactococcus lactis	-	0	0	0	0	0	0	0	0	0	0	0	0	0	0	0	0	0	0	0	0	0	0	0	0.000284643	0	0	0.00029211	0	0	0	0	0.000232933	0	0	0	0	0	0.000107731	0	0	0	0	0	0	0	0
s1367	Bacteroides ovatus	Bacteria|-|Bacteroidetes|Bacteroidia|Bacteroidales|Bacteroidaceae|Bacteroides|Bacteroides ovatus	-	0	0	0	0	0	0	0	0	0	0	0	0	0	0	0	0	0	0	0.000249879	0	0	0	0	0	0	0	0	0	0	0	0	0	0	0	0	0	0	0	0	0	0	0	0	0	0	0
s33458	Streptomyces sp. NRRL S-1824	Bacteria|-|Actinobacteria|Actinobacteria|Streptomycetales|Streptomycetaceae|Streptomyces|*Streptomyces sp. NRRL S-1824	-	0	0	0	0	0	0	0	0	0	0	0	0	0	0	0	0	0	0	0	0	0	0	0	0	0	0	0	0	0	0	0	0	0	0	0	0	0	0	0	0	0	0	0	0	0	0
s22443	Enterococcus avium (Enterococcus sp. HMSC072H05/Enterococcus sp. HMSC064A12/Enterococcus sp. HMSC05C03)	Bacteria|-|Firmicutes|Bacilli|Lactobacillales|Enterococcaceae|Enterococcus|Enterococcus avium (*Enterococcus sp. HMSC072H05/*Enterococcus sp. HMSC064A12/*Enterococcus sp. HMSC05C03)	-	0	0	0	0	0	0	0	0	0	0	0	0	0	0	0	0	0	0	0	0	0	0	0	0	0	0	0	0	0	0	0	0	0	0	0	0	0	0	0	0	0	0	0	0	0	0
s16459	Faecalibacterium prausnitzii	Bacteria|-|Firmicutes|Clostridia|Clostridiales|Ruminococcaceae|Faecalibacterium|Faecalibacterium prausnitzii	-	0	0	0	0	0	0	0	0	0	0	0	0	0	0	0	0	0	0	0	0	0	0	0	0	0	0	0	0	0	0	0	0	0	0	0	0	0	0	0	0	0	0	0	0	0	0
s11967	Janthinobacterium sp. 35	Bacteria|-|Proteobacteria|Betaproteobacteria|Burkholderiales|Oxalobacteraceae|Janthinobacterium|*Janthinobacterium sp. 35	-	0	0	0	0	0	0	0	0	0	0	0	0	0	0	0	0	0	0	0	0	0	0	0	0	0	0	0	0	0	0	0	0	0	0	0	0	0	0	0	0	0	0	0	0	0	0
s63739	Porphyromonadaceae bacterium H1	Bacteria|-|Bacteroidetes|Bacteroidia|Bacteroidales|Porphyromonadaceae|-|*Porphyromonadaceae bacterium H1	-	0	0	0	0	0	0	0	0	0	0.0901974	0.00127372	0	0	0	0.0541543	0	0	0	0	0	0	0	0	0	0	0	0	0	0	0	0	0	0	0	0	0	0	0	0	0	0	0	0	0	0	0
s1564	Enterobacter cloacae (Enterobacter hormaechei)	Bacteria|-|Proteobacteria|Gammaproteobacteria|Enterobacterales|Enterobacteriaceae|Enterobacter|Enterobacter cloacae (Enterobacter hormaechei)	-	0	0	0	0	0	0	0	0	0	0	0	0	0	0	0	0	0	0	0	0	0	0	0	0	0	0	0	0	0	0	0	0	0	0	0	0	0	0	0	0	0	0	0	0	0	0
s721	[Eubacterium] eligens	Bacteria|-|Firmicutes|Clostridia|Clostridiales|Eubacteriaceae|Eubacterium|[Eubacterium] eligens	-	0	0	0	0	0	0	0	0	0	0	0	0	0	0	0	0	0	0	0	0	0	0	0	0	0	0	0	0	0	0	0	0	0	0	0	0	0	0	0	0	0	0	0	0	0	0
s12722	Acinetobacter haemolyticus	Bacteria|-|Proteobacteria|Gammaproteobacteria|Pseudomonadales|Moraxellaceae|Acinetobacter|Acinetobacter haemolyticus	-	0	0	0	0	0	0	0	0	0	0.00705511	0.000674322	0.0717259	0.000391786	0	0.000868145	0	0	0	0	0	0	0	0	0	0	0	0	0	0	0	0	0	0	0	0	0	0	0	0	0	0	0	0	0	0	0
s120374	Prevotella sp. oral taxon 820	Bacteria|-|Bacteroidetes|Bacteroidia|Bacteroidales|Prevotellaceae|Prevotella|*Prevotella sp. oral taxon 820	-	0	0	0	0	0	0	0	0	0	0.000843913	0	0	0	0	0.000119744	0	0	0	0	0	0	0	0	0	0	0	0	0	0	0	0	0.000232933	0	0	0	0	0	0	0	0	0	0	0	0	0	0
s562	Corynebacterium kroppenstedtii	Bacteria|-|Actinobacteria|Actinobacteria|Corynebacteriales|Corynebacteriaceae|Corynebacterium|Corynebacterium kroppenstedtii	-	0	0	0	0	0	0	0	0	0	0	0	0	0	0	0	0	0	0	0	0	0	0	0	0	0	0	0	0	0	0	0	0	0	0	0	0	0	0	0	0	0	0	0	0	0	0
s2396	Sutterella wadsworthensis (Sutterella sp. KLE1602)	Bacteria|-|Proteobacteria|Betaproteobacteria|Burkholderiales|Sutterellaceae|Sutterella|Sutterella wadsworthensis (*Sutterella sp. KLE1602)	-	0	0	0	0	0	0	0	0	0	0	0	0	0	0	0	0	0	0	0	0	0	0	0	0	0	0	0	0	0	0	0	0	0	0	0	0	0	0	0	0	0	0	0	0	0	0
s2217	Bacteroides plebeius	Bacteria|-|Bacteroidetes|Bacteroidia|Bacteroidales|Bacteroidaceae|Bacteroides|Bacteroides plebeius	-	0	0	0	0	0	0	0	0	0	0	0	0	0	0	0	0	0	0	0	0	0	0	0	0	0	0	0	0	0	0	0	0	0	0	0	0	0	0	0	0	0	0	0	0	0	0
s1406	Acinetobacter sp. BMW17	Bacteria|-|Proteobacteria|Gammaproteobacteria|Pseudomonadales|Moraxellaceae|Acinetobacter|*Acinetobacter sp. BMW17	-	0	0	0	0	0	0	0	0	0	0	0	0	0	0	0.000239488	0	0	0.000176796	0	0	0	0	0	0	0	0	0	0	0	0	0	0	0	0	0	0	0	0	0	0	0	0	0	0	0	0
s10578	Sphingobacterium sp. B29 (Sphingobacterium sp. G1-14)	Bacteria|-|Bacteroidetes|Sphingobacteriia|Sphingobacteriales|Sphingobacteriaceae|Sphingobacterium|*Sphingobacterium sp. B29 (*Sphingobacterium sp. G1-14)	-	0	0	0	0	0	0	0	0	0	0	0	0	0	0	0	0	0	0	0	0	0	0	0	0	0	0	0	0	0	0	0	0	0	0	0	0	0	0	0	0	0	0	0	0	0	0
s2091	Alistipes putredinis	Bacteria|-|Bacteroidetes|Bacteroidia|Bacteroidales|Rikenellaceae|Alistipes|Alistipes putredinis	-	0	0	0	0	0	0	0	0	0	0	0	0	0	0	0	0	0	0	0	0	0	0	0	0	0	0	0	0	0	0	0	0	0	0	0	0	0	0	0	0	0	0	0	0	0	0
s28175	Brevibacterium linens	Bacteria|-|Actinobacteria|Actinobacteria|Micrococcales|Brevibacteriaceae|Brevibacterium|Brevibacterium linens	-	0	0	0	0	0	0	0	0	0	0	0	0	0	0	0	0	0	0	0	0	0	0	0	0	0	0	0	0	0	0	0	0	0	0	0	0	0	0	0	0	0	0	0	0	0	0
s36514	Brevundimonas nasdae	Bacteria|-|Proteobacteria|Alphaproteobacteria|Caulobacterales|Caulobacteraceae|Brevundimonas|Brevundimonas nasdae	-	0	0	0	0	0	0	0	0	0	0	0	0	0	0	0	0	0	0	0	0	0	0	0	0	0	0	0	0	0	0	0	0	0	0	0	0	0	0	0	0	0	0	0	0	0	0
s2094	Bacteroides stercoris	Bacteria|-|Bacteroidetes|Bacteroidia|Bacteroidales|Bacteroidaceae|Bacteroides|Bacteroides stercoris	-	0	0	0	0	0	0	0	0	0	0	0	0	0	0	0	0	0	0	0	0	0	0	0	0	0	0	0	0	0	0	0	0	0	0	0	0	0	0	0	0	0	0	0	0	0	0
s16703	Porphyromonas uenonis	Bacteria|-|Bacteroidetes|Bacteroidia|Bacteroidales|Porphyromonadaceae|Porphyromonas|Porphyromonas uenonis	-	0	0	0	0	0	0	0	0	0	0	0	0	0	0	0	0	0	0	0	0	0	0	0	0	0	0	0	0	0	0	0	0	0	0	0	0	0	0	0	0	0	0	0	0	0	0
s2183	Roseburia inulinivorans	Bacteria|-|Firmicutes|Clostridia|Clostridiales|Lachnospiraceae|Roseburia|Roseburia inulinivorans	-	0	0	0	0	0	0	0	0	0	0	0	0	0	0	0	0	0	0	0	0	0	0	0	0	0	0	0	0	0	0	0	0	0	0	0	0	0	0	0	0	0	0	0	0	0	0
s127	Kosakonia pseudosacchari	Bacteria|-|Proteobacteria|Gammaproteobacteria|Enterobacterales|Enterobacteriaceae|Kosakonia|Kosakonia pseudosacchari	-	0	0	0	0	0	0	0	0	0	0	0	0	0	0	0	0	0	0	0	0	0	0	0	0	0	0	0	0	0	0	0	0	0	0	0	0	0	0	0	0	0	0	0	0	0	0
s2602	Acinetobacter ursingii (Acinetobacter sp. 479375)	Bacteria|-|Proteobacteria|Gammaproteobacteria|Pseudomonadales|Moraxellaceae|Acinetobacter|Acinetobacter ursingii (*Acinetobacter sp. 479375)	-	0	0	0	0	0	0	0	0	0	0	0	0	0	0	0	0	0	0	0	0	0	0	0	0	0	0	0	0	0	0	0	0	0	0	0	0	0	0	0	0	0	0	0	0	0	0
s2316	Dolosigranulum pigrum	Bacteria|-|Firmicutes|Bacilli|Lactobacillales|Carnobacteriaceae|Dolosigranulum|Dolosigranulum pigrum	-	0	0	0	0	0	0	0	0	0	0	0	0	0	0	0	0	0	0	0	0	0	0	0	0	0	0	0	0	0	0	0	0	0	0	0	0	0	0	0	0	0	0	0	0	0	0
s150	Enterococcus sp. 3G6_DIV0642 (Enterococcus casseliflavus)	Bacteria|-|Firmicutes|Bacilli|Lactobacillales|Enterococcaceae|Enterococcus|*Enterococcus sp. 3G6_DIV0642 (Enterococcus casseliflavus)	-	0	0	0	0	0	0	0	0	0	0	0	0	0	0	0	0	0	0	0	0	0	0	0	0	0	0	0	0	0	0	0	0	0	0	0	0	0	0	0	0	0	0	0	0	0	0
s24690	Fusobacterium nucleatum	Bacteria|-|Fusobacteria|Fusobacteriia|Fusobacteriales|Fusobacteriaceae|Fusobacterium|Fusobacterium nucleatum	Orange_complex	0	0	0	0	0	0	0	0	0	0	0	0	0	0.000591324	0	0	0	0	0	0	0	0	0	0	0	0	0	0	0	0	0	0	0	0	0	0	0	0	0	0	0	0	0	0	0	0
s13282	Acinetobacter lwoffii	Bacteria|-|Proteobacteria|Gammaproteobacteria|Pseudomonadales|Moraxellaceae|Acinetobacter|Acinetobacter lwoffii	-	0	0	0	0	0	0	0	0	0	0	0	0	0	0	0	0	0	0	0	0	0	0	0	0	0	0	0	0	0	0	0	0	0	0	0	0	0	0	0	0	0	0	0	0	0	0
s113623	Ruminococcus bromii	Bacteria|-|Firmicutes|Clostridia|Clostridiales|Ruminococcaceae|Ruminococcus|Ruminococcus bromii	-	0	0	0	0	0	0	0	0	0	0	0.000224774	0	0	0	0	0	0	0	0	0	0	0	0	0	0	0	0	0	0	0	0	0	0	0	0	0	0	0	0	0	0	0	0	0	0	0
s41180	Stenotrophomonas maltophilia	Bacteria|-|Proteobacteria|Gammaproteobacteria|Xanthomonadales|Xanthomonadaceae|Stenotrophomonas|Stenotrophomonas maltophilia	-	0	0	0	0	0	0	0	0	0	0	0	0	0	0	0	0	0	0	0	0	0	0	0	0	0	0	0	0	0	0	0	0	0	0	0	0	0	0	0	0	0	0	0	0	0	0
s21410	Acinetobacter sp. NIPH 2171	Bacteria|-|Proteobacteria|Gammaproteobacteria|Pseudomonadales|Moraxellaceae|Acinetobacter|*Acinetobacter sp. NIPH 2171	-	0	0	0	0	0	0	0	0	0	0	0	0	0	0	0	0	0	0	0	0	0	0	0	0	0	0	0	0	0	0	0	0	0	0	0	0	0	0	0	0	0	0	0	0	0	0
s9475	Pseudomonas sp. R62	Bacteria|-|Proteobacteria|Gammaproteobacteria|Pseudomonadales|Pseudomonadaceae|Pseudomonas|*Pseudomonas sp. R62	-	0	0	0	0	0	0	0	0	0	0	0	0	0	0	0.000329296	0	0	0	0	0	0	0	0	0	0	0	0	0	0	0	0	0	0	0	0	0	0	0	0	0	0	0	0	0	0	0
s15670	Alistipes finegoldii (Alistipes sp. AL-1)	Bacteria|-|Bacteroidetes|Bacteroidia|Bacteroidales|Rikenellaceae|Alistipes|Alistipes finegoldii (*Alistipes sp. AL-1)	-	0	0	0	0	0	0	0	0	0	0	0	0	0	0	0	0	0	0	0	0	0	0	0	0	0	0	0	0	0	0	0	0	0	0	0	0	0	0	0	0	0	0	0	0	0	0
s1681	Chryseobacterium sp. CF365 (Chryseobacterium indologenes)	Bacteria|-|Bacteroidetes|Flavobacteriia|Flavobacteriales|Flavobacteriaceae|Chryseobacterium|*Chryseobacterium sp. CF365 (Chryseobacterium indologenes)	-	0	0	0	0	0	0	0	0	0	0	0	0	0	0	0	0	0	0	0	0	0	0	0	0	0	0	0	0	0	0	0	0	0	0	0	0	0	0	0	0	0	0	0	0	0	0
s11937	Lactococcus raffinolactis	Bacteria|-|Firmicutes|Bacilli|Lactobacillales|Streptococcaceae|Lactococcus|Lactococcus raffinolactis	-	0	0	0	0	0	0	0	0	0	0	0	0	0	0	0	0	0	0	0	0	0	0	0	0	0	0	0	0	0	0	0	0	0	0	0	0	0	0	0	0	0	0	0	0	0	0
s2207	Staphylococcus hominis	Bacteria|-|Firmicutes|Bacilli|Bacillales|Staphylococcaceae|Staphylococcus|Staphylococcus hominis	-	0	0	0	0	0	0	0	0	0	0	0	0	0	0	0	0	0	0	0	0	0	0	0	0	0	0	0	0	0	0	0	0	0	0	0	0	0	0	0	0	0	0	0	0	0	0
s29896	Pseudomonas sp. Irchel 3H9 (Pseudomonas sp. RIT357)	Bacteria|-|Proteobacteria|Gammaproteobacteria|Pseudomonadales|Pseudomonadaceae|Pseudomonas|*Pseudomonas sp. Irchel 3H9 (*Pseudomonas sp. RIT357)	-	0	0	0	0	0	0	0	0	0	0	0	0	0	0	0	0	0	0	0	0	0	0	0	0	0	0	0	0	0	0	0	0	0	0	0	0	0	0	0	0	0	0	0	0	0	0
s72575	Pyramidobacter sp. C12-8	Bacteria|-|Synergistetes|Synergistia|Synergistales|Synergistaceae|Pyramidobacter|*Pyramidobacter sp. C12-8	-	0	0	0	0	0	0	0	0.0166908	0.003531	0.00249798	0	0	0	0.00173701	0	0	0	0	0	0	0	0	0	0	0	0	0.00233688	0.0032145	0	0	0	0	0	0	0	0	0	0	0	0	0	0	0	0	0	0
s2099	Bacteroides coprocola	Bacteria|-|Bacteroidetes|Bacteroidia|Bacteroidales|Bacteroidaceae|Bacteroides|Bacteroides coprocola	-	0	0	0	0	0	0	0	0	0	0	0	0	0	0	0	0	0	0	0	0	0	0	0	0	0	0	0	0	0	0	0	0	0	0	0	0	0	0	0	0	0	0	0	0	0	0
s17391	Agrobacterium genomosp. 5	Bacteria|-|Proteobacteria|Alphaproteobacteria|Rhizobiales|Rhizobiaceae|Agrobacterium|*Agrobacterium genomosp. 5	-	0	0	0	0	0	0	0	0	0	0	0	0	0	0	0	0	0	0	0	0	0	0	0	0	0	0	0	0	0	0	0	0	0	0	0	0	0	0	0	0	0	0	0	0	0	0
s3370	Prevotella disiens	Bacteria|-|Bacteroidetes|Bacteroidia|Bacteroidales|Prevotellaceae|Prevotella|Prevotella disiens	-	0	0	0	0	0	0	0	0	0	0	0	0	0	0	0	0	0	0	0	0	0	0	0	0	0	0	0	0	0	0	0	0	0	0	0	0	0	0	0.000225866	0	0	0	0	0	0	0
s5792	Kocuria marina	Bacteria|-|Actinobacteria|Actinobacteria|Micrococcales|Micrococcaceae|Kocuria|Kocuria marina	-	0	0	0	0	0	0	0	0	0	0	0	0	0	0	0	0	0	0	0	0	0	0	0	0	0	0	0	0	0	0	0	0	0	0	0	0	0	0	0	0	0	0	0	0	0	0
s6627	Methylobacterium extorquens	Bacteria|-|Proteobacteria|Alphaproteobacteria|Rhizobiales|Methylobacteriaceae|Methylobacterium|Methylobacterium extorquens	-	0	0	0	0	0	0	0	0	0	0	0	0	0	0	0	0	0	0	0	0	0	0	0	0	0	0	0	0	0	0	0	0	0	0	0	0	0	0	0	0	0	0	0	0	0	0
s24112	Corynebacterium sp. KPL1859 (Corynebacterium sp. KPL1814/Corynebacterium sp. KPL1855)	Bacteria|-|Actinobacteria|Actinobacteria|Corynebacteriales|Corynebacteriaceae|Corynebacterium|*Corynebacterium sp. KPL1859 (*Corynebacterium sp. KPL1814/*Corynebacterium sp. KPL1855)	-	0	0	0	0	0	0	0	0	0	0	0	0	0	0	0	0	0	0	0	0	0	0	0	0	0	0	0	0	0	0	0	0	0	0	0	0	0	0	0	0	0	0	0	0	0	0
s2106	Butyrivibrio crossotus	Bacteria|-|Firmicutes|Clostridia|Clostridiales|Lachnospiraceae|Butyrivibrio|Butyrivibrio crossotus	-	0	0	0	0	0	0	0	0	0	0	0	0	0	0	0	0	0	0	0	0	0	0	0	0	0	0	0	0	0	0	0	0	0	0	0	0	0	0	0	0	0	0	0	0	0	0
s459	Ochrobactrum anthropi	Bacteria|-|Proteobacteria|Alphaproteobacteria|Rhizobiales|Brucellaceae|Ochrobactrum|Ochrobactrum anthropi	-	0	0	0	0	0	0	0	0	0	0	0	0	0	0	0	0	0	0	0	0	0	0	0	0	0	0	0	0	0	0	0	0	0	0	0	0	0	0	0	0	0	0	0	0	0	0
s121706	Brevibacterium iodinum	Bacteria|-|Actinobacteria|Actinobacteria|Micrococcales|Brevibacteriaceae|Brevibacterium|Brevibacterium iodinum	-	0	0	0	0	0	0	0	0	0	0	0	0	0	0	0	0	0	0	0	0	0	0	0	0	0	0	0	0	0	0	0	0	0	0	0	0	0	0	0	0	0	0	0	0	0	0
s874	Lactobacillus sanfranciscensis	Bacteria|-|Firmicutes|Bacilli|Lactobacillales|Lactobacillaceae|Lactobacillus|Lactobacillus sanfranciscensis	-	0	0	0	0	0	0	0	0	0	0	0	0	0	0	0	0	0	0	0	0	0	0	0	0	0	0	0	0	0	0	0	0	0	0	0	0	0	0	0	0	0	0	0	0	0	0
s364	Parabacteroides distasonis (Parabacteroides sp. 20_3/Parabacteroides sp. D25/Parabacteroides sp. 2_1_7)	Bacteria|-|Bacteroidetes|Bacteroidia|Bacteroidales|Tannerellaceae|Parabacteroides|Parabacteroides distasonis (*Parabacteroides sp. 20_3/*Parabacteroides sp. D25/*Parabacteroides sp. 2_1_7)	-	0	0	0	0	0	0	0	0	0	0	0	0	0	0	0	0	0	0	0	0	0	0	0	0	0	0	0	0	0	0	0	0	0	0	0	0	0	0	0	0	0	0	0	0	0	0
s6176	Enterobacter cloacae (Enterobacter asburiae/Enterobacter sp. DC1/Enterobacter sp. EGD-HP1)	Bacteria|-|Proteobacteria|Gammaproteobacteria|Enterobacterales|Enterobacteriaceae|Enterobacter|Enterobacter cloacae (Enterobacter asburiae/*Enterobacter sp. DC1/*Enterobacter sp. EGD-HP1)	-	0	0	0	0	0	0	0	0	0	0	0	0	0	0	0	0	0	0	0	0	0	0	0	0	0	0	0	0	0	0	0	0	0	0	0	0	0	0	0	0	0	0	0	0	0	0
s51403	Enterococcus sp. RIT-PI-f	Bacteria|-|Firmicutes|Bacilli|Lactobacillales|Enterococcaceae|Enterococcus|*Enterococcus sp. RIT-PI-f	-	0	0	0	0	0	0	0	0	0	0	0	0	0	0	0	0	0	0	0	0	0	0	0	0	0	0	0	0	0	0	0	0	0	0	0	0	0	0	0	0	0	0	0	0	0	0
s4747	Moraxella lincolnii	Bacteria|-|Proteobacteria|Gammaproteobacteria|Pseudomonadales|Moraxellaceae|Moraxella|Moraxella lincolnii	-	0	0	0	0	0	0	0	0	0	0	0	0	0	0	0	0	0	0	0	0	0	0	0	0	0	0	0	0	0	0	0	0	0	0	0	0	0	0	0	0	0	0	0	0	0	0
s2341	Fusobacterium necrophorum	Bacteria|-|Fusobacteria|Fusobacteriia|Fusobacteriales|Fusobacteriaceae|Fusobacterium|Fusobacterium necrophorum	-	0	0	0	0	0	0	0	0	0	0	0	0	0	0	0	0	0	0	0	0	0	0	0	0	0	0	0	0	0	0	0	0	0	0	0	0	0	0	0	0	0	0	0	0	0	0
s982	Cyanosarcina burmensis (Chroococcidiopsis sp. CCALA 051/Chroococcidiopsis thermalis)	Bacteria|-|Cyanobacteria|-|Chroococcidiopsidales (Chroococcales)|Chroococcidiopsidaceae (Chroococcaceae)|Chroococcidiopsis (Cyanosarcina)|Cyanosarcina burmensis (*Chroococcidiopsis sp. CCALA 051/Chroococcidiopsis thermalis)	-	0	0	0	0	0	0	0	0	0	0	0	0	0	0	0	0	0	0	0	0	0	0	0	0	0	0	0	0	0	0	0	0	0	0	0	0	0	0	0	0	0	0	0	0	0	0
s120959	Bradyrhizobium algeriense	Bacteria|-|Proteobacteria|Alphaproteobacteria|Rhizobiales|Bradyrhizobiaceae|Bradyrhizobium|Bradyrhizobium algeriense	-	0	0	0	0	0	0	0	0	0	0	0	0	0	0	0	0	0	0	0	0	0	0	0.00104707	0	0	0	0	0	0	0	0	0	0	0	0	0	0	0	0	0	0	0	0	0.000159328	0	0.000145576
s1122	Ruminococcus bicirculans	Bacteria|-|Firmicutes|Clostridia|Clostridiales|Ruminococcaceae|Ruminococcus|Ruminococcus bicirculans	-	0	0	0	0	0	0	0	0	0	0	0	0	0	0	0	0	0	0	0	0	0	0	0	0	0	0	0	0	0	0	0	0	0	0	0	0	0	0	0	0	0	0	0	0	0	0
s16162	Parabacteroides merdae	Bacteria|-|Bacteroidetes|Bacteroidia|Bacteroidales|Tannerellaceae|Parabacteroides|Parabacteroides merdae	-	0	0	0	0	0	0	0	0	0	0	0	0	0	0	0	0	0	0	0	0	0	0	0	0	0	0	0	0	0	0	0	0	0	0	0	0	0	0	0	0	0	0	0	0	0	0
s258	Lactobacillus helveticus	Bacteria|-|Firmicutes|Bacilli|Lactobacillales|Lactobacillaceae|Lactobacillus|Lactobacillus helveticus	-	0	0	0	0	0	0	0	0	0	0	0	0	0	0	0	0	0	0	0	0	0	0	0	0	0	0	0	0	0	0	0	0	0	0	0	0	0	0	0	0	0	0	0	0	0	0
s55608	Variovorax paradoxus	Bacteria|-|Proteobacteria|Betaproteobacteria|Burkholderiales|Comamonadaceae|Variovorax|Variovorax paradoxus	-	0	0	0	0	0	0	0	0	0	0	0	0	0	0	0	0	0	0	0	0	0	0	0	0	0	0	0	0	0	0	0	0	0	0	0	0	0	0	0	0	0	0	0	0	0	0
s482	Delftia sp. RIT313 (Delftia sp. Cs1-4/Burkholderiales bacterium 23/Delftia sp. 60)	Bacteria|-|Proteobacteria|Betaproteobacteria|Burkholderiales|Comamonadaceae (-)|Delftia (-)|*Delftia sp. RIT313 (*Delftia sp. Cs1-4/*Burkholderiales bacterium 23/*Delftia sp. 60)	-	0	0	0	0	0	0	0	0	0	0	0	0	0	0	0	0	0	0	0	0	0	0	0	0	0	0	0	0	0	0	0	0	0	0	0	0	0	0	0	0	0	0	0	0	0	0
s5852	Comamonas thiooxydans	Bacteria|-|Proteobacteria|Betaproteobacteria|Burkholderiales|Comamonadaceae|Comamonas|Comamonas thiooxydans	-	0.00299814	0	0	0	0	0	0	0	0	0.00118148	0	0.0260695	0	0	0.00119744	0	0	0	0	0	0	0	0	0	0	0	0	0	0	0	0	0	0	0	0	0	0	0	0	0	0	0	0	0	0	0
s15964	Kingella negevensis	Bacteria|-|Proteobacteria|Betaproteobacteria|Neisseriales|Neisseriaceae|Kingella|Kingella negevensis	-	0	0	0	0	0	0	0	0	0	0	0	0	0	0	0	0	0	0	0	0	0	0	0	0.000853928	0	0	0	0	0	0	0	0	0	0	0	0	0	0	0	0	0	0	0	0	0	0
s1736	Brevundimonas sp. Leaf280	Bacteria|-|Proteobacteria|Alphaproteobacteria|Caulobacterales|Caulobacteraceae|Brevundimonas|*Brevundimonas sp. Leaf280	-	0	0	0	0	0	0	0	0	0	0	0	0	0	0	0	0	0	0	0	0	0	0	0	0	0	0	0	0	0	0	0	0	0	0	0	0	0	0	0	0	0	0	0	0	0	0
s3132	Deinococcus sp. 2009 (Deinococcus ficus)	Bacteria|-|Deinococcus-Thermus|Deinococci|Deinococcales|Deinococcaceae|Deinococcus|*Deinococcus sp. 2009 (Deinococcus ficus)	-	0	0	0	0	0	0	0	0	0	0	0	0	0	0	0	0	0	0	0	0	0	0	0	0	0	0	0	0	0	0	0	0	0	0	0	0	0	0	0	0	0	0	0	0	0	0
s3160	Cutibacterium granulosum	Bacteria|-|Actinobacteria|Actinobacteria|Propionibacteriales|Propionibacteriaceae|Cutibacterium|Cutibacterium granulosum	-	0	0	0	0	0	0	0	0	0	0	0.000149849	0	0	0	0	0	0	0	0	0	0	0	0	0	0	0	0	0	0	0	0	0	0	0	0	0	0	0	0	0	0	0	0	0	0	0
s17776	Pseudomonas psychrotolerans	Bacteria|-|Proteobacteria|Gammaproteobacteria|Pseudomonadales|Pseudomonadaceae|Pseudomonas|Pseudomonas psychrotolerans	-	0	0	0	0	0	0	0	0	0	0	0	0	0	0	0	0	0	0	0	0	0	0	0	0	0	0	0	0	0	0	0	0	0	0	0	0	0	0	0	0	0	0	0	0	0	0
s5723	Gemmiger formicilis	Bacteria|-|Firmicutes|Clostridia|Clostridiales|Ruminococcaceae|Gemmiger|Gemmiger formicilis	-	0	0	0	0	0	0	0	0	0	0	0	0	0	0	0	0	0	0	0	0	0	0	0	0	0	0	0	0	0	0	0	0	0	0	0	0	0	0	0	0	0	0	0	0	0	0
s5102	Cloacibacterium normanense (Treponema sp. J25)	Bacteria|-|Bacteroidetes (Spirochaetes)|Flavobacteriia (Spirochaetia)|Flavobacteriales (Spirochaetales)|Flavobacteriaceae (Spirochaetaceae)|Cloacibacterium (Treponema)|Cloacibacterium normanense (*Treponema sp. J25)	-	0	0	0	0	0	0	0	0	0	0	0	0	0	0	0	0	0	0	0	0	0	0	0	0	0	0	0	0	0	0	0	0	0	0	0	0	0	0	0	0	0	0	0	0	0	0
s4009	Corynebacterium sp. KPL1821 (Corynebacterium sp. KPL1856/Corynebacterium sp. KPL1857/Corynebacterium sp. KPL1817/Corynebacterium sp. KPL1860)	Bacteria|-|Actinobacteria|Actinobacteria|Corynebacteriales|Corynebacteriaceae|Corynebacterium|*Corynebacterium sp. KPL1821 (*Corynebacterium sp. KPL1856/*Corynebacterium sp. KPL1857/*Corynebacterium sp. KPL1817/*Corynebacterium sp. KPL1860)	-	0	0	0	0	0	0	0	0	0	0	0	0	0	0	0	0	0	0	0	0	0	0	0	0	0	0	0	0	0	0	0	0	0	0	0	0	0	0	0	0	0	0	0	0	0	0
s13050	Psychrobacter sp. P11F6 (Psychrobacter cibarius)	Bacteria|-|Proteobacteria|Gammaproteobacteria|Pseudomonadales|Moraxellaceae|Psychrobacter|*Psychrobacter sp. P11F6 (Psychrobacter cibarius)	-	0	0	0	0	0	0	0	0	0	0	0	0	0	0	0	0	0	0	0	0	0	0	0	0	0	0	0	0	0	0	0	0	0	0	0	0	0	0	0	0	0	0	0	0	0	0
s18081	Gordonia otitidis	Bacteria|-|Actinobacteria|Actinobacteria|Corynebacteriales|Gordoniaceae|Gordonia|Gordonia otitidis	-	0	0	0	0	0	0	0	0	0	0	0	0	0	0	0	0	0	0	0	0	0	0	0	0	0	0	0	0	0	0	0	0	0	0	0	0	0	0	0	0	0	0	0	0	0	0
s646	Lactobacillus rhamnosus	Bacteria|-|Firmicutes|Bacilli|Lactobacillales|Lactobacillaceae|Lactobacillus|Lactobacillus rhamnosus	-	0	0	0	0	0	0	0	0	0	0	0	0	0	0	0	0	0	0	0	0	0	0	0	0	0	0	0	0	0	0	0	0	0	0	0	0	0	0	0	0	0	0	0	0	0	0
s2739	Streptococcus massiliensis	Bacteria|-|Firmicutes|Bacilli|Lactobacillales|Streptococcaceae|Streptococcus|Streptococcus massiliensis	-	0	0	0	0	0	0	0	0	0	0	0	0	0	0	0	0	0	0	0	0	0	0.000210363	0	0	0	0	0	0	0	0	0	0	0	0	0	0	0	0	0	0	0	0	0	0	0	0
s645	Leuconostoc citreum	Bacteria|-|Firmicutes|Bacilli|Lactobacillales|Leuconostocaceae|Leuconostoc|Leuconostoc citreum	-	0	0	0	0	0	0	0	0	0	0	0	0	0	0	0	0	0	0	0	0	0	0	0	0	0	0	0	0	0	0	0	0	0	0	0	0	0	0	0	0	0	0	0	0	0	0
s7473	Enterobacteriaceae bacterium strain FGI 57	Bacteria|-|Proteobacteria|Gammaproteobacteria|Enterobacterales|Enterobacteriaceae|-|*Enterobacteriaceae bacterium strain FGI 57	-	0	0	0	0	0	0	0	0	0	0	0	0	0	0	0	0	0	0	0	0	0	0	0	0	0	0	0	0	0	0	0	0	0	0	0	0	0	0	0	0	0	0	0	0	0	0
s7535	Raoultella ornithinolytica	Bacteria|-|Proteobacteria|Gammaproteobacteria|Enterobacterales|Enterobacteriaceae|Raoultella|Raoultella ornithinolytica	-	0	0	0	0	0	0	0	0	0	0	0	0	0	0	0	0	0	0	0	0	0	0	0	0	0	0	0	0	0	0	0	0	0	0	0	0	0	0	0	0	0	0	0	0	0	0
s4113	[Ruminococcus] torques	Bacteria|-|Firmicutes|Clostridia|Clostridiales|Lachnospiraceae|Blautia|[Ruminococcus] torques	-	0	0	0	0	0	0	0	0	0	0	0	0	0	0	0	0	0	0	0	0	0	0	0	0	0	0	0	0	0	0	0	0	0	0	0	0	0	0	0	0	0	0	0	0	0	0
s56	Bacteroides thetaiotaomicron	Bacteria|-|Bacteroidetes|Bacteroidia|Bacteroidales|Bacteroidaceae|Bacteroides|Bacteroides thetaiotaomicron	-	0	0	0	0	0	0	0	0	0	0	0	0	0	0	0	0	0	0	0	0	0	0	0	0	0	0	0	0	0	0	0	0	0	0	0	0	0	0	0	0	0	0	0	0	0	0
s2314	Megamonas sp. Marseille-P3344 (Megamonas sp. Calf98-2)	Bacteria|-|Firmicutes|Negativicutes|Selenomonadales|Selenomonadaceae|Megamonas|*Megamonas sp. Marseille-P3344 (*Megamonas sp. Calf98-2)	-	0	0	0	0	0	0	0	0	0	0	0	0	0	0	0	0	0	0	0	0	0	0	0	0	0	0	0	0	0	0	0	0	0	0	0	0	0	0	0	0	0	0	0	0	0	0
s13845	Bacteroides xylanisolvens (Bacteroides sp. 2_1_22/Bacteroides sp. D1)	Bacteria|-|Bacteroidetes|Bacteroidia|Bacteroidales|Bacteroidaceae|Bacteroides|Bacteroides xylanisolvens (*Bacteroides sp. 2_1_22/*Bacteroides sp. D1)	-	0	0	0	0	0	0	0	0	0	0	0	0	0	0	0	0	0	0	0	0	0	0	0	0	0	0	0	0	0	0	0	0	0	0	0	0	0	0	0	0	0	0	0	0	0	0
s2707	Peptoniphilus lacrimalis	Bacteria|-|Firmicutes|Tissierellia|Tissierellales|Peptoniphilaceae|Peptoniphilus|Peptoniphilus lacrimalis	-	0	0	0	0	0	0	0	0	0	0	0	0	0	0	0	0	0	0	0	0	0	0	0	0	0	0	0	0	0	0	0	0	0	0	0	0	0	0	0	0	0	0	0	0	0	0
s8200	Candidatus Saccharibacteria oral taxon TM7x	Bacteria|-|Candidatus Saccharibacteria|-|-|-|-|*Candidatus Saccharibacteria oral taxon TM7x	-	0	0	0	0	0	0	0	0	0	0	0	0	0	0	0	0	0	0	0	0	0	0	0	0	0	0	0	0	0	0	0	0	0	0	0	0	0	0	0	0	0	0	0	0	0	0
s63570	Eikenella sp. NML02-A-017	Bacteria|-|Proteobacteria|Betaproteobacteria|Neisseriales|Neisseriaceae|Eikenella|*Eikenella sp. NML02-A-017	-	0	0	0	0	0	0	0	0	0	0	0	0	0	0	0	0	0	0	0	0	0	0.00757308	0	0	0.000567294	0	0	0	0.00251905	0	0	0	0	0	0	0	0	0	0.000722772	0	0	0	0	0.0096659	0	0
s93339	Pseudomonas guguanensis	Bacteria|-|Proteobacteria|Gammaproteobacteria|Pseudomonadales|Pseudomonadaceae|Pseudomonas|Pseudomonas guguanensis	-	0	0	0	0	0	0	0	0	0	0	0	0	0	0	0	0	0	0	0	0	0	0	0	0	0	0	0	0	0	0	0	0	0	0	0	0	0	0	0	0	0	0	0	0	0	0
s20747	Stenotrophomonas maltophilia (Stenotrophomonas sp. HMSC10F07)	Bacteria|-|Proteobacteria|Gammaproteobacteria|Xanthomonadales|Xanthomonadaceae|Stenotrophomonas|Stenotrophomonas maltophilia (*Stenotrophomonas sp. HMSC10F07)	-	0	0	0	0	0	0	0	0	0	0	0	0	0	0	0	0	0	0	0	0	0	0	0	0	0	0	0	0	0	0	0	0	0	0	0	0	0	0	0	0	0	0	0	0	0	0
s2113	Roseburia intestinalis	Bacteria|-|Firmicutes|Clostridia|Clostridiales|Lachnospiraceae|Roseburia|Roseburia intestinalis	-	0	0	0	0	0	0	0	0	0	0	0	0	0	0	0	0	0	0	0	0	0	0	0	0	0	0	0	0	0	0	0	0	0	0	0	0	0	0	0	0	0	0	0	0	0	0
s55	Bacteroides fragilis	Bacteria|-|Bacteroidetes|Bacteroidia|Bacteroidales|Bacteroidaceae|Bacteroides|Bacteroides fragilis	-	0	0	0	0	0	0	0	0	0	0	0	0	0	0	0	0	0	0	0	0	0	0	0	0	0	0	0	0	0	0	0	0	0	0	0	0	0	0	0	0	0	0	0	0	0	0
s1509	Ochrobactrum pseudogrignonense (Ochrobactrum sp. CDB2)	Bacteria|-|Proteobacteria|Alphaproteobacteria|Rhizobiales|Brucellaceae|Ochrobactrum|Ochrobactrum pseudogrignonense (*Ochrobactrum sp. CDB2)	-	0	0	0	0	0	0	0	0	0	0	0	0	0	0	0	0	0	0	0	0	0	0	0	0	0	0	0	0	0	0	0	0	0	0	0	0	0	0	0	0	0	0	0	0	0	0
s10559	Pseudomonas sp. NFPP33 (Pseudomonas toyotomiensis)	Bacteria|-|Proteobacteria|Gammaproteobacteria|Pseudomonadales|Pseudomonadaceae|Pseudomonas|*Pseudomonas sp. NFPP33 (Pseudomonas toyotomiensis)	-	0	0	0	0	0	0	0	0	0	0	0	0	0	0	0	0	0	0	0	0	0	0	0	0	0	0	0	0	0	0	0	0	0	0	0	0	0	0	0	0	0	0	0	0	0	0
s55770	Coprococcus eutactus	Bacteria|-|Firmicutes|Clostridia|Clostridiales|Lachnospiraceae|Coprococcus|Coprococcus eutactus	-	0	0	0	0	0	0	0	0	0	0	0	0	0	0	0	0	0	0	0	0	0	0	0	0	0	0	0	0	0	0	0	0	0	0	0	0	0	0	0	0	0	0	0	0	0	0
s4389	Streptobacillus hongkongensis	Bacteria|-|Fusobacteria|Fusobacteriia|Fusobacteriales|Leptotrichiaceae|Streptobacillus|Streptobacillus hongkongensis	-	0	0	0	0	0	0	0	0	0	0	0	0	0	0	0	0	0	0	0	0	0	0	0	0	0	0	0	0	0	0	0	0	0	0	0	0	0	0	0	0	0	0	0	0	0	0
s945	Tetragenococcus halophilus	Bacteria|-|Firmicutes|Bacilli|Lactobacillales|Enterococcaceae|Tetragenococcus|Tetragenococcus halophilus	-	0	0	0	0	0	0	0	0	0	0	0	0	0	0	0	0	0	0	0	0	0	0	0	0	0	0	0	0	0	0	0	0	0	0	0	0	0	0	0	0	0	0	0	0	0	0
s122977	Prevotella sp. Marseille-P4119	Bacteria|-|Bacteroidetes|Bacteroidia|Bacteroidales|Prevotellaceae|Prevotella|*Prevotella sp. Marseille-P4119	-	0	0	0	0	0	0	0	0	0	0	0	0	0	0	0	0	0	0	0	0	0	0	0	0	0	0	0	0	0	0	0	0	0	0	0	0	0	0	0	0	0	0	0	0	0	0
s2770	[Eubacterium] siraeum	Bacteria|-|Firmicutes|Clostridia|Clostridiales|Ruminococcaceae|Ruminiclostridium|[Eubacterium] siraeum	-	0	0	0	0	0	0	0	0	0	0	0	0	0	0	0	0	0	0	0	0	0	0	0	0	0	0	0	0	0	0	0	0	0	0	0	0	0	0	0	0	0	0	0	0	0	0
s5192	Chryseobacterium hominis	Bacteria|-|Bacteroidetes|Flavobacteriia|Flavobacteriales|Flavobacteriaceae|Chryseobacterium|Chryseobacterium hominis	-	0	0	0	0	0	0	0	0	0	0	0	0	0	0	0	0	0	0	0	0	0	0	0	0	0	0	0	0	0	0	0	0	0	0	0	0	0	0	0	0	0	0	0	0	0	0
s4082	Acidovorax caeni	Bacteria|-|Proteobacteria|Betaproteobacteria|Burkholderiales|Comamonadaceae|Acidovorax|Acidovorax caeni	-	0	0	0	0	0	0	0	0	0	0	0	0	0	0	0	0	0	0	0	0	0	0	0	0	0	0	0	0	0	0	0	0	0	0	0	0	0	0	0	0	0	0	0	0	0	0
s580	Kytococcus sp. CUA-901	Bacteria|-|Actinobacteria|Actinobacteria|Micrococcales|Dermacoccaceae|Kytococcus|*Kytococcus sp. CUA-901	-	0	0	0	0	0	0	0	0	0	0	0	0	0	0	0	0	0	0	0	0	0	0	0	0	0	0	0	0	0	0	0	0	0	0	0	0	0	0	0	0	0	0	0	0	0	0
s177	Pantoea dispersa	Bacteria|-|Proteobacteria|Gammaproteobacteria|Enterobacterales|Erwiniaceae|Pantoea|Pantoea dispersa	-	0	0	0	0	0	0	0	0	0	0	0	0	0	0	0	0	0	0	0	0	0	0	0	0	0	0	0	0	0	0	0	0	0	0	0	0	0	0	0	0	0	0	0	0	0	0
s39283	Dermacoccus sp. PE3	Bacteria|-|Actinobacteria|Actinobacteria|Micrococcales|Dermacoccaceae|Dermacoccus|*Dermacoccus sp. PE3	-	0	0	0	0	0	0	0	0	0	0	0	0	0	0	0	0	0	0	0	0	0	0	0	0	0	0	0	0	0	0	0	0	0	0	0	0	0	0	0	0	0	0	0	0	0	0
s1636	Acinetobacter soli	Bacteria|-|Proteobacteria|Gammaproteobacteria|Pseudomonadales|Moraxellaceae|Acinetobacter|Acinetobacter soli	-	0	0	0	0	0	0	0	0	0	0	0	0	0	0	0	0	0	0	0	0	0	0	0	0	0	0	0	0	0	0	0	0	0	0	0	0	0	0	0	0	0	0	0	0	0	0
s5887	Acinetobacter nosocomialis	Bacteria|-|Proteobacteria|Gammaproteobacteria|Pseudomonadales|Moraxellaceae|Acinetobacter|Acinetobacter nosocomialis	-	0	0	0	0	0	0	0	0	0	0	0	0	0	0	0	0	0	0	0	0	0	0	0	0	0	0	0	0	0	0	0	0	0	0	0	0	0	0	0	0	0	0	0	0	0	0
s36125	Chryseobacterium sp. YR477	Bacteria|-|Bacteroidetes|Flavobacteriia|Flavobacteriales|Flavobacteriaceae|Chryseobacterium|*Chryseobacterium sp. YR477	-	0	0	0	0	0	0	0	0	0	0	0	0	0	0	0	0	0	0	0	0	0	0	0	0	0	0	0	0	0	0	0	0	0	0	0	0	0	0	0	0	0	0	0	0	0	0
s6179	Enterobacter cloacae (Enterobacter asburiae/Enterobacter cloacae complex 'Hoffmann cluster IV'/Enterobacter sp. NFIX59/Enterobacter sp. DC4/Enterobacter sp. DC3/Lelliottia nimipressuralis/Enterobacter cloacae complex sp. 35734/Enterobacter cloacae complex sp. 35618/Enterobacter cloacae complex sp. GN02208)	Bacteria|-|Proteobacteria|Gammaproteobacteria|Enterobacterales|Enterobacteriaceae|Enterobacter (Lelliottia)|Enterobacter cloacae (Enterobacter asburiae/Enterobacter cloacae complex 'Hoffmann cluster IV'/*Enterobacter sp. NFIX59/*Enterobacter sp. DC4/*Enterobacter sp. DC3/Lelliottia nimipressuralis/*Enterobacter cloacae complex sp. 35734/*Enterobacter cloacae complex sp. 35618/*Enterobacter cloaca…	-	0	0	0	0	0	0	0	0	0	0	0	0	0	0	0	0	0	0	0	0	0	0	0	0	0	0	0	0	0	0	0	0	0	0	0	0	0	0	0	0	0	0	0	0	0	0
s6343	Agrobacterium rhizogenes	Bacteria|-|Proteobacteria|Alphaproteobacteria|Rhizobiales|Rhizobiaceae|Agrobacterium|Agrobacterium rhizogenes	-	0	0	0	0	0	0	0	0	0	0	0	0	0	0	0	0	0	0	0	0	0	0	0	0	0	0	0	0	0	0	0	0	0	0	0	0	0	0	0	0	0	0	0	0	0	0
s9249	Pseudomonas fragi (Pseudomonas sp. Lz4W)	Bacteria|-|Proteobacteria|Gammaproteobacteria|Pseudomonadales|Pseudomonadaceae|Pseudomonas|Pseudomonas fragi (*Pseudomonas sp. Lz4W)	-	0	0	0	0	0	0	0	0	0	0	0	0	0	0	0	0	0	0	0	0	0	0	0	0	0	0	0	0	0	0	0	0	0	0	0	0	0	0	0	0	0	0	0	0	0	0
s8079	Dickeya fangzhongdai (Dickeya sp. S1/Dickeya sp. MK7/Dickeya sp. B16/Dickeya sp. Secpp 1600)	Bacteria|-|Proteobacteria|Gammaproteobacteria|Enterobacterales|Pectobacteriaceae|Dickeya|Dickeya fangzhongdai (*Dickeya sp. S1/*Dickeya sp. MK7/*Dickeya sp. B16/*Dickeya sp. Secpp 1600)	-	0	0	0	0	0	0	0	0	0	0	0	0	0	0	0	0	0	0	0	0	0	0	0	0	0	0	0	0	0	0	0	0	0	0	0	0	0	0	0	0	0	0	0	0	0	0
s23742	Blautia sp. SF-50	Bacteria|-|Firmicutes|Clostridia|Clostridiales|Lachnospiraceae|Blautia|*Blautia sp. SF-50	-	0	0	0	0	0	0	0	0	0	0	0	0	0	0	0	0	0	0	0	0	0	0	0	0	0	0	0	0	0	0	0	0	0	0	0	0	0	0	0	0	0	0.00015756	0	0	0	0
s1074	Serratia marcescens (Serratia sp. YD25)	Bacteria|-|Proteobacteria|Gammaproteobacteria|Enterobacterales|Yersiniaceae|Serratia|Serratia marcescens (*Serratia sp. YD25)	-	0	0	0	0	0	0	0	0	0	0	0	0	0	0	0	0	0	0	0	0	0	0	0	0	0	0	0	0	0	0	0	0	0	0	0	0	0	0	0	0	0	0	0	0	0	0
s21598	Bacteroides massiliensis	Bacteria|-|Bacteroidetes|Bacteroidia|Bacteroidales|Bacteroidaceae|Bacteroides|Bacteroides massiliensis	-	0	0	0	0	0	0	0	0	0	0	0	0	0	0	0	0	0	0	0	0	0	0	0	0	0	0	0	0	0	0	0	0	0	0	0	0	0	0	0	0	0	0	0	0	0	0
s620	Gardnerella vaginalis (Gardnerella sp. 30-4)	Bacteria|-|Actinobacteria|Actinobacteria|Bifidobacteriales|Bifidobacteriaceae|Gardnerella|Gardnerella vaginalis (*Gardnerella sp. 30-4)	-	0	0	0	0	0	0	0	0	0	0	0	0	0	0	0	0	0	0	0	0	0	0	0	0	0	0	0	0	0	0	0	0	0	0	0	0	0	0	0	0	0	0	0	0	0	0
s3515	Bilophila wadsworthia	Bacteria|-|Proteobacteria|Deltaproteobacteria|Desulfovibrionales|Desulfovibrionaceae|Bilophila|Bilophila wadsworthia	-	0	0	0	0	0	0	0	0	0	0	0	0	0	0	0	0	0	0	0	0	0	0	0	0	0	0	0	0	0	0	0	0	0	0	0	0	0	0	0	0	0	0	0	0	0	0
s5137	Paracoccus sanguinis	Bacteria|-|Proteobacteria|Alphaproteobacteria|Rhodobacterales|Rhodobacteraceae|Paracoccus|Paracoccus sanguinis	-	0	0	0	0	0	0	0	0	0	0	0	0	0	0	0	0	0	0	0	0	0	0	0	0	0	0	0	0	0	0	0	0	0	0	0	0	0	0	0	0	0	0	0	0	0	0
s11773	Geobacillus sp. WSUCF-018B	Bacteria|-|Firmicutes|Bacilli|Bacillales|Bacillaceae|Geobacillus|*Geobacillus sp. WSUCF-018B	-	0	0	0	0	0	0	0	0	0	0	0	0	0	0	0	0	0	0	0	0	0	0	0	0	0	0	0	0	0	0	0	0	0	0	0	0	0	0	0	0	0	0	0	0	0	0
s1291	Klebsiella michiganensis (Klebsiella oxytoca)	Bacteria|-|Proteobacteria|Gammaproteobacteria|Enterobacterales|Enterobacteriaceae|Klebsiella|Klebsiella michiganensis (Klebsiella oxytoca)	-	0	0	0	0	0	0	0	0	0	0	0	0	0	0	0	0	0	0	0	0	0	0	0	0	0	0	0	0	0	0	0	0	0	0	0	0	0	0	0	0	0	0	0	0	0	0
s7127	Enterobacter soli (Enterobacter asburiae)	Bacteria|-|Proteobacteria|Gammaproteobacteria|Enterobacterales|Enterobacteriaceae|Enterobacter|Enterobacter soli (Enterobacter asburiae)	-	0	0	0	0	0	0	0	0	0	0	0	0	0	0	0	0	0	0	0	0	0	0	0	0	0	0	0	0	0	0	0	0	0	0	0	0	0	0	0	0	0	0	0	0	0	0
s1147	Acinetobacter baumannii	Bacteria|-|Proteobacteria|Gammaproteobacteria|Pseudomonadales|Moraxellaceae|Acinetobacter|Acinetobacter baumannii	-	0	0	0	0	0	0	0	0	0	0	0	0	0	0	0	0	0	0	0	0	0	0	0	0	0	0	0	0	0	0	0	0	0	0	0	0	0	0	0	0	0	0	0	0	0	0
s270	Bacteroides caccae	Bacteria|-|Bacteroidetes|Bacteroidia|Bacteroidales|Bacteroidaceae|Bacteroides|Bacteroides caccae	-	0	0	0	0	0	0	0	0	0	0	0	0	0	0	0	0	0	0	0	0	0	0	0	0	0	0	0	0	0	0	0	0	0	0	0	0	0	0.000161597	0	0	0	0	0	0	0	0
s3043	Massilia alkalitolerans (Massilia sp. LC238)	Bacteria|-|Proteobacteria|Betaproteobacteria|Burkholderiales|Oxalobacteraceae|Massilia|Massilia alkalitolerans (*Massilia sp. LC238)	-	0	0	0	0	0	0	0	0	0	0	0	0	0	0	0	0	0	0	0	0	0	0	0	0	0	0	0	0	0	0	0	0	0	0	0	0	0	0	0	0	0	0	0	0	0	0
s22821	Pseudomonas sp. P818	Bacteria|-|Proteobacteria|Gammaproteobacteria|Pseudomonadales|Pseudomonadaceae|Pseudomonas|*Pseudomonas sp. P818	-	0	0	0	0	0	0	0	0	0	0	0	0	0	0	0	0	0	0	0	0	0	0	0	0	0	0	0	0	0	0	0	0	0	0	0	0	0	0	0	0	0	0	0	0	0	0
s8691	Klebsiella oxytoca	Bacteria|-|Proteobacteria|Gammaproteobacteria|Enterobacterales|Enterobacteriaceae|Klebsiella|Klebsiella oxytoca	-	0	0	0	0	0	0	0	0	0	0	0	0	0	0	0	0	0	0	0	0	0	0	0	0	0	0	0	0	0	0	0	0	0	0	0	0	0	0	0	0	0	0	0	0	0	0
s4014	Staphylococcus saprophyticus	Bacteria|-|Firmicutes|Bacilli|Bacillales|Staphylococcaceae|Staphylococcus|Staphylococcus saprophyticus	-	0	0	0	0	0	0	0	0	0	0	0	0	0	0	0	0	0	0	0	0	0	0	0	0	0	0	0	0	0	0	0	0	0	0	0	0	0	0	0	0	0	0	0	0	0	0
s1738	Corynebacterium jeikeium (Corynebacterium sp. HMSC064E10/Corynebacterium sp. HMSC11H10/Corynebacterium sp. HMSC074C04/Corynebacterium sp. HMSC074C11/Corynebacterium sp. ATCC 6931/Corynebacterium sp. HMSC063A05/Corynebacterium sp. HMSC074C05/Corynebacterium sp. HMSC074C03/Corynebacterium sp. HMSC073H12/Corynebacterium amycolatum/Corynebacterium urealyticum/Corynebacterium sp. HMSC072D01/Corynebact…	Bacteria|-|Actinobacteria|Actinobacteria|Corynebacteriales|Corynebacteriaceae|Corynebacterium|Corynebacterium jeikeium (*Corynebacterium sp. HMSC064E10/*Corynebacterium sp. HMSC11H10/*Corynebacterium sp. HMSC074C04/*Corynebacterium sp. HMSC074C11/*Corynebacterium sp. ATCC 6931/*Corynebacterium sp. HMSC063A05/*Corynebacterium sp. HMSC074C05/*Corynebacterium sp. HMSC074C03/*Corynebacterium sp. HMSC…	-	0	0	0	0	0	0	0	0	0	0	0	0	0	0	0	0	0	0	0	0	0	0	0	0	0	0	0	0	0	0	0	0	0	0	0	0	0	0	0	0	0	0	0	0	0	0.00837064
s861	Pseudomonas stutzeri	Bacteria|-|Proteobacteria|Gammaproteobacteria|Pseudomonadales|Pseudomonadaceae|Pseudomonas|Pseudomonas stutzeri	-	0	0	0	0	0	0	0	0	0	0	0	0	0	0	0	0	0	0	0	0	0	0	0	0	0	0	0	0	0	0	0	0	0	0	0	0	0	0	0	0	0	0	0	0	0	0
s20426	Methylobacterium sp. MB200	Bacteria|-|Proteobacteria|Alphaproteobacteria|Rhizobiales|Methylobacteriaceae|Methylobacterium|*Methylobacterium sp. MB200	-	0	0	0	0	0	0	0	0	0	0	0	0	0	0	0	0	0	0	0	0	0	0	0	0	0	0	0	0	0	0	0	0	0	0	0	0	0	0	0	0	0	0	0	0	0	0
s5344	Lachnospira pectinoschiza (Lactobacillus rogosae)	Bacteria|-|Firmicutes|Clostridia (Bacilli)|Clostridiales (Lactobacillales)|Lachnospiraceae (Lactobacillaceae)|Lachnospira (Lactobacillus)|Lachnospira pectinoschiza (Lactobacillus rogosae)	-	0	0	0	0	0	0	0	0	0	0	0	0	0	0	0	0	0	0	0	0	0	0	0	0	0	0	0	0	0	0	0	0	0	0	0	0	0	0	0	0	0	0	0	0	0	0
s1646	Microbacterium aurum	Bacteria|-|Actinobacteria|Actinobacteria|Micrococcales|Microbacteriaceae|Microbacterium|Microbacterium aurum	-	0	0	0	0	0	0	0	0	0	0	0	0	0	0	0	0	0	0	0	0	0	0	0	0	0	0	0	0	0	0	0	0	0	0	0	0	0	0	0	0	0	0	0	0	0	0
s16739	Cylindrospermopsis raciborskii	Bacteria|-|Cyanobacteria|-|Nostocales|Aphanizomenonaceae|Cylindrospermopsis|Cylindrospermopsis raciborskii	-	0	0	0	0	0	0	0	0	0	0	0	0	0	0	0	0	0	0	0	0	0	0	0	0	0	0	0	0	0	0	0	0	0	0	0	0	0	0	0	0	0	0	0	0	0	0
s762	Odoribacter splanchnicus	Bacteria|-|Bacteroidetes|Bacteroidia|Bacteroidales|Odoribacteraceae|Odoribacter|Odoribacter splanchnicus	-	0	0	0	0	0	0	0	0	0	0	0	0	0	0	0	0	0	0	0	0	0	0	0	0	0	0	0	0	0	0	0	0	0	0	0	0	0	0	0	0	0	0	0	0	0	0
s3157	Prevotella timonensis	Bacteria|-|Bacteroidetes|Bacteroidia|Bacteroidales|Prevotellaceae|Prevotella|Prevotella timonensis	-	0	0	0	0	0	0	0	0	0	0	0	0	0	0	0	0	0	0	0	0	0	0	0	0	0	0	0	0	0	0	0	0	0	0	0	0	0	0	0	0	0	0	0	0	0	0
s96858	Chryseobacterium sp. RU33C	Bacteria|-|Bacteroidetes|Flavobacteriia|Flavobacteriales|Flavobacteriaceae|Chryseobacterium|*Chryseobacterium sp. RU33C	-	0	0	0	0	0	0	0	0	0	0	0	0	0	0	0	0	0	0	0	0	0	0	0	0	0	0	0	0	0	0	0	0	0	0	0	0	0	0	0	0	0	0	0	0	0	0
s6024	Kosakonia radicincitans (Kosakonia sacchari)	Bacteria|-|Proteobacteria|Gammaproteobacteria|Enterobacterales|Enterobacteriaceae|Kosakonia|Kosakonia radicincitans (Kosakonia sacchari)	-	0	0	0	0	0	0	0	0	0	0	0	0	0	0	0	0	0	0	0	0	0	0	0	0	0	0	0	0	0	0	0	0	0	0	0	0	0	0	0	0	0	0	0	0	0	0
s2083	Dorea longicatena	Bacteria|-|Firmicutes|Clostridia|Clostridiales|Lachnospiraceae|Dorea|Dorea longicatena	-	0	0	0	0	0	0	0	0	0	0	0	0	0	0	0	0	0	0	0	0	0	0	0	0	0	0	0	0	0	0	0	0	0	0	0	0	0	0	0	0	0	0	0	0	0	0
s2387	Barnesiella intestinihominis	Bacteria|-|Bacteroidetes|Bacteroidia|Bacteroidales|Barnesiellaceae|Barnesiella|Barnesiella intestinihominis	-	0	0	0	0	0	0	0	0	0	0	0	0	0	0	0	0	0	0	0	0	0	0	0	0	0	0	0	0	0	0	0	0	0	0	0	0	0	0	0	0	0	0	0	0	0	0
s17516	Bacteroides sp. HMSC067B03	Bacteria|-|Bacteroidetes|Bacteroidia|Bacteroidales|Bacteroidaceae|Bacteroides|*Bacteroides sp. HMSC067B03	-	0	0	0	0	0	0	0	0	0	0	0	0	0	0	0	0	0	0	0	0	0	0	0	0	0	0	0	0	0	0	0	0	0	0	0	0	0	0	0	0	0	0	0	0	0	0
s2322	Gordonia sp. 852002-51296_SCH5728562-b	Bacteria|-|Actinobacteria|Actinobacteria|Corynebacteriales|Gordoniaceae|Gordonia|*Gordonia sp. 852002-51296_SCH5728562-b	-	0	0	0	0	0	0	0	0	0	0	0	0	0	0	0	0	0	0	0	0	0	0	0	0	0	0	0	0	0	0	0	0	0	0	0	0	0	0	0	0	0	0	0	0	0	0
s66403	Janthinobacterium sp. HH106	Bacteria|-|Proteobacteria|Betaproteobacteria|Burkholderiales|Oxalobacteraceae|Janthinobacterium|*Janthinobacterium sp. HH106	-	0	0	0	0	0	0	0	0	0	0	0	0.00229208	0	0	0	0	0	0	0	0	0	0	0	0	0	0	0	0	0	0	0	0	0	0	0	0	0	0	0	0	0	0	0	0	0	0
s16197	Bacteroides eggerthii	Bacteria|-|Bacteroidetes|Bacteroidia|Bacteroidales|Bacteroidaceae|Bacteroides|Bacteroides eggerthii	-	0	0	0	0	0	0	0	0	0	0	0	0	0	0	0	0	0	0	0	0	0	0	0	0	0	0	0	0	0	0	0	0	0	0	0	0	0	0	0	0	0	0	0	0	0	0
s29885	Janthinobacterium sp. Ant5-2-1 (Janthinobacterium sp. BJB426/Janthinobacterium sp. OK676)	Bacteria|-|Proteobacteria|Betaproteobacteria|Burkholderiales|Oxalobacteraceae|Janthinobacterium|*Janthinobacterium sp. Ant5-2-1 (*Janthinobacterium sp. BJB426/*Janthinobacterium sp. OK676)	-	0	0	0	0	0	0	0	0	0	0	0	0	0	0	0	0	0	0	0	0	0	0	0	0	0	0	0	0	0	0	0	0	0	0	0	0	0	0	0	0	0	0	0	0	0	0
s57665	Gordonia sp. IITR100	Bacteria|-|Actinobacteria|Actinobacteria|Corynebacteriales|Gordoniaceae|Gordonia|*Gordonia sp. IITR100	-	0	0	0	0	0	0	0	0	0	0	0	0	0	0	0	0	0	0	0	0	0	0	0	0	0	0	0	0	0	0	0	0	0	0	0	0	0	0	0	0	0	0	0	0	0	0
s5043	Eubacterium pyruvativorans	Bacteria|-|Firmicutes|Clostridia|Clostridiales|Eubacteriaceae|Eubacterium|Eubacterium pyruvativorans	-	0	0	0	0	0	0	0	0	0	0	0	0	0	0	0	0	0	0	0	0	0	0	0	0	0	0	0	0	0	0	0	0	0	0	0	0	0	0	0	0	0	0	0	0	0	0
s36547	Kluyvera sp. Nf5 (Enterobacter sp. Bisph2)	Bacteria|-|Proteobacteria|Gammaproteobacteria|Enterobacterales|Enterobacteriaceae|Kluyvera (Enterobacter)|*Kluyvera sp. Nf5 (*Enterobacter sp. Bisph2)	-	0	0	0	0	0	0	0	0	0	0	0	0	0	0	0	0	0	0	0	0	0	0	0	0	0	0	0	0	0	0	0	0	0	0	0	0	0	0	0	0	0	0	0	0	0	0
s3488	Corynebacterium sp. KPL1995 (Corynebacterium sp. KPL1989/Corynebacterium pseudodiphtheriticum)	Bacteria|-|Actinobacteria|Actinobacteria|Corynebacteriales|Corynebacteriaceae|Corynebacterium|*Corynebacterium sp. KPL1995 (*Corynebacterium sp. KPL1989/Corynebacterium pseudodiphtheriticum)	-	0	0	0	0	0	0	0	0	0	0	0	0	0	0	0	0	0	0	0	0	0	0	0	0	0	0	0	0	0	0	0	0	0	0	0	0	0	0	0	0	0	0	0	0	0	0
s34604	Peptostreptococcus sp. MV1	Bacteria|-|Firmicutes|Clostridia|Clostridiales|Peptostreptococcaceae|Peptostreptococcus|*Peptostreptococcus sp. MV1	-	0	0.00715651	0	0	0	0	0	0	0	0.00259925	0	0	0.00415293	0	0	0.000332893	0	0	0	0.000694261	0	0	0	0	0	0	0	0	0.00393218	0	0	0.000232933	0.000531239	0	0	0	0	0.00177757	0	0	0	0	0	0	0	0.000509518
s6031	Pseudomonas pseudoalcaligenes	Bacteria|-|Proteobacteria|Gammaproteobacteria|Pseudomonadales|Pseudomonadaceae|Pseudomonas|Pseudomonas pseudoalcaligenes	-	0	0	0	0	0	0	0	0	0	0	0	0	0	0	0.000329296	0	0	0	0	0	0	0	0	0	0	0	0	0	0	0	0	0	0	0	0	0	0	0	0	0	0	0	0	0	0	0
s1826	Alistipes shahii	Bacteria|-|Bacteroidetes|Bacteroidia|Bacteroidales|Rikenellaceae|Alistipes|Alistipes shahii	-	0	0	0	0	0	0	0	0	0	0	0	0	0	0	0	0	0	0	0	0	0	0	0	0	0	0	0	0	0	0	0	0	0	0	0	0	0	0	0	0	0	0	0	0	0	0
s9391	Kosakonia oryzendophytica (Enterobacter sp. FY-07)	Bacteria|-|Proteobacteria|Gammaproteobacteria|Enterobacterales|Enterobacteriaceae|Kosakonia (Enterobacter)|Kosakonia oryzendophytica (*Enterobacter sp. FY-07)	-	0	0	0	0	0	0	0	0	0	0	0	0	0	0	0	0	0	0	0	0	0	0	0	0	0	0	0	0	0	0	0	0	0	0	0	0	0	0	0	0	0	0	0	0	0	0
s120672	Nocardioides sp. CF204	Bacteria|-|Actinobacteria|Actinobacteria|Propionibacteriales|Nocardioidaceae|Nocardioides|*Nocardioides sp. CF204	-	0.00435729	0	0	0.000234808	0	0	0	0	0	0.00610993	0.000899096	0.0250045	0	0	0.00811266	0	0.00011866	0	0	0	0	0	0	0	0	0	0	0	0	0	0	0	0	0	0	0	0	0	0	0	0	0	0	0	0	0
s14860	Acidovorax sp. MR-S7	Bacteria|-|Proteobacteria|Betaproteobacteria|Burkholderiales|Comamonadaceae|Acidovorax|*Acidovorax sp. MR-S7	-	0	0	0	0	0	0	0	0	0	0	0	0	0	0	0	0	0	0	0	0	0	0	0	0	0	0	0	0	0	0	0	0	0	0	0	0	0	0	0	0	0	0	0	0	0	0
s92894	Acidaminococcus massiliensis	Bacteria|-|Firmicutes|Negativicutes|Acidaminococcales|Acidaminococcaceae|Acidaminococcus|Acidaminococcus massiliensis	-	0	0	0	0	0	0	0	0	0	0	0	0	0	0	0	0	0	0	0	0	0	0	0	0	0	0	0	0	0	0	0	0	0	0	0	0	0	0	0	0	0	0	0	0	0	0
s2266	Brachybacterium squillarum	Bacteria|-|Actinobacteria|Actinobacteria|Micrococcales|Dermabacteraceae|Brachybacterium|Brachybacterium squillarum	-	0	0	0	0	0	0	0	0	0	0	0	0	0	0	0	0	0	0	0	0	0	0	0	0	0	0	0	0	0	0	0	0	0	0	0	0	0	0	0	0	0	0	0	0	0	0
s873	Lactobacillus ruminis	Bacteria|-|Firmicutes|Bacilli|Lactobacillales|Lactobacillaceae|Lactobacillus|Lactobacillus ruminis	-	0	0	0	0	0	0	0	0	0	0	0	0	0	0	0	0	0	0	0	0	0	0	0	0	0	0	0	0	0	0	0	0	0	0	0	0	0	0	0	0	0	0	0	0	0	0
s922	Alistipes finegoldii (Alistipes sp. HGB5)	Bacteria|-|Bacteroidetes|Bacteroidia|Bacteroidales|Rikenellaceae|Alistipes|Alistipes finegoldii (*Alistipes sp. HGB5)	-	0	0	0	0	0	0	0	0	0	0	0	0	0	0	0	0	0	0	0	0	0	0	0	0	0	0	0	0	0	0	0	0	0	0	0	0	0	0	0	0	0	0	0	0	0	0
s17222	Aeromonas caviae	Bacteria|-|Proteobacteria|Gammaproteobacteria|Aeromonadales|Aeromonadaceae|Aeromonas|Aeromonas caviae	-	0	0	0	0	0	0	0	0	0	0	0	0	0	0	0	0	0	0	0	0	0	0	0	0	0	0	0	0	0	0	0	0	0	0	0	0	0	0	0	0	0	0	0	0	0	0
s322	Bifidobacterium adolescentis	Bacteria|-|Actinobacteria|Actinobacteria|Bifidobacteriales|Bifidobacteriaceae|Bifidobacterium|Bifidobacterium adolescentis	-	0	0	0	0	0	0	0	0	0	0	0	0	0	0	0	0	0	0	0	0	0	0	0	0	0	0	0	0	0	0	0	0	0	0	0	0	0	0	0	0	0	0	0	0	0	0
s55786	Collinsella sp. TF06-26	Bacteria|-|Actinobacteria|Coriobacteriia|Coriobacteriales|Coriobacteriaceae|Collinsella|*Collinsella sp. TF06-26	-	0	0	0	0	0	0	0	0	0	0	0	0	0	0	0	0	0	0	0	0	0	0	0	0	0	0	0	0	0	0	0	0	0	0	0	0	0	0	0	0	0	0	0	0	0	0
s16200	Enterobacter cancerogenus	Bacteria|-|Proteobacteria|Gammaproteobacteria|Enterobacterales|Enterobacteriaceae|Enterobacter|Enterobacter cancerogenus	-	0	0	0	0	0	0	0	0	0	0	0	0	0	0	0	0	0	0	0	0	0	0	0	0	0	0	0	0	0	0	0	0	0	0	0	0	0	0	0	0	0	0	0	0	0	0
s2484	Sphingobium yanoikuyae	Bacteria|-|Proteobacteria|Alphaproteobacteria|Sphingomonadales|Sphingomonadaceae|Sphingobium|Sphingobium yanoikuyae	-	0	0	0	0	0	0	0	0	0	0	0	0	0	0	0	0	0	0	0	0	0	0	0	0	0	0	0	0	0	0	0	0	0	0	0	0	0	0	0	0	0	0	0	0	0	0
s4327	Piscicoccus intestinalis	Bacteria|-|Actinobacteria|Actinobacteria|Micrococcales|Dermatophilaceae|Piscicoccus|Piscicoccus intestinalis	-	0	0	0	0	0	0	0	0	0	0	0	0	0	0	0	0	0	0	0	0	0	0	0	0	0	0	0	0	0	0	0	0	0	0	0	0	0	0	0	0	0	0	0	0	0	0
s20753	Pseudomonas sp. CBZ-4	Bacteria|-|Proteobacteria|Gammaproteobacteria|Pseudomonadales|Pseudomonadaceae|Pseudomonas|*Pseudomonas sp. CBZ-4	-	0	0	0	0	0	0	0	0	0	0	0	0	0	0	0	0	0	0	0	0	0	0	0	0	0	0	0	0	0	0	0	0	0	0	0	0	0	0	0	0	0	0	0	0	0	0
s1472	Brevibacterium linens (Brevibacterium epidermidis)	Bacteria|-|Actinobacteria|Actinobacteria|Micrococcales|Brevibacteriaceae|Brevibacterium|Brevibacterium linens (Brevibacterium epidermidis)	-	0	0	0	0	0	0	0	0	0	0	0	0	0	0	0	0	0	0	0	0	0	0	0	0	0	0	0	0	0	0	0	0	0	0	0	0	0	0	0	0	0	0	0	0	0	0
s6158	Pseudomonas mendocina	Bacteria|-|Proteobacteria|Gammaproteobacteria|Pseudomonadales|Pseudomonadaceae|Pseudomonas|Pseudomonas mendocina	-	0	0	0	0	0	0	0	0	0	0	0	0	0	0	0	0	0	0	0	0	0	0	0	0	0	0	0	0	0	0	0	0	0	0	0	0	0	0	0	0	0	0	0	0	0	0
s571	Pectobacterium carotovorum	Bacteria|-|Proteobacteria|Gammaproteobacteria|Enterobacterales|Pectobacteriaceae|Pectobacterium|Pectobacterium carotovorum	-	0	0	0	0	0	0	0	0	0	0	0	0	0	0	0	0	0	0	0	0	0	0	0	0	0	0	0	0	0	0	0	0	0	0	0	0	0	0	0	0	0	0	0	0	0	0
s2104	Coprococcus comes	Bacteria|-|Firmicutes|Clostridia|Clostridiales|Lachnospiraceae|Coprococcus|Coprococcus comes	-	0	0	0	0	0	0	0	0	0	0	0	0	0	0	0	0	0	0	0	0	0	0	0	0	0	0	0	0	0	0	0	0	0	0	0	0	0	0	0	0	0	0	0	0	0	0
s1657	Anaerostipes hadrus	Bacteria|-|Firmicutes|Clostridia|Clostridiales|Lachnospiraceae|Anaerostipes|Anaerostipes hadrus	-	0	0	0	0	0	0	0	0	0	0	0	0	0	0	0	0	0	0	0	0	0	0	0	0	0	0	0	0	0	0	0	0	0	0	0	0	0	0	0	0	0	0	0	0	0	0
s34841	Oscillibacter sp. ER4	Bacteria|-|Firmicutes|Clostridia|Clostridiales|Oscillospiraceae|Oscillibacter|*Oscillibacter sp. ER4	-	0	0	0	0	0	0	0	0	0	0	0	0	0	0	0	0	0	0	0	0	0	0	0	0	0	0	0	0	0	0	0	0	0	0	0	0	0	0	0	0	0	0	0	0	0	0
s109626	Stenotrophomonas sp. SAU14A_NAIMI4_8 (Stenotrophomonas sp. YAU14A_MKIMI4_1/Stenotrophomonas sp. YAU14D1_LEIMI4_1)	Bacteria|-|Proteobacteria|Gammaproteobacteria|Xanthomonadales|Xanthomonadaceae|Stenotrophomonas|*Stenotrophomonas sp. SAU14A_NAIMI4_8 (*Stenotrophomonas sp. YAU14A_MKIMI4_1/*Stenotrophomonas sp. YAU14D1_LEIMI4_1)	-	0	0	0	0	0	0	0	0	0	0	0	0	0	0	0	0	0	0	0	0	0	0	0	0	0	0	0	0	0	0	0	0	0	0	0	0	0	0	0	0	0	0	0	0	0	0
s5775	Janibacter indicus	Bacteria|-|Actinobacteria|Actinobacteria|Micrococcales|Intrasporangiaceae|Janibacter|Janibacter indicus	-	0	0	0	0	0	0	0	0	0	0	0	0	0	0	0	0	0	0	0	0	0	0	0	0	0	0	0	0	0	0	0	0	0	0	0	0	0	0	0	0	0	0	0	0	0	0
s4552	Christensenella minuta	Bacteria|-|Firmicutes|Clostridia|Clostridiales|Christensenellaceae|Christensenella|Christensenella minuta	-	0.0186684	0	0	0	0	0	0	0	0	0	0	0	0	0	0	0	0	0.00888402	0	0	0	0	0	0	0	0	0	0	0	0	0	0	0	0	0	0	0	0	0	0	0	0	0	0	0	0
s29	Pseudomonas syringae	Bacteria|-|Proteobacteria|Gammaproteobacteria|Pseudomonadales|Pseudomonadaceae|Pseudomonas|Pseudomonas syringae	-	0	0	0	0	0	0	0	0	0	0	0	0	0	0	0	0	0	0	0	0	0	0	0	0	0	0	0	0	0	0	0	0	0	0	0	0	0	0	0	0	0	0	0	0	0	0
s17716	Paraprevotella clara	Bacteria|-|Bacteroidetes|Bacteroidia|Bacteroidales|Prevotellaceae|Paraprevotella|Paraprevotella clara	-	0	0	0	0	0	0	0	0	0	0	0	0	0	0	0	0	0	0	0	0	0	0	0	0	0	0	0	0	0	0	0	0	0	0	0	0	0	0	0	0	0	0	0	0	0	0
s9931	Flavobacterium johnsoniae (Flavobacterium anhuiense/Flavobacterium sp. F52)	Bacteria|-|Bacteroidetes|Flavobacteriia|Flavobacteriales|Flavobacteriaceae|Flavobacterium|Flavobacterium johnsoniae (Flavobacterium anhuiense/*Flavobacterium sp. F52)	-	0	0	0	0	0	0	0	0	0	0	0	0	0	0	0	0	0	0	0	0	0	0	0	0	0	0	0	0	0	0	0	0	0	0	0	0	0	0	0	0	0	0	0	0	0	0
s4250	Bradyrhizobium valentinum	Bacteria|-|Proteobacteria|Alphaproteobacteria|Rhizobiales|Bradyrhizobiaceae|Bradyrhizobium|Bradyrhizobium valentinum	-	0	0	0	0	0	0	0	0	0	0	0	0	0	0	0	0	0	0	0	0	0.000223946	0	0	0	0	0	0	0	0	0	0	0	0	0	0	0	0	0	0	0	0	0	0	0	0.000224204	0
s21672	Corynebacterium propinquum	Bacteria|-|Actinobacteria|Actinobacteria|Corynebacteriales|Corynebacteriaceae|Corynebacterium|Corynebacterium propinquum	-	0	0	0	0	0	0	0	0	0	0	0	0	0	0	0	0	0	0	0	0	0	0	0	0	0	0	0	0	0	0	0	0	0	0	0	0	0	0	0	0	0	0	0	0	0	0
s1664	Streptococcus macedonicus (Streptococcus gallolyticus)	Bacteria|-|Firmicutes|Bacilli|Lactobacillales|Streptococcaceae|Streptococcus|Streptococcus macedonicus (Streptococcus gallolyticus)	-	0	0	0	0	0	0	0	0	0	0	0	0	0	0	0	0	0	0	0	0	0	0	0	0	0	0	0	0	0	0	0	0	0	0	0	0	0	0	0	0	0	0	0	0	0	0
s7198	Streptococcus lutetiensis (Streptococcus infantarius/Streptococcus equinus)	Bacteria|-|Firmicutes|Bacilli|Lactobacillales|Streptococcaceae|Streptococcus|Streptococcus lutetiensis (Streptococcus infantarius/Streptococcus equinus)	-	0	0	0	0	0	0	0	0	0	0	0	0	0	0	0	0	0	0	0	0	0	0	0	0	0	0	0	0	0	0	0	0	0	0	0	0	0	0	0	0	0	0	0	0	0	0
s2115	Holdemanella biformis	Bacteria|-|Firmicutes|Erysipelotrichia|Erysipelotrichales|Erysipelotrichaceae|Holdemanella|Holdemanella biformis	-	0	0	0	0	0	0	0	0	0	0	0	0	0	0	0	0	0	0	0	0	0	0	0	0	0	0	0	0	0	0	0	0	0	0	0	0	0	0	0	0	0	0	0	0	0	0
s5059	Sphingobacterium mizutaii	Bacteria|-|Bacteroidetes|Sphingobacteriia|Sphingobacteriales|Sphingobacteriaceae|Sphingobacterium|Sphingobacterium mizutaii	-	0	0	0	0	0	0	0	0	0	0	0	0	0	0	0	0	0	0	0	0	0	0	0	0	0	0	0	0	0	0	0	0	0	0	0	0	0	0	0	0	0	0	0	0	0	0
s449	Lactobacillus reuteri	Bacteria|-|Firmicutes|Bacilli|Lactobacillales|Lactobacillaceae|Lactobacillus|Lactobacillus reuteri	-	0	0	0	0	0	0	0	0	0	0	0	0	0	0	0	0	0	0	0	0	0	0	0	0	0	0	0	0	0	0	0	0	0	0	0	0	0	0	0	0	0	0	0	0	0	0
s11554	Citrobacter braakii (Citrobacter freundii)	Bacteria|-|Proteobacteria|Gammaproteobacteria|Enterobacterales|Enterobacteriaceae|Citrobacter|Citrobacter braakii (Citrobacter freundii)	-	0	0	0	0	0	0	0	0	0	0	0	0	0	0	0	0	0	0	0	0	0	0	0	0	0	0	0	0	0	0	0	0	0	0	0	0	0	0	0	0	0	0	0	0	0	0
s2117	Bacteroides coprophilus	Bacteria|-|Bacteroidetes|Bacteroidia|Bacteroidales|Bacteroidaceae|Bacteroides|Bacteroides coprophilus	-	0	0	0	0	0	0	0	0	0	0	0	0	0	0	0	0	0	0	0	0	0	0	0	0	0	0	0	0	0	0	0	0	0	0	0	0	0	0	0	0	0	0	0	0	0	0
s8086	Paenibacillus sp. FSL R5-0345 (Paenibacillus odorifer)	Bacteria|-|Firmicutes|Bacilli|Bacillales|Paenibacillaceae|Paenibacillus|*Paenibacillus sp. FSL R5-0345 (Paenibacillus odorifer)	-	0	0	0	0	0	0	0	0	0	0	0	0	0	0	0	0	0	0	0	0	0	0	0	0	0	0	0	0	0	0	0	0	0	0	0	0	0	0	0	0	0	0	0	0	0	0
s1629	Roseomonas gilardii	Bacteria|-|Proteobacteria|Alphaproteobacteria|Rhodospirillales|Acetobacteraceae|Roseomonas|Roseomonas gilardii	-	0	0	0	0	0	0	0	0	0	0	0	0	0	0	0	0	0	0	0	0	0	0	0	0	0	0	0	0	0	0	0	0	0	0	0	0	0	0	0	0	0	0	0	0	0	0
s10922	Janthinobacterium sp. 13 (Janthinobacterium sp. LM6)	Bacteria|-|Proteobacteria|Betaproteobacteria|Burkholderiales|Oxalobacteraceae|Janthinobacterium|*Janthinobacterium sp. 13 (*Janthinobacterium sp. LM6)	-	0	0	0	0	0	0	0	0	0	0	0	0	0	0	0	0	0	0	0	0	0	0	0	0	0	0	0	0	0	0	0	0	0	0	0	0	0	0	0	0	0	0	0	0	0	0
s8924	Pseudomonas versuta	Bacteria|-|Proteobacteria|Gammaproteobacteria|Pseudomonadales|Pseudomonadaceae|Pseudomonas|Pseudomonas versuta	-	0	0	0	0	0	0	0	0	0	0	0	0	0	0	0	0	0	0	0	0	0	0	0	0	0	0	0	0	0	0	0	0	0	0	0	0	0	0	0	0	0	0	0	0	0	0
s16621	Bacteroides intestinalis	Bacteria|-|Bacteroidetes|Bacteroidia|Bacteroidales|Bacteroidaceae|Bacteroides|Bacteroides intestinalis	-	0	0	0	0	0	0	0	0	0	0	0	0	0	0	0	0	0	0	0	0	0	0	0	0	0	0	0	0	0	0	0	0	0	0	0	0	0	0	0	0	0	0	0	0	0	0
s10535	Streptomyces purpurogeneiscleroticus	Bacteria|-|Actinobacteria|Actinobacteria|Streptomycetales|Streptomycetaceae|Streptomyces|Streptomyces purpurogeneiscleroticus	-	0	0	0	0.000176106	0	0	0	0	0	0	0	0	0	0	0	0	0	0	0	0	0	0	0	0	0	0	0	0	0	0	0	0	0	0	0	0	0	0	0	0	0	0	0	0	0	0.000145576
s85996	Faecalibacterium prausnitzii	Bacteria|-|Firmicutes|Clostridia|Clostridiales|Ruminococcaceae|Faecalibacterium|Faecalibacterium prausnitzii	-	0	0	0	0	0	0	0	0	0	0	0	0	0	0	0	0	0	0	0	0	0	0	0	0	0	0	0	0	0	0	0	0	0	0	0	0	0	0	0	0	0	0	0	0	0	0
s1436	Actinomyces radicidentis	Bacteria|-|Actinobacteria|Actinobacteria|Actinomycetales|Actinomycetaceae|Actinomyces|Actinomyces radicidentis	-	0	0	0	0	0	0	0	0	0	0	0	0	0	0	0	0	0	0	0	0	0	0	0	0	0	0	0	0	0	0	0	0	0	0	0	0	0	0	0	0	0	0	0	0	0	0.0104087
s119250	Nesterenkonia sandarakina	Bacteria|-|Actinobacteria|Actinobacteria|Micrococcales|Micrococcaceae|Nesterenkonia|Nesterenkonia sandarakina	-	0	0	0	0	0	0	0	0	0	0	0	0	0	0	0	0	0	0	0	0	0	0	0	0	0	0	0	0	0	0	0	0	0	0	0	0	0	0	0	0	0	0	0	0	0	0
s100624	Streptococcus phage EJ-1	Viruses|-|-|-|Caudovirales|Myoviridae|-|*Streptococcus phage EJ-1	-	0	0	0	0	0	0	0	0	0	0	0	0	0	0	0	0	0	0	0	0	0	0	0	0	0	0	0	0	0	0	0	0	0	0	0	0	0	0	0	0	0	0	0	0	0	0
s2100	Ruminococcus lactaris	Bacteria|-|Firmicutes|Clostridia|Clostridiales|Ruminococcaceae|Ruminococcus|Ruminococcus lactaris	-	0	0	0	0	0	0	0	0	0	0	0	0	0	0	0	0	0	0	0	0	0	0	0	0	0	0	0	0	0	0	0	0	0	0	0	0	0	0	0	0	0	0	0	0	0	0
s875	Roseburia hominis	Bacteria|-|Firmicutes|Clostridia|Clostridiales|Lachnospiraceae|Roseburia|Roseburia hominis	-	0	0	0	0	0	0	0	0	0	0	0	0	0	0	0	0	0	0	0	0	0	0	0	0	0	0	0	0	0	0	0	0	0	0	0	0	0	0	0	0	0	0	0	0	0	0
s226	Carnobacterium maltaromaticum	Bacteria|-|Firmicutes|Bacilli|Lactobacillales|Carnobacteriaceae|Carnobacterium|Carnobacterium maltaromaticum	-	0	0	0	0	0	0	0	0	0	0	0	0	0	0	0	0	0	0	0	0	0	0	0	0	0	0	0	0	0	0	0	0	0	0	0	0	0	0	0	0	0	0	0	0	0	0
s36347	Empedobacter falsenii	Bacteria|-|Bacteroidetes|Flavobacteriia|Flavobacteriales|Flavobacteriaceae|Empedobacter|Empedobacter falsenii	-	0	0	0	0	0	0	0	0	0	0	0	0	0	0	0	0	0	0	0	0	0	0	0	0	0	0	0	0	0	0	0	0	0	0	0	0	0	0	0	0	0	0	0	0	0	0
s1643	Acinetobacter sp. HA (Acinetobacter sp. CIP 101934/Acinetobacter sp. ACNIH4/Acinetobacter sp. ACNIH3)	Bacteria|-|Proteobacteria|Gammaproteobacteria|Pseudomonadales|Moraxellaceae|Acinetobacter|*Acinetobacter sp. HA (*Acinetobacter sp. CIP 101934/*Acinetobacter sp. ACNIH4/*Acinetobacter sp. ACNIH3)	-	0	0	0	0	0	0	0	0	0	0	0	0	0	0	0	0	0	0	0	0	0	0	0	0	0	0	0	0	0	0	0	0	0	0	0	0	0	0	0	0	0	0	0	0	0	0
s39980	Pseudomonas deceptionensis	Bacteria|-|Proteobacteria|Gammaproteobacteria|Pseudomonadales|Pseudomonadaceae|Pseudomonas|Pseudomonas deceptionensis	-	0	0	0	0	0	0	0	0	0	0	0	0	0	0	0	0	0	0	0	0	0	0	0	0	0	0	0	0	0	0	0	0	0	0	0	0	0	0	0	0	0	0	0	0	0	0
s11775	Bacillus simplex	Bacteria|-|Firmicutes|Bacilli|Bacillales|Bacillaceae|Bacillus|Bacillus simplex	-	0	0	0	0	0	0	0	0	0	0	0	0	0	0	0	0	0.00011866	0	0.000707991	0.00011571	0	0	0	0	0	0.000261601	0	0	0	0	0.00019575	0	0	0	0	0	0	0	0	0	0	0	0	0	0.000448409	0.000218365
s2162	Collinsella sp. 4_8_47FAA	Bacteria|-|Actinobacteria|Coriobacteriia|Coriobacteriales|Coriobacteriaceae|Collinsella|*Collinsella sp. 4_8_47FAA	-	0	0	0	0	0	0	0	0	0	0	0	0	0	0	0	0	0	0	0	0	0	0	0	0	0	0	0	0	0	0	0	0	0	0	0	0	0	0	0	0	0	0	0	0	0	0
s13937	Pseudomonas sp. NBRC 111144	Bacteria|-|Proteobacteria|Gammaproteobacteria|Pseudomonadales|Pseudomonadaceae|Pseudomonas|*Pseudomonas sp. NBRC 111144	-	0	0	0	0	0	0	0	0	0	0	0	0	0	0	0	0	0	0	0	0	0	0	0	0	0	0	0	0	0	0	0	0	0	0	0	0	0	0	0	0	0	0	0	0	0	0
s122531	Lactobacillus timonensis	Bacteria|-|Firmicutes|Bacilli|Lactobacillales|Lactobacillaceae|Lactobacillus|Lactobacillus timonensis	-	0	0	0	0	0	0	0	0	0	0	0	0	0	0	0	0	0	0	0	0	0	0	0	0	0	0	0	0	0	0	0	0	0	0	0	0	0	0	0	0	0	0	0	0	0	0
s17254	Psychrobacter sp. 1501(2011)	Bacteria|-|Proteobacteria|Gammaproteobacteria|Pseudomonadales|Moraxellaceae|Psychrobacter|*Psychrobacter sp. 1501(2011)	-	0	0	0	0	0	0	0	0	0	0	0	0	0	0	0	0	0	0	0	0	0	0	0	0	0	0	0	0	0	0	0	0	0	0	0	0	0	0	0	0	0	0	0	0	0	0
s3314	[Ruminococcus] gnavus	Bacteria|-|Firmicutes|Clostridia|Clostridiales|Lachnospiraceae|Blautia|[Ruminococcus] gnavus	-	0	0	0	0	0	0	0	0	0	0	0	0	0	0	0	0	0	0	0	0	0	0	0	0	0	0	0	0	0	0	0	0	0	0	0	0	0	0	0	0	0	0	0	0	0	0
s401	Lactobacillus brevis	Bacteria|-|Firmicutes|Bacilli|Lactobacillales|Lactobacillaceae|Lactobacillus|Lactobacillus brevis	-	0	0	0	0	0	0	0	0	0	0	0	0	0	0	0	0	0	0	0	0	0	0	0	0	0	0	0	0	0	0	0	0	0	0	0	0	0	0	0	0	0	0	0	0	0	0
s13335	Brevundimonas sp. ZS04	Bacteria|-|Proteobacteria|Alphaproteobacteria|Caulobacterales|Caulobacteraceae|Brevundimonas|*Brevundimonas sp. ZS04	-	0	0	0	0	0	0	0	0	0	0	0	0	0	0	0	0	0	0	0	0	0	0	0	0	0	0	0	0	0	0	0	0	0	0	0	0	0	0	0	0	0	0	0	0	0.000168153	0
s15710	Sphingobacterium sp. PM2-P1-29	Bacteria|-|Bacteroidetes|Sphingobacteriia|Sphingobacteriales|Sphingobacteriaceae|Sphingobacterium|*Sphingobacterium sp. PM2-P1-29	-	0	0	0	0	0	0	0	0	0	0	0	0	0	0	0	0	0	0	0	0	0	0	0	0	0	0	0	0	0	0	0	0	0	0	0	0	0	0	0	0	0	0	0	0	0	0
s99992	Human alphaherpesvirus 1	Viruses|-|-|-|Herpesvirales|Herpesviridae|Simplexvirus|Human alphaherpesvirus 1	Human virus	0	0	0	0	0	0	0	0	0	0	0	0	0	0	0	0	0	0	0	0	0	0	0	0	0	0	0	0	0	0	0	0	0	0	0	0	0	0	0	0	0	0	0	0	0	0
s3015	Dysgonomonas capnocytophagoides	Bacteria|-|Bacteroidetes|Bacteroidia|Bacteroidales|Dysgonamonadaceae|Dysgonomonas|Dysgonomonas capnocytophagoides	-	0	0	0	0	0	0	0	0	0	0	0	0	0	0	0	0	0	0	0	0	0	0	0	0	0	0	0	0	0	0	0	0	0	0	0	0	0	0	0	0	0	0	0	0	0	0
s78590	Chryseobacterium sp. VT16-26	Bacteria|-|Bacteroidetes|Flavobacteriia|Flavobacteriales|Flavobacteriaceae|Chryseobacterium|*Chryseobacterium sp. VT16-26	-	0	0	0	0	0	0	0	0	0	0	0	0	0	0	0	0	0	0	0	0	0	0	0	0	0	0	0	0	0	0	0	0	0	0	0	0	0	0	0	0	0	0	0	0	0	0
s1217	Bacillus megaterium	Bacteria|-|Firmicutes|Bacilli|Bacillales|Bacillaceae|Bacillus|Bacillus megaterium	-	0	0	0	0	0	0	0	0	0	0	0	0	0	0	0	0	0	0	0	0	0	0	0	0	0	0	0	0	0	0	0	0	0	0	0	0	0	0	0	0	0	0	0	0	0	0
s18506	Pseudomonas monteilii (Pseudomonas sp. NBRC 111122/Pseudomonas putida)	Bacteria|-|Proteobacteria|Gammaproteobacteria|Pseudomonadales|Pseudomonadaceae|Pseudomonas|Pseudomonas monteilii (*Pseudomonas sp. NBRC 111122/Pseudomonas putida)	-	0	0	0	0	0	0	0	0	0	0	0	0	0	0	0	0	0	0	0	0	0	0	0	0	0	0	0	0	0	0	0	0	0	0	0	0	0	0	0	0	0	0	0	0	0	0
s2733	Porphyromonas macacae	Bacteria|-|Bacteroidetes|Bacteroidia|Bacteroidales|Porphyromonadaceae|Porphyromonas|Porphyromonas macacae	-	0	0.0107741	0	0	0	0	0	0	0	0	0	0	0	0	0	0	0	0	0	0	0	0	0	0	0	0	0	0	0	0	0	0	0	0	0	0	0	0	0	0	0	0	0	0	0	0
s5076	Allisonella histaminiformans	Bacteria|-|Firmicutes|Negativicutes|Veillonellales|Veillonellaceae|Allisonella|Allisonella histaminiformans	-	0	0	0	0	0	0	0	0	0	0	0	0	0	0	0	0	0	0	0	0	0	0	0	0	0	0	0	0	0	0	0	0	0	0	0	0	0	0	0	0	0	0	0	0	0	0
s100	Acinetobacter pittii	Bacteria|-|Proteobacteria|Gammaproteobacteria|Pseudomonadales|Moraxellaceae|Acinetobacter|Acinetobacter pittii	-	0	0	0	0	0	0	0	0	0	0	0	0	0	0	0	0	0	0	0	0	0	0	0	0	0	0	0	0	0	0	0	0	0	0	0	0	0	0	0	0	0	0	0	0	0	0
s20548	Staphylococcus xylosus	Bacteria|-|Firmicutes|Bacilli|Bacillales|Staphylococcaceae|Staphylococcus|Staphylococcus xylosus	-	0	0	0	0	0	0	0	0	0	0	0	0	0	0	0	0	0	0	0	0	0	0	0	0	0	0	0	0	0	0	0	0	0	0	0	0	0	0	0	0	0	0	0	0	0	0
s2108	Collinsella intestinalis	Bacteria|-|Actinobacteria|Coriobacteriia|Coriobacteriales|Coriobacteriaceae|Collinsella|Collinsella intestinalis	-	0	0	0	0	0	0	0	0	0	0	0	0	0	0	0	0	0	0	0	0	0	0	0	0	0	0	0	0	0	0	0	0	0	0	0	0	0	0	0	0	0	0	0	0	0	0
s80006	Flavobacterium oncorhynchi	Bacteria|-|Bacteroidetes|Flavobacteriia|Flavobacteriales|Flavobacteriaceae|Flavobacterium|Flavobacterium oncorhynchi	-	0	0	0	0	0	0	0	0	0	0	0	0	0	0	0	0	0	0	0	0	0	0	0	0	0	0	0	0	0	0	0	0	0	0	0	0	0	0	0	0	0	0	0	0	0	0
s5599	Chryseobacterium polytrichastri	Bacteria|-|Bacteroidetes|Flavobacteriia|Flavobacteriales|Flavobacteriaceae|Chryseobacterium|Chryseobacterium polytrichastri	-	0	0	0	0	0	0	0	0	0	0	0	0	0	0	0	0	0	0	0	0	0	0	0	0	0	0	0	0	0	0	0	0	0	0	0	0	0	0	0	0	0	0	0	0	0	0
s8864	Stenotrophomonas maltophilia	Bacteria|-|Proteobacteria|Gammaproteobacteria|Xanthomonadales|Xanthomonadaceae|Stenotrophomonas|Stenotrophomonas maltophilia	-	0	0	0	0	0	0	0	0	0	0	0	0	0	0	0	0	0	0	0	0	0	0	0	0	0	0	0	0	0	0	0	0	0	0	0	0	0	0	0	0	0	0	0	0	0	0
s1128	Dermacoccus sp. Ellin185	Bacteria|-|Actinobacteria|Actinobacteria|Micrococcales|Dermacoccaceae|Dermacoccus|*Dermacoccus sp. Ellin185	-	0	0	0	0	0	0	0	0	0	0	0	0	0	0	0	0	0	0	0	0	0	0	0	0	0	0	0	0	0	0	0	0	0	0	0	0	0	0	0	0	0	0	0	0	0	0
s82371	Paracoccus sp. WN007	Bacteria|-|Proteobacteria|Alphaproteobacteria|Rhodobacterales|Rhodobacteraceae|Paracoccus|*Paracoccus sp. WN007	-	0	0	0	0	0	0	0	0	0	0	0	0	0	0	0	0	0	0	0	0	0	0	0	0	0	0	0	0	0	0	0	0	0	0	0	0	0	0	0	0	0	0	0	0	0	0
s4598	Acinetobacter celticus	Bacteria|-|Proteobacteria|Gammaproteobacteria|Pseudomonadales|Moraxellaceae|Acinetobacter|Acinetobacter celticus	-	0	0	0	0	0	0	0	0	0	0	0	0	0	0	0	0	0	0	0	0	0	0	0	0	0	0	0	0	0	0	0	0	0	0	0	0	0	0	0	0	0	0	0	0	0	0
s38701	Salinicoccus sediminis	Bacteria|-|Firmicutes|Bacilli|Bacillales|Staphylococcaceae|Salinicoccus|Salinicoccus sediminis	-	0	0	0	0	0	0	0	0	0	0	0	0	0	0	0	0	0	0	0	0	0	0	0	0	0	0	0	0	0	0	0	0	0	0	0	0	0	0	0	0	0	0	0	0	0	0
s97350	Brevundimonas diminuta	Bacteria|-|Proteobacteria|Alphaproteobacteria|Caulobacterales|Caulobacteraceae|Brevundimonas|Brevundimonas diminuta	-	0	0	0	0	0	0	0	0	0	0	0	0	0	0	0	0	0	0	0	0	0	0	0	0	0	0	0	0	0	0	0	0	0	0	0	0	0	0	0	0	0	0	0	0	0	0
s1737	Staphylococcus sciuri	Bacteria|-|Firmicutes|Bacilli|Bacillales|Staphylococcaceae|Staphylococcus|Staphylococcus sciuri	-	0	0	0	0	0	0	0	0	0	0	0	0	0	0	0	0	0	0	0	0	0	0	0	0	0	0	0	0	0	0	0	0	0	0	0	0	0	0	0	0	0	0	0	0	0	0
s80961	Sphingobacterium cellulitidis	Bacteria|-|Bacteroidetes|Sphingobacteriia|Sphingobacteriales|Sphingobacteriaceae|Sphingobacterium|Sphingobacterium cellulitidis	-	0	0	0	0	0	0	0	0	0	0	0	0	0	0	0	0	0	0	0	0	0	0	0	0	0	0	0	0	0	0	0	0	0	0	0	0	0	0	0	0	0	0	0	0	0	0
s93066	Pseudomonas peli	Bacteria|-|Proteobacteria|Gammaproteobacteria|Pseudomonadales|Pseudomonadaceae|Pseudomonas|Pseudomonas peli	-	0	0	0	0	0	0	0	0	0	0	0	0	0	0	0	0	0	0	0	0	0	0	0	0	0	0	0	0	0	0	0	0	0	0	0	0	0	0	0	0	0	0	0	0	0	0
s4906	Corynebacterium provencense	Bacteria|-|Actinobacteria|Actinobacteria|Corynebacteriales|Corynebacteriaceae|Corynebacterium|Corynebacterium provencense	-	0	0	0	0	0	0	0	0	0	0	0	0	0	0	0	0	0	0	0	0	0	0	0	0	0	0	0	0	0	0	0	0	0	0	0	0	0	0	0	0	0	0	0	0	0	0
s214	Enterococcus hirae	Bacteria|-|Firmicutes|Bacilli|Lactobacillales|Enterococcaceae|Enterococcus|Enterococcus hirae	-	0	0	0	0	0	0	0	0	0	0	0	0	0	0	0	0	0	0	0	0	0	0	0	0	0	0	0	0	0	0	0	0	0	0	0	0	0	0	0	0	0	0	0	0	0	0
s1920	Microbacterium sp. LCT-H2	Bacteria|-|Actinobacteria|Actinobacteria|Micrococcales|Microbacteriaceae|Microbacterium|*Microbacterium sp. LCT-H2	-	0	0	0	0	0	0	0	0	0	0	0	0	0	0	0	0	0	0	0	0	0	0	0	0	0	0	0	0	0	0	0	0	0	0	0	0	0	0	0	0	0	0	0	0	0	0
s57184	Pseudomonas fluorescens	Bacteria|-|Proteobacteria|Gammaproteobacteria|Pseudomonadales|Pseudomonadaceae|Pseudomonas|Pseudomonas fluorescens	-	0	0	0	0	0	0	0	0	0	0	0	0	0	0	0	0	0	0	0	0	0	0	0	0	0	0	0	0	0	0	0	0	0	0	0	0	0	0	0	0	0	0	0	0	0	0
s36937	Pseudomonas koreensis	Bacteria|-|Proteobacteria|Gammaproteobacteria|Pseudomonadales|Pseudomonadaceae|Pseudomonas|Pseudomonas koreensis	-	0	0	0	0	0	0	0	0	0	0	0	0	0	0	0	0	0	0	0	0	0	0	0	0	0	0	0	0	0	0	0	0	0	0	0	0	0	0	0	0	0	0	0	0	0	0
s2081	Blautia obeum	Bacteria|-|Firmicutes|Clostridia|Clostridiales|Lachnospiraceae|Blautia|Blautia obeum	-	0	0	0	0	0	0	0	0	0	0	0	0	0	0	0	0	0	0	0	0	0	0	0	0	0	0	0	0	0	0	0	0	0	0	0	0	0	0	0	0	0	0	0	0	0	0
s62071	Staphylococcus saprophyticus	Bacteria|-|Firmicutes|Bacilli|Bacillales|Staphylococcaceae|Staphylococcus|Staphylococcus saprophyticus	-	0	0	0	0	0	0	0	0	0	0	0	0	0	0	0	0	0	0	0	0	0	0	0	0	0	0	0	0	0	0	0	0	0	0	0	0	0	0	0	0	0	0	0	0	0	0
s71	Staphylococcus aureus	Bacteria|-|Firmicutes|Bacilli|Bacillales|Staphylococcaceae|Staphylococcus|Staphylococcus aureus	-	0	0	0	0	0	0	0	0	0	0	0	0	0	0	0.00014968	0	0	0	0	0	0	0	0	0	0	0	0	0	0	0	0	0	0	0	0	0	0	0	0	0	0	0	0	0	0	0
s78153	Alistipes sp. Marseille-P5061 (Alistipes sp. An31A)	Bacteria|-|Bacteroidetes|Bacteroidia|Bacteroidales|Rikenellaceae|Alistipes|*Alistipes sp. Marseille-P5061 (*Alistipes sp. An31A)	-	0	0	0	0	0	0	0	0	0	0	0	0	0	0	0	0	0	0	0	0	0	0	0	0	0	0	0	0	0	0	0	0	0	0	0	0	0	0	0	0	0	0	0	0	0	0
s1950	Atopobium vaginae	Bacteria|-|Actinobacteria|Coriobacteriia|Coriobacteriales|Atopobiaceae|Atopobium|Atopobium vaginae	-	0	0	0	0	0	0	0	0	0	0	0	0	0	0	0	0	0	0	0	0	0	0	0	0	0	0	0	0	0	0	0	0	0	0	0	0	0	0	0	0	0	0	0	0	0	0
s7122	Stenotrophomonas maltophilia	Bacteria|-|Proteobacteria|Gammaproteobacteria|Xanthomonadales|Xanthomonadaceae|Stenotrophomonas|Stenotrophomonas maltophilia	-	0	0	0	0	0	0	0	0	0	0	0	0	0	0	0	0	0	0	0	0	0	0	0	0	0	0	0	0	0	0	0	0	0	0	0	0	0	0	0	0	0	0	0	0	0	0
s495	Methylobacterium radiotolerans	Bacteria|-|Proteobacteria|Alphaproteobacteria|Rhizobiales|Methylobacteriaceae|Methylobacterium|Methylobacterium radiotolerans	-	0	0	0	0	0	0	0	0	0	0	0	0	0	0	0	0	0	0	0	0	0	0	0	0	0	0	0	0	0	0	0	0	0	0	0	0	0	0	0	0	0	0	0	0	0	0
s769	Lactobacillus amylovorus (Lactobacillus sp. OTU4228)	Bacteria|-|Firmicutes|Bacilli|Lactobacillales|Lactobacillaceae|Lactobacillus|Lactobacillus amylovorus (*Lactobacillus sp. OTU4228)	-	0	0	0	0	0	0	0	0	0	0	0	0	0	0	0	0	0	0	0	0	0	0	0	0	0	0	0	0	0	0	0	0	0	0	0	0	0	0	0	0	0	0	0	0	0	0
s1442	Vibrio fluvialis	Bacteria|-|Proteobacteria|Gammaproteobacteria|Vibrionales|Vibrionaceae|Vibrio|Vibrio fluvialis	-	0	0	0	0	0	0	0	0	0	0	0	0	0	0	0	0	0	0	0	0	0	0	0	0	0	0	0	0	0	0	0	0	0	0	0	0	0	0	0	0	0	0	0	0	0	0
s51431	Chryseobacterium sp. ERMR1:04	Bacteria|-|Bacteroidetes|Flavobacteriia|Flavobacteriales|Flavobacteriaceae|Chryseobacterium|*Chryseobacterium sp. ERMR1:04	-	0	0	0	0	0	0	0	0	0	0	0	0	0	0	0	0	0	0	0	0	0	0	0	0	0	0	0	0	0	0	0	0	0	0	0	0	0	0	0	0	0	0	0	0	0	0
s1260	Sneathia amnii	Bacteria|-|Fusobacteria|Fusobacteriia|Fusobacteriales|Leptotrichiaceae|Sneathia|Sneathia amnii	-	0	0	0	0	0	0	0	0	0	0	0	0	0	0	0	0	0	0	0	0	0	0	0	0	0	0	0	0	0	0	0	0	0	0	0	0	0	0	0	0	0	0	0	0	0	0
s2181	[Eubacterium] hallii	Bacteria|-|Firmicutes|Clostridia|Clostridiales|Eubacteriaceae|Eubacterium|[Eubacterium] hallii	-	0	0	0	0	0	0	0	0	0	0	0	0	0	0	0	0	0	0	0	0	0	0	0	0	0	0	0	0	0	0	0	0	0	0	0	0	0	0	0	0	0	0	0	0	0	0
s2165	Dorea formicigenerans	Bacteria|-|Firmicutes|Clostridia|Clostridiales|Lachnospiraceae|Dorea|Dorea formicigenerans	-	0	0	0	0	0	0	0	0	0	0	0	0	0	0	0	0	0	0	0	0	0	0	0	0	0	0	0	0	0	0	0	0	0	0	0	0	0	0	0	0	0	0	0	0	0	0
s2811	Acinetobacter tandoii (Acinetobacter sp. ACNIH2)	Bacteria|-|Proteobacteria|Gammaproteobacteria|Pseudomonadales|Moraxellaceae|Acinetobacter|Acinetobacter tandoii (*Acinetobacter sp. ACNIH2)	-	0	0	0	0	0	0	0	0	0	0	0	0	0	0	0	0	0	0	0	0	0	0	0	0	0	0	0	0	0	0	0	0	0	0	0	0	0	0	0	0	0	0	0	0	0	0
s9315	Achromobacter sp. 2789STDY5608633 (Achromobacter sp. 2789STDY5608628/Achromobacter sp. 2789STDY5608621/Achromobacter sp. 2789STDY5608615)	Bacteria|-|Proteobacteria|Betaproteobacteria|Burkholderiales|Alcaligenaceae|Achromobacter|*Achromobacter sp. 2789STDY5608633 (*Achromobacter sp. 2789STDY5608628/*Achromobacter sp. 2789STDY5608621/*Achromobacter sp. 2789STDY5608615)	-	0	0	0	0	0	0	0	0	0	0	0	0	0	0	0	0	0	0	0	0	0	0	0	0	0	0	0	0	0	0	0	0	0	0	0	0	0	0	0	0	0	0	0	0	0	0
s29894	Exiguobacterium sp. Leaf196	Bacteria|-|Firmicutes|Bacilli|Bacillales|-|Exiguobacterium|*Exiguobacterium sp. Leaf196	-	0	0	0	0	0	0	0	0	0	0	0	0	0	0	0	0	0	0	0	0	0	0	0	0	0	0	0	0	0	0	0	0	0	0	0	0	0	0	0	0	0	0	0	0	0	0
s12035	Actinomyces denticolens (Actinomyces sp. Chiba101)	Bacteria|-|Actinobacteria|Actinobacteria|Actinomycetales|Actinomycetaceae|Actinomyces|Actinomyces denticolens (*Actinomyces sp. Chiba101)	-	0	0	0	0	0	0	0	0.00613455	0	0	0	0	0	0	0	0	0	0	0	0	0	0	0	0	0	0	0	0	0	0	0	0	0	0	0	0	0	0	0	0	0	0	0	0	0	0
s2237	[Propionibacterium] humerusii (Propionibacterium sp. oral taxon 193)	Bacteria|-|Actinobacteria|Actinobacteria|Propionibacteriales|Propionibacteriaceae|Cutibacterium (Propionibacterium)|[Propionibacterium] humerusii (*Propionibacterium sp. oral taxon 193)	-	0	0	0	0	0	0	0	0	0	0	0	0	0	0	0	0	0	0	0	0	0	0	0	0	0	0	0	0	0	0	0	0	0	0	0	0	0	0	0	0	0	0	0	0	0	0
s15238	Oscillibacter sp. KLE 1745 (Oscillibacter sp. KLE 1728)	Bacteria|-|Firmicutes|Clostridia|Clostridiales|Oscillospiraceae|Oscillibacter|*Oscillibacter sp. KLE 1745 (*Oscillibacter sp. KLE 1728)	-	0	0	0	0	0	0	0	0	0	0	0	0	0	0	0	0	0	0	0	0	0	0	0	0	0	0	0	0	0	0	0	0	0	0	0	0	0	0	0	0	0	0	0	0	0	0
s15830	Roseomonas sp. TAS13 (Roseomonas sp. FDAARGOS_362)	Bacteria|-|Proteobacteria|Alphaproteobacteria|Rhodospirillales|Acetobacteraceae|Roseomonas|*Roseomonas sp. TAS13 (*Roseomonas sp. FDAARGOS_362)	-	0	0	0	0	0	0	0	0	0	0	0	0	0	0	0	0	0	0	0	0	0	0	0	0	0	0	0	0	0	0	0	0	0	0	0	0	0	0.000215462	0	0	0	0	0	0	0	0
s1483	Rhodococcus sp. 06-1460-1B	Bacteria|-|Actinobacteria|Actinobacteria|Corynebacteriales|Nocardiaceae|Rhodococcus|*Rhodococcus sp. 06-1460-1B	-	0	0	0	0	0	0	0	0	0	0	0	0	0	0	0.000119744	0	0	0	0	0	0	0	0	0	0	0	0	0	0	0	0	0	0	0	0	0	0	0	0	0	0	0	0	0	0	0
s23	Xanthomonas campestris	Bacteria|-|Proteobacteria|Gammaproteobacteria|Xanthomonadales|Xanthomonadaceae|Xanthomonas|Xanthomonas campestris	-	0	0	0	0	0	0	0	0	0	0	0	0	0	0	0	0	0	0	0	0	0	0	0	0	0	0	0	0	0	0	0	0	0	0	0	0	0	0	0	0	0	0	0	0	0	0
s108798	Stenotrophomonas acidaminiphila	Bacteria|-|Proteobacteria|Gammaproteobacteria|Xanthomonadales|Xanthomonadaceae|Stenotrophomonas|Stenotrophomonas acidaminiphila	-	0	0	0	0	0	0	0	0	0	0	0	0	0	0	0	0	0	0	0	0	0	0	0	0	0	0	0	0	0	0	0	0	0	0	0	0	0	0	0	0	0	0	0	0	0	0
s6208	Pseudomonas lundensis	Bacteria|-|Proteobacteria|Gammaproteobacteria|Pseudomonadales|Pseudomonadaceae|Pseudomonas|Pseudomonas lundensis	-	0	0	0	0	0	0	0	0	0	0	0	0	0	0	0.000269424	0	0	0	0	0	0	0	0	0	0	0	0	0	0	0	0	0	0	0	0	0	0	0	0	0	0	0	0	0	0	0
s13840	Corynebacterium pseudogenitalium	Bacteria|-|Actinobacteria|Actinobacteria|Corynebacteriales|Corynebacteriaceae|Corynebacterium|Corynebacterium pseudogenitalium	-	0	0	0	0	0	0	0	0	0	0	0	0	0	0	0	0	0	0	0	0	0	0	0	0	0	0	0	0	0	0	0	0	0	0	0	0	0	0	0	0	0	0	0	0	0	0
s2566	Gordonia paraffinivorans	Bacteria|-|Actinobacteria|Actinobacteria|Corynebacteriales|Gordoniaceae|Gordonia|Gordonia paraffinivorans	-	0	0	0	0	0	0	0	0	0	0	0	0	0	0	0	0	0	0	0	0	0	0	0	0	0	0	0	0	0	0	0	0	0	0	0	0	0	0	0	0	0	0	0	0	0	0
s96861	Bacillus sp. AFS017274	Bacteria|-|Firmicutes|Bacilli|Bacillales|Bacillaceae|Bacillus|*Bacillus sp. AFS017274	-	0	0	0	0	0	0	0	0	0	0	0	0	0	0	0	0	0	0	0	0	0	0	0	0	0	0	0	0	0	0	0	0	0	0	0	0	0	0	0	0	0	0	0	0	0	0
s4611	Dietzia sp. WMMA184 (Dietzia alimentaria)	Bacteria|-|Actinobacteria|Actinobacteria|Corynebacteriales|Dietziaceae|Dietzia|*Dietzia sp. WMMA184 (Dietzia alimentaria)	-	0	0	0	0	0	0	0	0	0	0	0	0	0	0	0	0	0	0	0	0	0	0	0	0	0	0	0	0	0	0	0	0	0	0	0	0	0	0	0	0	0	0	0	0	0	0
s119697	Lachnoclostridium sp. SNUG30386	Bacteria|-|Firmicutes|Clostridia|Clostridiales|Lachnospiraceae|Lachnoclostridium|*Lachnoclostridium sp. SNUG30386	-	0	0	0	0	0	0	0	0	0	0	0	0	0	0	0	0	0	0	0	0	0	0	0	0	0	0	0	0	0	0	0	0	0	0	0	0	0	0	0	0	0	0	0	0	0	0
s35452	Janthinobacterium sp. BJB301	Bacteria|-|Proteobacteria|Betaproteobacteria|Burkholderiales|Oxalobacteraceae|Janthinobacterium|*Janthinobacterium sp. BJB301	-	0	0	0	0	0	0	0	0	0	0	0	0	0	0	0.000179616	0	0	0	0	0	0	0	0	0	0	0	0	0	0	0	0	0	0	0	0	0	0	0	0	0	0	0	0	0	0	0
s107	Vibrio parahaemolyticus	Bacteria|-|Proteobacteria|Gammaproteobacteria|Vibrionales|Vibrionaceae|Vibrio|Vibrio parahaemolyticus	-	0	0	0	0	0	0	0	0	0	0	0	0	0	0	0	0	0	0	0	0	0	0	0	0	0	0	0	0	0	0	0	0	0	0	0	0	0	0	0	0	0	0	0	0	0	0
s3748	Corynebacterium sp. HMSC11E11	Bacteria|-|Actinobacteria|Actinobacteria|Corynebacteriales|Corynebacteriaceae|Corynebacterium|*Corynebacterium sp. HMSC11E11	-	0	0	0	0	0	0	0	0	0	0	0	0	0	0	0	0	0	0	0	0	0	0	0	0	0	0	0	0	0	0	0	0	0	0	0	0	0	0	0	0	0	0	0	0	0	0
s2219	Phascolarctobacterium succinatutens	Bacteria|-|Firmicutes|Negativicutes|Acidaminococcales|Acidaminococcaceae|Phascolarctobacterium|Phascolarctobacterium succinatutens	-	0	0	0	0	0	0	0	0	0	0	0	0	0	0	0	0	0	0	0	0	0	0	0	0	0	0	0	0	0	0	0	0	0	0	0	0	0	0	0	0	0	0	0	0	0	0
s4403	Micrococcus lylae	Bacteria|-|Actinobacteria|Actinobacteria|Micrococcales|Micrococcaceae|Micrococcus|Micrococcus lylae	-	0	0	0	0	0	0	0	0	0	0	0	0	0	0	0	0	0	0	0	0	0	0	0	0	0	0	0	0	0	0	0	0	0	0	0	0	0	0	0	0	0	0	0	0	0	0
s2831	Sutterella wadsworthensis	Bacteria|-|Proteobacteria|Betaproteobacteria|Burkholderiales|Sutterellaceae|Sutterella|Sutterella wadsworthensis	-	0	0	0	0	0	0	0	0	0	0	0	0	0	0	0	0	0	0	0	0	0	0	0	0	0	0	0	0	0	0	0	0	0	0	0	0	0	0	0	0	0	0	0	0	0	0
s2604	Acinetobacter radioresistens (Acinetobacter sp. 272263/Acinetobacter sp. 1239920)	Bacteria|-|Proteobacteria|Gammaproteobacteria|Pseudomonadales|Moraxellaceae|Acinetobacter|Acinetobacter radioresistens (*Acinetobacter sp. 272263/*Acinetobacter sp. 1239920)	-	0	0	0	0	0	0	0	0	0	0	0	0	0	0	0	0	0	0	0	0	0	0	0	0	0	0	0	0	0	0	0	0	0	0	0	0	0	0	0	0	0	0	0	0	0	0
s112802	Acinetobacter junii	Bacteria|-|Proteobacteria|Gammaproteobacteria|Pseudomonadales|Moraxellaceae|Acinetobacter|Acinetobacter junii	-	0	0	0	0	0	0	0	0	0	0	0	0	0	0	0	0	0	0	0	0	0	0	0	0	0	0	0	0	0	0	0	0	0	0	0	0	0	0	0	0	0	0	0	0	0	0
s2031	Lachnoclostridium sp. SNUG30099 (bacterium LF-3)	Bacteria|-|Firmicutes (-)|Clostridia (-)|Clostridiales (-)|Lachnospiraceae (-)|Lachnoclostridium (-)|*Lachnoclostridium sp. SNUG30099 (*bacterium LF-3)	-	0	0	0	0	0	0	0	0	0	0	0	0	0	0	0	0	0	0	0	0	0	0	0	0	0	0	0	0	0	0	0	0	0	0	0	0	0	0	0	0	0	0	0	0	0	0
s2879	Serinicoccus sp. CNJ-927	Bacteria|-|Actinobacteria|Actinobacteria|Micrococcales|Intrasporangiaceae|Serinicoccus|*Serinicoccus sp. CNJ-927	-	0	0	0	0	0	0	0	0	0	0	0	0	0	0	0	0	0	0	0	0	0	0	0	0	0	0	0	0	0	0	0	0	0	0	0	0	0	0	0	0	0	0	0	0	0	0
s4381	Acidovorax sp. CCH12-A4	Bacteria|-|Proteobacteria|Betaproteobacteria|Burkholderiales|Comamonadaceae|Acidovorax|*Acidovorax sp. CCH12-A4	-	0	0	0	0	0	0	0	0	0	0	0	0	0	0	0	0	0	0	0	0	0	0	0	0	0	0	0	0	0	0	0	0	0	0	0	0	0	0	0	0	0	0	0	0	0	0
s35051	Pantoea sp. GL120224-02	Bacteria|-|Proteobacteria|Gammaproteobacteria|Enterobacterales|Erwiniaceae|Pantoea|*Pantoea sp. GL120224-02	-	0	0	0	0	0	0	0	0	0	0	0	0	0	0	0	0	0	0	0	0	0	0	0	0	0	0	0	0	0	0	0	0	0	0	0	0	0	0	0	0	0	0	0	0	0	0
s7368	Pectobacterium carotovorum	Bacteria|-|Proteobacteria|Gammaproteobacteria|Enterobacterales|Pectobacteriaceae|Pectobacterium|Pectobacterium carotovorum	-	0	0	0	0	0	0	0	0	0	0	0	0	0	0	0	0	0	0	0	0	0	0	0	0	0	0	0	0	0	0	0	0	0	0	0	0	0	0	0	0	0	0	0	0	0	0
s115626	Paracoccus sp. SY	Bacteria|-|Proteobacteria|Alphaproteobacteria|Rhodobacterales|Rhodobacteraceae|Paracoccus|*Paracoccus sp. SY	-	0	0	0	0	0	0	0	0	0	0	0	0	0	0	0	0	0	0	0	0	0	0	0	0	0	0	0	0	0	0	0	0	0	0	0	0	0	0	0	0	0	0	0	0	0	0
s6294	Klebsiella quasipneumoniae	Bacteria|-|Proteobacteria|Gammaproteobacteria|Enterobacterales|Enterobacteriaceae|Klebsiella|Klebsiella quasipneumoniae	-	0	0	0	0	0	0	0	0	0	0	0	0	0	0	0	0	0	0	0	0	0	0	0	0	0	0	0	0	0	0	0	0	0	0	0	0	0	0	0	0	0	0	0	0	0	0
s3921	Parabacteroides goldsteinii	Bacteria|-|Bacteroidetes|Bacteroidia|Bacteroidales|Tannerellaceae|Parabacteroides|Parabacteroides goldsteinii	-	0	0	0	0	0	0	0	0	0	0	0	0	0	0	0	0	0	0	0	0	0	0	0	0	0	0	0	0	0	0	0	0	0	0	0	0	0	0	0	0	0	0	0	0	0	0
s1086	Corynebacterium falsenii	Bacteria|-|Actinobacteria|Actinobacteria|Corynebacteriales|Corynebacteriaceae|Corynebacterium|Corynebacterium falsenii	-	0	0	0	0	0	0	0	0	0	0	0	0	0	0	0	0	0	0	0	0	0	0	0	0	0	0	0	0	0	0	0	0	0	0	0	0	0	0	0	0	0	0	0	0	0	0
s5493	Tissierella praeacuta	Bacteria|-|Firmicutes|Tissierellia|Tissierellales|Tissierellaceae|Tissierella|Tissierella praeacuta	-	0	0.00542636	0.00760294	0	0	0	0	0	0.00295128	0	0	0	0	0	0	0	0	0	0	0	0	0	0	0	0	0	0	0	0	0	0	0	0	0	0	0	0	0	0	0	0	0	0	0	0	0
s22925	Dorea longicatena	Bacteria|-|Firmicutes|Clostridia|Clostridiales|Lachnospiraceae|Dorea|Dorea longicatena	-	0	0	0	0	0	0	0	0	0	0	0	0	0	0	0	0	0	0	0	0	0	0	0	0	0	0	0	0	0	0	0	0	0	0	0	0	0	0	0	0	0	0	0	0	0	0
s77476	Enterococcus sp. 3H8_DIV0648	Bacteria|-|Firmicutes|Bacilli|Lactobacillales|Enterococcaceae|Enterococcus|*Enterococcus sp. 3H8_DIV0648	-	0	0	0	0	0	0	0	0	0	0	0	0	0	0	0	0	0	0	0	0	0	0	0	0	0	0	0	0	0	0	0	0	0	0	0	0	0	0	0	0	0	0	0	0	0	0
s13521	Pseudomonas rhodesiae	Bacteria|-|Proteobacteria|Gammaproteobacteria|Pseudomonadales|Pseudomonadaceae|Pseudomonas|Pseudomonas rhodesiae	-	0	0	0	0	0	0	0	0	0	0	0	0	0	0	0.000269424	0	0	0	0	0	0	0	0	0	0	0	0	0	0	0	0	0	0	0	0	0	0	0	0	0	0	0	0	0	0	0
s37027	Prevotella sp. P5-119 (Prevotella sp. P4-76/Prevotella sp. P4-65/Prevotella sp. P5-60/Prevotella sp. P5-125)	Bacteria|-|Bacteroidetes|Bacteroidia|Bacteroidales|Prevotellaceae|Prevotella|*Prevotella sp. P5-119 (*Prevotella sp. P4-76/*Prevotella sp. P4-65/*Prevotella sp. P5-60/*Prevotella sp. P5-125)	-	0	0	0	0	0	0	0	0	0	0	0	0	0	0	0	0	0	0	0	0	0	0	0	0	0	0	0	0	0	0	0	0	0	0	0	0	0	0	0	0	0	0	0	0	0	0
s13856	Fusobacterium gonidiaformans (Fusobacterium equinum)	Bacteria|-|Fusobacteria|Fusobacteriia|Fusobacteriales|Fusobacteriaceae|Fusobacterium|Fusobacterium gonidiaformans (Fusobacterium equinum)	-	0	0	0	0	0	0	0	0	0	0	0	0	0	0	0	0	0	0	0	0	0	0	0	0	0	0	0	0	0	0	0	0	0	0	0	0	0	0	0	0	0	0	0	0	0	0
s36931	Pseudomonas fluorescens	Bacteria|-|Proteobacteria|Gammaproteobacteria|Pseudomonadales|Pseudomonadaceae|Pseudomonas|Pseudomonas fluorescens	-	0	0	0	0	0	0	0	0	0	0	0	0	0	0	0	0	0	0	0	0	0	0	0	0	0	0	0	0	0	0	0	0	0	0	0	0	0	0	0	0	0	0	0	0	0	0
s1648	Kosakonia cowanii	Bacteria|-|Proteobacteria|Gammaproteobacteria|Enterobacterales|Enterobacteriaceae|Kosakonia|Kosakonia cowanii	-	0	0	0	0	0	0	0	0	0	0	0	0	0	0	0	0	0	0	0	0	0	0	0	0	0	0	0	0	0	0	0	0	0	0	0	0	0	0	0	0	0	0	0	0	0	0
s1496	Clostridium tyrobutyricum	Bacteria|-|Firmicutes|Clostridia|Clostridiales|Clostridiaceae|Clostridium|Clostridium tyrobutyricum	-	0	0	0	0	0	0	0	0	0	0	0	0	0	0	0	0	0	0	0	0	0	0	0	0	0	0	0	0	0	0	0	0	0	0	0	0	0	0	0	0	0	0	0	0	0	0
s3636	Kluyvera ascorbata	Bacteria|-|Proteobacteria|Gammaproteobacteria|Enterobacterales|Enterobacteriaceae|Kluyvera|Kluyvera ascorbata	-	0	0	0	0	0	0	0	0	0	0	0	0	0	0	0	0	0	0	0	0	0	0	0	0	0	0	0	0	0	0	0	0	0	0	0	0	0	0	0	0	0	0	0	0	0	0
s56759	Arthrobacter sp. Soil736	Bacteria|-|Actinobacteria|Actinobacteria|Micrococcales|Micrococcaceae|Arthrobacter|*Arthrobacter sp. Soil736	-	0	0	0	0	0	0	0	0	0	0	0	0	0	0	0	0	0	0	0	0	0	0	0	0	0	0	0	0	0	0	0	0	0	0	0	0	0	0	0	0	0	0	0	0	0	0
s119530	Blautia sp. SG-772	Bacteria|-|Firmicutes|Clostridia|Clostridiales|Lachnospiraceae|Blautia|*Blautia sp. SG-772	-	0	0	0	0	0	0	0	0	0	0	0	0	0	0	0	0	0	0	0	0	0	0	0	0	0	0	0	0	0	0	0	0	0	0	0	0	0	0	0	0	0	0	0	0	0	0
s2395	Janibacter hoylei	Bacteria|-|Actinobacteria|Actinobacteria|Micrococcales|Intrasporangiaceae|Janibacter|Janibacter hoylei	-	0	0	0	0	0	0	0	0	0	0	0	0	0	0	0	0	0	0	0	0	0	0	0	0	0	0	0	0	0	0	0	0	0	0	0	0	0	0	0	0	0	0	0	0	0	0
s4187	Lactobacillus gastricus	Bacteria|-|Firmicutes|Bacilli|Lactobacillales|Lactobacillaceae|Lactobacillus|Lactobacillus gastricus	-	0	0	0	0	0	0	0	0	0	0	0	0	0	0	0	0	0	0	0	0	0	0	0	0	0	0	0	0	0	0	0	0	0	0	0	0	0	0	0	0	0	0	0	0	0	0
s9205	Pseudomonas mosselii (Pseudomonas sp. 250J/Pseudomonas sp. DrBHI1/Pseudomonas putida)	Bacteria|-|Proteobacteria|Gammaproteobacteria|Pseudomonadales|Pseudomonadaceae|Pseudomonas|Pseudomonas mosselii (*Pseudomonas sp. 250J/*Pseudomonas sp. DrBHI1/Pseudomonas putida)	-	0	0	0	0	0	0	0	0	0	0	0	0	0	0	0	0	0	0	0	0	0	0	0	0	0	0	0	0	0	0	0	0	0	0	0	0	0	0	0	0	0	0	0	0	0	0
s4509	Dietzia sp. HMSC21D01 (Dietzia cinnamea)	Bacteria|-|Actinobacteria|Actinobacteria|Corynebacteriales|Dietziaceae|Dietzia|*Dietzia sp. HMSC21D01 (Dietzia cinnamea)	-	0	0	0	0	0	0	0	0	0	0	0	0	0	0	0	0	0	0	0	0	0	0	0	0	0	0	0	0	0	0	0	0	0	0	0	0	0	0	0	0	0	0	0	0	0	0
s1057	Carnobacterium inhibens	Bacteria|-|Firmicutes|Bacilli|Lactobacillales|Carnobacteriaceae|Carnobacterium|Carnobacterium inhibens	-	0	0	0	0	0	0	0	0	0	0	0	0	0	0	0	0	0	0	0	0	0	0	0	0	0	0	0	0	0	0	0	0	0	0	0	0	0	0	0	0	0	0	0	0	0	0
s2871	Marinococcus halotolerans	Bacteria|-|Firmicutes|Bacilli|Bacillales|Bacillaceae|Marinococcus|Marinococcus halotolerans	-	0	0	0	0	0	0	0	0	0	0	0	0	0	0	0	0	0	0	0	0	0	0	0	0	0	0	0	0	0	0	0	0	0	0	0	0	0	0	0	0	0	0	0	0	0	0
s81207	Prevotella sp. P5-64 (Prevotella sp. P4-67/Prevotella sp. P5-108/Prevotella sp. P4-51)	Bacteria|-|Bacteroidetes|Bacteroidia|Bacteroidales|Prevotellaceae|Prevotella|*Prevotella sp. P5-64 (*Prevotella sp. P4-67/*Prevotella sp. P5-108/*Prevotella sp. P4-51)	-	0	0	0	0	0	0	0	0	0	0	0	0	0	0	0	0	0	0	0	0	0	0	0	0	0	0	0	0	0	0	0	0	0	0	0	0	0	0	0	0	0	0	0	0	0	0
s3245	Bacteroides pyogenes	Bacteria|-|Bacteroidetes|Bacteroidia|Bacteroidales|Bacteroidaceae|Bacteroides|Bacteroides pyogenes	-	0	0	0	0	0	0	0	0	0	0	0	0	0	0	0	0	0	0	0	0	0	0	0	0	0	0	0	0	0	0	0	0	0	0	0	0	0	0	0	0	0	0	0	0	0	0
s38764	Sphingobacterium sp. IITKGP-BTPF85	Bacteria|-|Bacteroidetes|Sphingobacteriia|Sphingobacteriales|Sphingobacteriaceae|Sphingobacterium|*Sphingobacterium sp. IITKGP-BTPF85	-	0	0	0	0	0	0	0	0	0	0	0	0	0	0	0	0	0	0	0	0	0	0	0	0	0	0	0	0	0	0	0	0	0	0	0	0	0	0	0	0	0	0	0	0	0	0
s93308	Janthinobacterium sp. 551a (Janthinobacterium sp. 344)	Bacteria|-|Proteobacteria|Betaproteobacteria|Burkholderiales|Oxalobacteraceae|Janthinobacterium|*Janthinobacterium sp. 551a (*Janthinobacterium sp. 344)	-	0	0	0	0	0	0	0	0	0	0	0	0	0	0	0	0	0	0	0	0	0	0	0	0	0	0	0	0	0	0	0	0	0	0	0	0	0	0	0	0	0	0	0	0	0	0
s4804	Pantoea vagans	Bacteria|-|Proteobacteria|Gammaproteobacteria|Enterobacterales|Erwiniaceae|Pantoea|Pantoea vagans	-	0	0	0	0	0	0	0	0	0	0	0	0	0	0	0	0	0	0	0	0	0	0	0	0	0	0	0	0	0	0	0	0	0	0	0	0	0	0	0	0	0	0	0	0	0	0
s257	Weissella cibaria (Weissella sp. DD23)	Bacteria|-|Firmicutes|Bacilli|Lactobacillales|Leuconostocaceae|Weissella|Weissella cibaria (*Weissella sp. DD23)	-	0	0	0	0	0	0	0	0	0	0	0	0	0	0	0	0	0	0	0	0	0	0	0	0	0	0	0	0	0	0	0	0	0	0	0	0	0	0	0	0	0	0	0	0	0	0
s1299	Staphylococcus capitis (Staphylococcus sp. HMSC066C03/Staphylococcus saccharolyticus)	Bacteria|-|Firmicutes|Bacilli|Bacillales|Staphylococcaceae|Staphylococcus|Staphylococcus capitis (*Staphylococcus sp. HMSC066C03/Staphylococcus saccharolyticus)	-	0	0	0	0	0	0	0	0	0	0	0	0	0	0	0	0	0	0	0	0	0	0	0	0	0	0	0	0	0	0	0	0	0	0	0	0	0	0	0	0	0	0	0	0	0	0
s2344	Prevotella bivia	Bacteria|-|Bacteroidetes|Bacteroidia|Bacteroidales|Prevotellaceae|Prevotella|Prevotella bivia	-	0	0	0	0	0	0	0	0	0	0	0	0	0	0	0	0	0	0	0	0	0	0	0	0	0	0	0	0	0	0	0	0	0	0	0	0	0	0	0	0	0	0	0	0	0	0
s3644	Chryseobacterium vrystaatense	Bacteria|-|Bacteroidetes|Flavobacteriia|Flavobacteriales|Flavobacteriaceae|Chryseobacterium|Chryseobacterium vrystaatense	-	0	0	0	0	0	0	0	0	0	0	0	0	0	0	0	0	0	0	0	0	0	0	0	0	0	0	0	0	0	0	0	0	0	0	0	0	0	0	0	0	0	0	0	0	0	0
s87	Streptococcus suis	Bacteria|-|Firmicutes|Bacilli|Lactobacillales|Streptococcaceae|Streptococcus|Streptococcus suis	-	0	0	0	0	0	0	0	0	0	0	0	0	0	0	0	0	0	0	0	0	0	0	0	0	0	0	0	0	0	0	0	0	0	0	0	0	0.000507772	0	0	0	0	0	0	0	0	0
s2147	Lactobacillus antri	Bacteria|-|Firmicutes|Bacilli|Lactobacillales|Lactobacillaceae|Lactobacillus|Lactobacillus antri	-	0	0	0	0	0	0	0	0	0	0	0	0	0	0	0	0	0	0	0	0	0	0	0	0	0	0	0	0	0	0	0	0	0	0	0	0	0	0	0	0	0	0	0	0	0	0
s16307	Lactobacillus ultunensis	Bacteria|-|Firmicutes|Bacilli|Lactobacillales|Lactobacillaceae|Lactobacillus|Lactobacillus ultunensis	-	0	0	0	0	0	0	0	0	0	0	0	0	0	0	0	0	0	0	0	0	0	0	0	0	0	0	0	0	0	0	0	0	0	0	0	0	0	0	0	0	0	0	0	0	0	0
s757	Thermus scotoductus	Bacteria|-|Deinococcus-Thermus|Deinococci|Thermales|Thermaceae|Thermus|Thermus scotoductus	-	0	0	0	0	0	0	0	0	0	0	0	0	0	0	0	0	0	0	0	0	0	0	0	0	0	0	0	0	0	0	0	0	0	0	0	0	0	0	0	0	0	0	0	0	0	0
s7099	Pseudomonas sp. ABFPK	Bacteria|-|Proteobacteria|Gammaproteobacteria|Pseudomonadales|Pseudomonadaceae|Pseudomonas|*Pseudomonas sp. ABFPK	-	0	0	0	0	0	0	0	0	0	0	0	0.00701515	0	0	0.000359232	0	0	0	0	0	0	0	0	0	0	0	0	0	0	0	0	0	0	0	0	0	0	0	0	0	0	0	0	0	0	0
s1537	Leuconostoc lactis	Bacteria|-|Firmicutes|Bacilli|Lactobacillales|Leuconostocaceae|Leuconostoc|Leuconostoc lactis	-	0	0	0	0	0	0	0	0	0	0	0	0	0	0	0	0	0	0	0	0	0	0	0	0	0	0	0	0	0	0	0	0	0	0	0	0	0	0	0	0	0	0	0	0	0	0
s2265	Collinsella tanakaei	Bacteria|-|Actinobacteria|Coriobacteriia|Coriobacteriales|Coriobacteriaceae|Collinsella|Collinsella tanakaei	-	0	0	0	0	0	0	0	0	0	0	0	0	0	0	0	0	0	0	0	0	0	0	0	0	0	0	0	0	0	0	0	0	0	0	0	0	0	0	0	0	0	0	0	0	0	0
s16167	Clostridium sp. L2-50	Bacteria|-|Firmicutes|Clostridia|Clostridiales|Clostridiaceae|Clostridium|*Clostridium sp. L2-50	-	0	0	0	0	0	0	0	0	0	0	0	0	0	0	0	0	0	0	0	0	0	0	0	0	0	0	0	0	0	0	0	0	0	0	0	0	0	0	0	0	0	0	0	0	0	0
s11567	Shewanella sp. POL2	Bacteria|-|Proteobacteria|Gammaproteobacteria|Alteromonadales|Shewanellaceae|Shewanella|*Shewanella sp. POL2	-	0	0	0	0	0	0	0	0	0	0	0	0	0	0	0	0	0	0	0	0	0	0	0	0	0	0	0	0	0	0	0	0	0	0	0	0	0	0	0	0	0	0	0	0	0	0
s10168	Stenotrophomonas maltophilia (Stenotrophomonas sp. HMSC10F06)	Bacteria|-|Proteobacteria|Gammaproteobacteria|Xanthomonadales|Xanthomonadaceae|Stenotrophomonas|Stenotrophomonas maltophilia (*Stenotrophomonas sp. HMSC10F06)	-	0	0	0	0	0	0	0	0	0	0	0	0	0	0	0	0	0	0	0	0	0	0	0	0	0	0	0	0	0	0	0	0	0	0	0	0	0	0	0	0	0	0	0	0	0	0
s2030	Sphingomonas paucimobilis (Sphingomonas sp. S17)	Bacteria|-|Proteobacteria|Alphaproteobacteria|Sphingomonadales|Sphingomonadaceae|Sphingomonas|Sphingomonas paucimobilis (*Sphingomonas sp. S17)	-	0	0	0	0	0	0	0	0	0	0	0	0	0	0	0	0	0	0	0	0	0	0	0	0	0	0	0	0	0	0	0	0	0	0	0	0	0	0	0	0	0	0	0	0	0	0
s85	Enterobacter cloacae	Bacteria|-|Proteobacteria|Gammaproteobacteria|Enterobacterales|Enterobacteriaceae|Enterobacter|Enterobacter cloacae	-	0	0	0	0	0	0	0	0	0	0	0	0.00171327	0	0	0	0	0	0	0	0	0	0	0	0	0	0	0	0	0	0	0	0	0	0	0	0	0	0	0	0	0	0	0	0	0	0
s27104	Ochrobactrum sp. MYb68	Bacteria|-|Proteobacteria|Alphaproteobacteria|Rhizobiales|Brucellaceae|Ochrobactrum|*Ochrobactrum sp. MYb68	-	0	0	0	0	0	0	0	0	0	0	0	0	0	0	0	0	0	0	0	0	0	0	0	0	0	0	0	0	0	0	0	0	0	0	0	0	0	0	0	0	0	0	0	0	0	0
s56730	Achromobacter spanius (Achromobacter sp. Root565)	Bacteria|-|Proteobacteria|Betaproteobacteria|Burkholderiales|Alcaligenaceae|Achromobacter|Achromobacter spanius (*Achromobacter sp. Root565)	-	0	0	0	0	0	0	0	0	0	0	0	0	0	0	0	0	0	0	0	0	0	0	0	0	0	0	0	0	0	0	0	0	0	0	0	0	0	0	0	0	0	0	0	0	0	0
s20623	Microbacterium sp. UCD-TDU	Bacteria|-|Actinobacteria|Actinobacteria|Micrococcales|Microbacteriaceae|Microbacterium|*Microbacterium sp. UCD-TDU	-	0	0	0	0	0	0	0	0	0	0	0	0	0	0	0	0	0	0	0	0	0	0	0	0	0	0	0	0	0	0	0	0	0	0	0	0	0	0	0	0	0	0	0	0	0	0
s61595	Akkermansia sp. KLE1797 (Akkermansia sp. KLE1798/Akkermansia sp. KLE1605)	Bacteria|-|Verrucomicrobia|Verrucomicrobiae|Verrucomicrobiales|Akkermansiaceae|Akkermansia|*Akkermansia sp. KLE1797 (*Akkermansia sp. KLE1798/*Akkermansia sp. KLE1605)	-	0	0	0	0	0	0	0	0	0	0	0	0	0	0	0	0	0	0	0	0	0	0	0	0	0	0	0	0	0	0	0	0	0	0	0	0	0	0	0	0	0	0	0	0	0	0
s5616	Chryseobacterium scophthalmum	Bacteria|-|Bacteroidetes|Flavobacteriia|Flavobacteriales|Flavobacteriaceae|Chryseobacterium|Chryseobacterium scophthalmum	-	0	0	0	0	0	0	0	0	0	0	0	0	0	0	0	0	0	0	0	0	0	0	0	0	0	0	0	0	0	0	0	0	0	0	0	0	0	0	0	0	0	0	0	0	0	0
s6593	Marinomonas sp. MWYL1	Bacteria|-|Proteobacteria|Gammaproteobacteria|Oceanospirillales|Oceanospirillaceae|Marinomonas|*Marinomonas sp. MWYL1	-	0	0	0	0	0	0	0	0	0	0	0	0	0	0	0	0	0	0	0	0	0	0	0	0	0	0	0	0	0	0	0	0	0	0	0	0	0	0	0	0	0	0	0	0	0	0
s13351	Pseudomonas canadensis	Bacteria|-|Proteobacteria|Gammaproteobacteria|Pseudomonadales|Pseudomonadaceae|Pseudomonas|Pseudomonas canadensis	-	0	0	0	0	0	0	0	0	0	0	0	0	0	0	0	0	0	0	0	0	0	0	0	0	0	0	0	0	0	0	0	0	0	0	0	0	0	0	0	0	0	0	0	0	0	0
s667	Stenotrophomonas maltophilia	Bacteria|-|Proteobacteria|Gammaproteobacteria|Xanthomonadales|Xanthomonadaceae|Stenotrophomonas|Stenotrophomonas maltophilia	-	0	0	0	0	0	0	0	0	0	0	0	0	0	0	0	0	0	0	0	0	0	0	0	0	0	0	0	0	0	0	0	0	0	0	0	0	0	0	0	0	0	0	0	0	0	0
s4251	Bradyrhizobium lablabi	Bacteria|-|Proteobacteria|Alphaproteobacteria|Rhizobiales|Bradyrhizobiaceae|Bradyrhizobium|Bradyrhizobium lablabi	-	0	0	0	0	0	0	0	0	0	0	0	0	0	0	0	0	0	0	0	0	0	0	0	0	0	0	0	0	0	0	0	0	0	0	0	0	0	0.000161597	0	0	0	0	0	0	0	0
s22623	Pseudomonas sp. HMSC08G10	Bacteria|-|Proteobacteria|Gammaproteobacteria|Pseudomonadales|Pseudomonadaceae|Pseudomonas|*Pseudomonas sp. HMSC08G10	-	0	0	0	0	0	0	0	0	0	0	0	0.0050009	0	0	0.000329296	0	0	0	0	0	0	0	0	0	0	0	0	0	0	0	0	0	0	0	0	0	0	0	0	0	0	0	0	0	0	0
s122991	Acidaminococcus sp. Marseille-P4266	Bacteria|-|Firmicutes|Negativicutes|Acidaminococcales|Acidaminococcaceae|Acidaminococcus|*Acidaminococcus sp. Marseille-P4266	-	0	0	0	0	0	0	0	0	0	0	0	0	0	0	0	0	0	0	0	0	0	0	0	0	0	0	0	0	0	0	0	0	0	0	0	0	0	0	0	0	0	0	0	0	0	0
s49	Bacillus subtilis	Bacteria|-|Firmicutes|Bacilli|Bacillales|Bacillaceae|Bacillus|Bacillus subtilis	-	0	0	0	0	0	0	0	0	0	0	0	0	0	0	0	0	0	0	0	0	0	0	0	0	0	0	0	0	0	0	0	0	0	0	0	0	0	0	0	0	0	0	0	0	0	0
s60842	Blastomonas sp. CCH1-A6	Bacteria|-|Proteobacteria|Alphaproteobacteria|Sphingomonadales|Sphingomonadaceae|Blastomonas|*Blastomonas sp. CCH1-A6	-	0	0	0	0	0	0	0	0	0	0	0	0	0	0	0	0	0	0	0	0	0	0	0	0	0	0	0	0	0	0	0	0	0	0	0	0	0	0	0	0	0	0	0	0	0	0
s2457	Alistipes obesi	Bacteria|-|Bacteroidetes|Bacteroidia|Bacteroidales|Rikenellaceae|Alistipes|Alistipes obesi	-	0	0	0	0	0	0	0	0	0	0	0	0	0	0	0	0	0	0	0	0	0	0	0	0	0	0	0	0	0	0	0	0	0	0	0	0	0	0	0	0	0	0	0	0	0	0
s9657	Pseudomonas koreensis	Bacteria|-|Proteobacteria|Gammaproteobacteria|Pseudomonadales|Pseudomonadaceae|Pseudomonas|Pseudomonas koreensis	-	0	0	0	0	0	0	0	0	0	0	0	0	0	0	0	0	0	0	0	0	0	0	0	0	0	0	0	0	0	0	0	0	0	0	0	0	0	0	0	0	0	0	0	0	0	0
s2891	Pseudomonas caeni	Bacteria|-|Proteobacteria|Gammaproteobacteria|Pseudomonadales|Pseudomonadaceae|Pseudomonas|Pseudomonas caeni	-	0	0	0	0	0	0	0	0	0	0	0	0	0	0	0	0	0	0	0	0	0	0	0	0	0	0	0	0	0	0	0	0	0	0	0	0	0	0	0	0	0	0	0	0	0	0
s63382	Clostridiales bacterium KLE1615	Bacteria|-|Firmicutes|Clostridia|Clostridiales|-|-|*Clostridiales bacterium KLE1615	-	0	0	0	0	0	0	0	0	0	0	0	0	0	0	0	0	0	0	0	0	0	0	0	0	0	0	0	0	0	0	0	0	0	0	0	0	0	0	0	0	0	0	0	0	0	0
s2426	Parabacteroides johnsonii	Bacteria|-|Bacteroidetes|Bacteroidia|Bacteroidales|Tannerellaceae|Parabacteroides|Parabacteroides johnsonii	-	0	0	0	0	0	0	0	0	0	0	0	0	0	0	0	0	0	0	0	0	0	0	0	0	0	0	0	0	0	0	0	0	0	0	0	0	0	0	0	0	0	0	0	0	0	0
s20478	alpha proteobacterium L41A	Bacteria|-|Proteobacteria|Alphaproteobacteria|-|-|-|*alpha proteobacterium L41A	-	0	0	0	0	0	0	0	0	0	0	0	0	0	0	0	0	0	0	0	0	0	0	0	0	0	0	0	0	0	0	0	0	0	0	0	0	0	0	0	0	0	0	0	0	0	0
s6378	Lactobacillus johnsonii	Bacteria|-|Firmicutes|Bacilli|Lactobacillales|Lactobacillaceae|Lactobacillus|Lactobacillus johnsonii	-	0	0	0	0	0	0	0	0	0	0	0	0	0	0	0	0	0	0	0	0	0	0	0	0	0	0	0	0	0	0	0	0	0	0	0	0	0	0	0	0	0	0	0	0	0	0
s1474	Geobacillus thermoleovorans	Bacteria|-|Firmicutes|Bacilli|Bacillales|Bacillaceae|Geobacillus|Geobacillus thermoleovorans	-	0	0	0	0	0	0	0	0	0	0	0	0	0	0	0	0	0	0	0	0	0	0	0	0	0	0	0	0	0	0	0	0	0	0	0	0	0	0	0	0	0	0	0	0	0	0
s120826	Paenisporosarcina sp. OV554	Bacteria|-|Firmicutes|Bacilli|Bacillales|Planococcaceae|Paenisporosarcina|*Paenisporosarcina sp. OV554	-	0	0	0	0	0	0	0	0	0	0	0	0	0	0	0	0	0	0	0	0	0	0	0	0	0	0	0	0	0	0	0	0	0	0	0	0	0	0	0	0	0	0	0	0	0	0
s2304	Odoribacter laneus	Bacteria|-|Bacteroidetes|Bacteroidia|Bacteroidales|Odoribacteraceae|Odoribacter|Odoribacter laneus	-	0	0	0	0	0	0	0	0	0	0	0	0	0	0	0	0	0	0	0	0	0	0	0	0	0	0	0	0	0	0	0	0	0	0	0	0	0	0	0	0	0	0	0	0	0	0
s9322	Citrobacter freundii complex sp. CFNIH2 (Citrobacter amalonaticus)	Bacteria|-|Proteobacteria|Gammaproteobacteria|Enterobacterales|Enterobacteriaceae|Citrobacter|*Citrobacter freundii complex sp. CFNIH2 (Citrobacter amalonaticus)	-	0	0	0	0	0	0	0	0	0	0	0	0	0	0	0	0	0	0	0	0	0	0	0	0	0	0	0	0	0	0	0	0	0	0	0	0	0	0	0	0	0	0	0	0	0	0
s122558	Metaprevotella massiliensis	Bacteria|-|Bacteroidetes|Bacteroidia|Bacteroidales|Prevotellaceae|Metaprevotella|Metaprevotella massiliensis	-	0	0	0	0	0	0	0	0	0	0	0	0	0	0	0	0	0	0	0	0	0	0.000210363	0	0	0	0.000209281	0	0	0	0	0	0	0	0	0	0	0	0	0	0	0	0	0	0	0	0
s100357	Streptococcus phage SM1	Viruses|-|-|-|Caudovirales|Siphoviridae|-|*Streptococcus phage SM1	-	0	0	0	0	0	0	0	0	0	0	0	0	0	0	0	0	0	0	0	0	0	0	0	0.000426964	0	0	0	0	0	0	0	0	0	0	0	0	0	0	0	0	0	0	0	0	0	0
s9378	Pseudomonas sp. FH1	Bacteria|-|Proteobacteria|Gammaproteobacteria|Pseudomonadales|Pseudomonadaceae|Pseudomonas|*Pseudomonas sp. FH1	-	0	0	0	0	0	0	0	0	0	0	0	0	0	0	0	0	0	0	0	0	0	0	0	0	0	0	0	0	0	0	0	0	0	0	0	0	0	0	0	0	0	0	0	0	0	0
s114918	Janthinobacterium sp. AD80	Bacteria|-|Proteobacteria|Betaproteobacteria|Burkholderiales|Oxalobacteraceae|Janthinobacterium|*Janthinobacterium sp. AD80	-	0	0	0	0	0	0	0	0	0	0	0	0	0	0	0	0	0	0	0	0	0	0	0	0	0	0	0	0	0	0	0	0	0	0	0	0	0	0	0	0	0	0	0	0	0	0
s1468	Pseudomonas alcaligenes	Bacteria|-|Proteobacteria|Gammaproteobacteria|Pseudomonadales|Pseudomonadaceae|Pseudomonas|Pseudomonas alcaligenes	-	0	0	0	0	0	0	0	0	0	0	0	0	0	0	0	0	0	0	0	0	0	0	0	0	0	0	0	0	0	0	0	0	0	0	0	0	0	0	0	0	0	0	0	0	0	0
s38258	Paracoccus sp. S4493 (Paracoccus sp. 228)	Bacteria|-|Proteobacteria|Alphaproteobacteria|Rhodobacterales|Rhodobacteraceae|Paracoccus|*Paracoccus sp. S4493 (*Paracoccus sp. 228)	-	0	0	0	0	0	0	0	0	0	0	0	0	0	0	0	0	0	0	0	0	0	0	0	0	0	0	0	0	0	0	0	0	0	0	0	0	0	0	0	0	0	0	0	0	0	0
s29451	Lactobacillus paralimentarius	Bacteria|-|Firmicutes|Bacilli|Lactobacillales|Lactobacillaceae|Lactobacillus|Lactobacillus paralimentarius	-	0	0	0	0	0	0	0	0	0	0	0	0	0	0	0	0	0	0	0	0	0	0	0	0	0	0	0	0	0	0	0	0	0	0	0	0	0	0	0	0	0	0	0	0	0	0
s966	Leuconostoc carnosum	Bacteria|-|Firmicutes|Bacilli|Lactobacillales|Leuconostocaceae|Leuconostoc|Leuconostoc carnosum	-	0	0	0	0	0	0	0	0	0	0	0	0	0	0	0	0	0	0	0	0	0	0	0	0	0	0	0	0	0	0	0	0	0	0	0	0	0	0	0	0	0	0	0	0	0	0
s4316	Fournierella massiliensis	Bacteria|-|Firmicutes|Clostridia|Clostridiales|Ruminococcaceae|Fournierella|Fournierella massiliensis	-	0	0	0	0	0	0	0	0	0	0	0	0	0	0	0	0	0	0	0	0	0	0	0	0	0	0	0	0	0	0	0	0	0	0	0	0	0	0	0	0	0	0	0	0	0	0
s3811	Kocuria sp. WN036	Bacteria|-|Actinobacteria|Actinobacteria|Micrococcales|Micrococcaceae|Kocuria|*Kocuria sp. WN036	-	0	0	0	0	0	0	0	0	0	0	0	0	0	0	0	0	0	0	0	0	0	0	0	0	0	0	0	0	0.000184321	0	0	0	0	0	0	0	0	0	0	0	0	0.00015756	0	0	0	0
s509	Akkermansia muciniphila	Bacteria|-|Verrucomicrobia|Verrucomicrobiae|Verrucomicrobiales|Akkermansiaceae|Akkermansia|Akkermansia muciniphila	-	0	0	0	0	0	0	0	0	0	0	0	0	0	0	0	0	0	0	0	0	0	0	0	0	0	0	0	0	0	0	0	0	0	0	0	0	0	0	0	0	0	0	0	0	0	0
s21884	Methyloversatilis discipulorum	Bacteria|-|Proteobacteria|Betaproteobacteria|Nitrosomonadales|Sterolibacteriaceae|Methyloversatilis|Methyloversatilis discipulorum	-	0	0	0	0	0	0	0	0	0	0	0	0	0	0	0	0	0	0	0	0	0	0	0	0	0	0	0	0	0	0	0	0	0	0	0	0	0	0	0	0	0	0	0	0	0	0
s3171	Eubacterium ramulus	Bacteria|-|Firmicutes|Clostridia|Clostridiales|Eubacteriaceae|Eubacterium|Eubacterium ramulus	-	0	0	0	0	0	0	0	0	0	0	0	0	0	0	0	0	0	0	0	0	0	0	0	0	0	0	0	0	0	0	0	0	0	0	0	0	0	0	0	0	0	0	0	0	0	0
s4328	Comamonas terrigena	Bacteria|-|Proteobacteria|Betaproteobacteria|Burkholderiales|Comamonadaceae|Comamonas|Comamonas terrigena	-	0	0	0	0	0	0	0	0	0	0	0	0	0	0	0	0	0	0	0	0	0	0	0	0	0	0	0	0	0	0	0	0	0	0	0	0	0	0	0	0	0	0	0	0	0	0
s3624	Salinisphaera hydrothermalis	Bacteria|-|Proteobacteria|Gammaproteobacteria|Salinisphaerales|Salinisphaeraceae|Salinisphaera|Salinisphaera hydrothermalis	-	0	0	0	0	0	0	0	0	0	0	0	0	0	0	0	0	0	0	0	0	0	0	0	0	0	0	0	0	0	0	0	0	0	0	0	0	0	0	0	0	0	0	0	0	0	0
s7395	Acidovorax sp. KKS102	Bacteria|-|Proteobacteria|Betaproteobacteria|Burkholderiales|Comamonadaceae|Acidovorax|*Acidovorax sp. KKS102	-	0	0	0	0	0	0	0	0	0	0	0	0	0	0	0.000508912	0	0	0	0	0	0	0	0	0	0	0	0	0	0	0	0	0	0	0	0	0	0	0	0	0	0	0	0	0	0	0
s78180	Barnesiella sp. An22	Bacteria|-|Bacteroidetes|Bacteroidia|Bacteroidales|Barnesiellaceae|Barnesiella|*Barnesiella sp. An22	-	0	0	0	0	0	0	0	0	0	0	0	0	0	0	0	0	0	0	0	0	0	0	0	0	0	0	0	0	0	0	0	0	0	0	0	0	0	0	0	0	0	0	0	0	0	0
s6608	Serratia proteamaculans (Serratia sp. S4)	Bacteria|-|Proteobacteria|Gammaproteobacteria|Enterobacterales|Yersiniaceae|Serratia|Serratia proteamaculans (*Serratia sp. S4)	-	0	0	0	0	0	0	0	0	0	0	0	0	0	0	0	0	0	0	0	0	0	0	0	0	0	0	0	0	0	0	0	0	0	0	0	0	0	0	0	0	0	0	0	0	0	0
s2759	Peptostreptococcus anaerobius	Bacteria|-|Firmicutes|Clostridia|Clostridiales|Peptostreptococcaceae|Peptostreptococcus|Peptostreptococcus anaerobius	-	0	0	0	0	0	0	0	0	0	0	0	0	0	0	0	0	0	0	0	0	0	0	0	0	0	0	0	0	0	0	0	0	0	0	0	0	0.000126943	0	0	0	0	0	0	0	0	0.000291153
s122995	Anaeromassilibacillus sp. Marseille-P3876	Bacteria|-|Firmicutes|Clostridia|Clostridiales|Ruminococcaceae|Anaeromassilibacillus|*Anaeromassilibacillus sp. Marseille-P3876	-	0	0	0	0	0	0	0	0	0	0	0	0	0	0	0	0	0	0	0	0	0	0	0	0	0	0	0	0	0	0	0	0	0	0	0	0	0	0	0	0	0	0	0	0	0	0
s11780	Citrobacter farmeri	Bacteria|-|Proteobacteria|Gammaproteobacteria|Enterobacterales|Enterobacteriaceae|Citrobacter|Citrobacter farmeri	-	0	0	0	0	0	0	0	0	0	0	0	0	0	0	0	0	0	0	0	0	0	0	0	0	0	0	0	0	0	0	0	0	0	0	0	0	0	0	0	0	0	0	0	0	0	0
s4563	Pseudoalteromonas prydzensis	Bacteria|-|Proteobacteria|Gammaproteobacteria|Alteromonadales|Pseudoalteromonadaceae|Pseudoalteromonas|Pseudoalteromonas prydzensis	-	0	0	0	0	0	0	0	0	0	0	0	0	0	0	0	0	0	0	0	0	0	0	0	0	0	0	0	0	0	0	0	0	0	0	0	0	0	0	0	0	0	0	0	0	0	0
s3886	Ruthenibacterium lactatiformans	Bacteria|-|Firmicutes|Clostridia|Clostridiales|Ruminococcaceae|Ruthenibacterium|Ruthenibacterium lactatiformans	-	0	0	0	0	0	0	0	0	0	0	0.000262236	0	0	0	0	0	0	0	0	0	0	0	0	0	0	0	0	0	0	0	0	0	0	0	0	0	0	0	0	0	0	0	0	0	0	0
s20419	Methylobacterium sp. yr668	Bacteria|-|Proteobacteria|Alphaproteobacteria|Rhizobiales|Methylobacteriaceae|Methylobacterium|*Methylobacterium sp. yr668	-	0	0	0	0	0	0	0	0	0	0	0	0	0	0	0	0	0	0	0	0	0	0	0	0	0	0	0	0	0	0	0	0	0	0	0	0	0	0	0	0	0	0	0	0	0	0
s112949	Stenotrophomonas maltophilia	Bacteria|-|Proteobacteria|Gammaproteobacteria|Xanthomonadales|Xanthomonadaceae|Stenotrophomonas|Stenotrophomonas maltophilia	-	0	0	0	0	0	0	0	0	0	0	0	0	0	0	0	0	0	0	0	0	0	0	0	0	0	0	0	0	0	0	0	0	0	0	0	0	0	0	0	0	0	0	0	0	0	0
s34594	Stenotrophomonas maltophilia	Bacteria|-|Proteobacteria|Gammaproteobacteria|Xanthomonadales|Xanthomonadaceae|Stenotrophomonas|Stenotrophomonas maltophilia	-	0	0	0	0	0	0	0	0	0	0	0	0	0	0	0	0	0	0	0	0	0	0	0	0	0	0	0	0	0	0	0	0	0	0	0	0	0	0	0	0	0	0	0	0	0	0
s93150	Nocardioides sp. YR527	Bacteria|-|Actinobacteria|Actinobacteria|Propionibacteriales|Nocardioidaceae|Nocardioides|*Nocardioides sp. YR527	-	0	0	0	0	0	0	0	0	0	0	0	0	0	0	0	0	0.00106794	0	0	0	0	0	0	0	0	0	0	0	0	0	0	0	0	0.000153383	0	0	0	0	0	0	0	0	0	0	0.000168153	0.000145576
s2598	Acinetobacter parvus	Bacteria|-|Proteobacteria|Gammaproteobacteria|Pseudomonadales|Moraxellaceae|Acinetobacter|Acinetobacter parvus	-	0	0	0	0	0	0	0	0	0	0.00192412	0	0.00354231	0	0	0	0	0	0	0	0	0	0	0	0	0	0	0	0	0	0	0	0	0	0	0	0	0	0	0	0	0	0	0	0	0	0
s78254	Butyricimonas sp. An62	Bacteria|-|Bacteroidetes|Bacteroidia|Bacteroidales|Odoribacteraceae|Butyricimonas|*Butyricimonas sp. An62	-	0	0	0	0	0	0	0	0	0	0	0	0	0	0	0	0	0	0	0	0	0	0	0	0	0	0	0	0	0	0	0	0	0	0	0	0	0	0	0	0	0	0	0	0	0	0
s96871	Janthinobacterium sp. TND4EL3	Bacteria|-|Proteobacteria|Betaproteobacteria|Burkholderiales|Oxalobacteraceae|Janthinobacterium|*Janthinobacterium sp. TND4EL3	-	0	0	0	0	0	0	0	0	0	0	0	0	0	0	0	0	0	0	0	0	0	0	0	0	0	0	0	0	0	0	0	0	0	0	0	0	0	0	0	0	0	0	0	0	0	0
s9961	Sphingobium sp. ba1	Bacteria|-|Proteobacteria|Alphaproteobacteria|Sphingomonadales|Sphingomonadaceae|Sphingobium|*Sphingobium sp. ba1	-	0	0	0	0	0	0	0	0	0	0	0	0	0	0	0	0	0	0	0	0	0	0	0	0	0	0	0	0	0	0	0	0	0	0	0	0	0	0	0	0	0	0	0	0	0	0
s1893	Micromonospora inositola	Bacteria|-|Actinobacteria|Actinobacteria|Micromonosporales|Micromonosporaceae|Micromonospora|Micromonospora inositola	-	0	0	0	0	0	0	0	0	0	0	0	0	0	0	0	0	0	0	0	0	0	0	0	0	0	0	0	0	0	0	0	0	0	0	0	0	0	0	0	0	0	0	0	0	0	0
s14259	Pseudomonas sp. Ag1	Bacteria|-|Proteobacteria|Gammaproteobacteria|Pseudomonadales|Pseudomonadaceae|Pseudomonas|*Pseudomonas sp. Ag1	-	0	0	0	0	0	0	0	0	0	0.000540104	0	0.00546395	0	0	0	0	0	0	0	0	0	0	0	0	0	0	0	0	0	0	0	0	0	0	0	0	0	0	0	0	0	0	0	0	0	0
s17261	Acinetobacter sp. P8-3-8	Bacteria|-|Proteobacteria|Gammaproteobacteria|Pseudomonadales|Moraxellaceae|Acinetobacter|*Acinetobacter sp. P8-3-8	-	0	0	0	0	0	0	0	0	0	0	0	0	0	0	0	0	0	0	0	0	0	0	0	0	0	0	0	0	0	0	0	0	0	0	0	0	0	0	0	0	0	0	0	0	0	0
s36483	Flavobacterium sp. AED	Bacteria|-|Bacteroidetes|Flavobacteriia|Flavobacteriales|Flavobacteriaceae|Flavobacterium|*Flavobacterium sp. AED	-	0	0	0	0	0	0	0	0	0	0.00317311	0	0.00824223	0	0	0.00128725	0	0	0	0	0	0	0	0	0	0	0	0	0	0	0	0	0	0	0	0	0	0	0	0	0	0	0	0	0	0	0
s3167	Ruminococcus callidus	Bacteria|-|Firmicutes|Clostridia|Clostridiales|Ruminococcaceae|Ruminococcus|Ruminococcus callidus	-	0	0	0	0	0	0	0	0	0	0	0	0	0	0	0	0	0	0	0	0	0	0	0	0	0	0	0	0	0	0	0	0	0	0	0	0	0	0	0	0	0	0	0	0	0	0
s2089	Coprococcus eutactus	Bacteria|-|Firmicutes|Clostridia|Clostridiales|Lachnospiraceae|Coprococcus|Coprococcus eutactus	-	0	0	0	0	0	0	0	0	0	0	0	0	0	0	0	0	0	0	0	0	0	0	0	0	0	0	0	0	0	0	0	0	0	0	0	0	0	0	0	0	0	0	0	0	0	0
s41493	Coprobacillus sp. 8_1_38FAA (Lachnoclostridium sp. SNUG30370)	Bacteria|-|Firmicutes|Erysipelotrichia (Clostridia)|Erysipelotrichales (Clostridiales)|Erysipelotrichaceae (Lachnospiraceae)|Coprobacillus (Lachnoclostridium)|*Coprobacillus sp. 8_1_38FAA (*Lachnoclostridium sp. SNUG30370)	-	0	0	0	0	0	0	0	0	0	0	0	0	0	0	0	0	0	0	0	0	0	0	0	0	0	0	0	0	0	0	0	0	0	0	0	0	0	0	0	0	0	0	0	0	0	0
s79722	Stenotrophomonas maltophilia	Bacteria|-|Proteobacteria|Gammaproteobacteria|Xanthomonadales|Xanthomonadaceae|Stenotrophomonas|Stenotrophomonas maltophilia	-	0	0	0	0	0	0	0	0	0	0	0	0	0	0	0	0	0	0	0	0	0	0	0	0	0	0	0	0	0	0	0	0	0	0	0	0	0	0	0	0	0	0	0	0	0	0
s93151	Pseudomonas grimontii	Bacteria|-|Proteobacteria|Gammaproteobacteria|Pseudomonadales|Pseudomonadaceae|Pseudomonas|Pseudomonas grimontii	-	0	0	0	0	0	0	0	0	0	0	0	0	0	0	0	0	0	0	0	0	0	0	0	0	0	0	0	0	0	0	0	0	0	0	0	0	0	0	0	0	0	0	0	0	0	0
s4650	Massilia timonae	Bacteria|-|Proteobacteria|Betaproteobacteria|Burkholderiales|Oxalobacteraceae|Massilia|Massilia timonae	-	0	0	0	0	0	0	0	0	0	0	0	0	0	0	0.000688529	0	0	0	0	0	0	0	0	0	0	0	0	0	0	0	0	0	0	0	0	0	0.000126943	0	0	0	0	0	0	0	0	0
s58164	Curtobacterium citreum	Bacteria|-|Actinobacteria|Actinobacteria|Micrococcales|Microbacteriaceae|Curtobacterium|Curtobacterium citreum	-	0	0	0	0	0	0	0	0	0	0	0	0	0	0	0	0	0	0	0	0	0	0	0	0	0	0	0	0	0	0	0	0	0	0	0	0	0	0	0	0	0	0	0	0	0	0
s60858	Sphingomonas ginsenosidimutans	Bacteria|-|Proteobacteria|Alphaproteobacteria|Sphingomonadales|Sphingomonadaceae|Sphingomonas|Sphingomonas ginsenosidimutans	-	0	0	0	0	0	0	0	0	0	0	0	0	0	0	0	0	0	0	0	0	0	0	0	0	0	0	0	0	0	0	0	0	0	0	0	0	0	0	0	0	0	0	0	0	0	0
s12364	[Eubacterium] hallii	Bacteria|-|Firmicutes|Clostridia|Clostridiales|Eubacteriaceae|Eubacterium|[Eubacterium] hallii	-	0	0	0	0	0	0	0	0	0	0	0	0	0	0	0	0	0	0	0	0	0	0	0	0	0	0	0	0	0	0	0	0	0	0	0	0	0	0	0	0	0	0	0	0	0	0
s8161	Pantoea sp. PSNIH1	Bacteria|-|Proteobacteria|Gammaproteobacteria|Enterobacterales|Erwiniaceae|Pantoea|*Pantoea sp. PSNIH1	-	0	0	0	0	0	0	0	0	0	0	0	0	0	0	0	0	0	0	0	0	0	0	0	0	0	0	0	0	0	0	0	0	0	0	0	0	0	0	0	0	0	0	0	0	0	0
s7705	Rhizobium sp. UR51a (Agrobacterium sp. 33MFTa1.1/Rhizobium sp. Y9/Rhizobium sp. GHKF11)	Bacteria|-|Proteobacteria|Alphaproteobacteria|Rhizobiales|Rhizobiaceae|Rhizobium (Agrobacterium)|*Rhizobium sp. UR51a (*Agrobacterium sp. 33MFTa1.1/*Rhizobium sp. Y9/*Rhizobium sp. GHKF11)	-	0	0	0	0	0	0	0	0	0	0	0	0	0	0	0	0	0	0	0	0	0	0	0	0	0	0	0	0	0	0	0	0	0	0	0	0	0	0	0	0	0	0	0	0	0	0
s50527	Bacillus butanolivorans	Bacteria|-|Firmicutes|Bacilli|Bacillales|Bacillaceae|Bacillus|Bacillus butanolivorans	-	0	0	0	0	0	0	0	0	0	0	0	0	0	0	0	0	0	0	0	0.000173565	0	0	0	0	0	0	0	0	0	0	0	0	0	0	0	0	0	0	0	0	0	0	0	0	0	0
s41162	Stenotrophomonas maltophilia	Bacteria|-|Proteobacteria|Gammaproteobacteria|Xanthomonadales|Xanthomonadaceae|Stenotrophomonas|Stenotrophomonas maltophilia	-	0	0	0	0	0	0	0	0	0	0	0	0	0	0	0	0	0	0	0	0	0	0	0	0	0	0	0	0	0	0	0	0	0	0	0	0	0	0	0	0	0	0	0	0	0	0
s1993	Levyella massiliensis	Bacteria|-|Firmicutes|Clostridia|Clostridiales|-|Levyella|Levyella massiliensis	-	0	0.00452197	0	0	0	0	0	0	0	0	0	0	0	0	0	0	0	0	0	0	0	0	0	0	0	0	0	0	0	0	0	0	0	0	0	0	0	0	0	0	0	0	0	0	0	0
s4382	Pseudoxanthomonas mexicana	Bacteria|-|Proteobacteria|Gammaproteobacteria|Xanthomonadales|Xanthomonadaceae|Pseudoxanthomonas|Pseudoxanthomonas mexicana	-	0	0	0	0	0	0	0	0	0	0	0	0	0	0	0	0	0	0	0	0	0	0	0	0	0	0	0	0	0	0	0	0	0	0	0	0	0	0	0	0	0	0	0	0	0	0
s231	Vibrio alginolyticus	Bacteria|-|Proteobacteria|Gammaproteobacteria|Vibrionales|Vibrionaceae|Vibrio|Vibrio alginolyticus	-	0	0	0	0	0	0	0	0	0	0	0	0	0	0	0	0	0	0	0	0	0	0	0	0	0	0	0	0	0	0	0	0	0	0	0	0	0	0	0	0	0	0	0	0	0	0
s1025	Cutibacterium avidum	Bacteria|-|Actinobacteria|Actinobacteria|Propionibacteriales|Propionibacteriaceae|Cutibacterium|Cutibacterium avidum	-	0	0	0	0	0	0	0	0	0	0	0.000412086	0	0	0	0	0	0	0	0	0	0	0	0	0	0	0	0	0	0	0	0	0	0	0	0	0	0	0	0	0	0	0	0	0	0	0
s63084	Enterobacter cloacae (Enterobacter cloacae complex bacterium)	Bacteria|-|Proteobacteria|Gammaproteobacteria|Enterobacterales|Enterobacteriaceae|Enterobacter|Enterobacter cloacae (*Enterobacter cloacae complex bacterium)	-	0	0	0	0	0	0	0	0	0	0	0	0	0	0	0	0	0	0	0	0	0	0	0	0	0	0	0	0	0	0	0	0	0	0	0	0	0	0	0	0	0	0	0	0	0	0
s12104	Lelliottia amnigena	Bacteria|-|Proteobacteria|Gammaproteobacteria|Enterobacterales|Enterobacteriaceae|Lelliottia|Lelliottia amnigena	-	0	0	0	0	0	0	0	0	0	0	0	0	0	0	0	0	0	0	0	0	0	0	0	0	0	0	0	0	0	0	0	0	0	0	0	0	0	0	0	0	0	0	0	0	0	0
s9790	Serinicoccus sp. JLT9	Bacteria|-|Actinobacteria|Actinobacteria|Micrococcales|Intrasporangiaceae|Serinicoccus|*Serinicoccus sp. JLT9	-	0	0	0	0	0	0	0	0	0	0	0	0	0	0	0	0	0	0	0	0	0	0	0	0	0	0	0	0	0	0	0	0	0	0	0	0	0	0	0	0	0	0	0	0	0	0
s3729	Bacillus thermoamylovorans	Bacteria|-|Firmicutes|Bacilli|Bacillales|Bacillaceae|Bacillus|Bacillus thermoamylovorans	-	0	0	0	0	0	0	0	0	0	0	0	0	0	0	0	0	0	0	0	0	0	0	0	0	0	0	0	0	0	0	0	0	0	0	0	0	0	0	0	0	0	0	0	0	0	0
s3833	Acinetobacter harbinensis	Bacteria|-|Proteobacteria|Gammaproteobacteria|Pseudomonadales|Moraxellaceae|Acinetobacter|Acinetobacter harbinensis	-	0	0	0	0	0	0	0	0	0	0	0	0	0	0	0	0	0	0	0	0	0	0	0	0	0	0	0	0	0	0	0	0	0	0	0	0	0	0	0	0	0	0	0	0	0	0
s1688	Paracoccus yeei	Bacteria|-|Proteobacteria|Alphaproteobacteria|Rhodobacterales|Rhodobacteraceae|Paracoccus|Paracoccus yeei	-	0	0	0	0	0	0	0	0	0	0	0	0	0	0	0	0	0	0	0	0	0	0	0	0	0	0	0	0	0	0	0	0	0	0	0	0	0	0	0	0	0	0	0	0	0.000112102	0
s1947	Fusobacterium mortiferum	Bacteria|-|Fusobacteria|Fusobacteriia|Fusobacteriales|Fusobacteriaceae|Fusobacterium|Fusobacterium mortiferum	-	0	0	0	0	0	0	0	0	0	0	0	0	0	0	0	0	0	0	0	0	0	0	0	0	0	0	0	0	0	0	0	0	0	0	0	0	0	0	0	0	0	0	0	0	0	0
s83210	Polaromonas sp. AET17H-212	Bacteria|-|Proteobacteria|Betaproteobacteria|Burkholderiales|Comamonadaceae|Polaromonas|*Polaromonas sp. AET17H-212	-	0	0	0	0	0	0	0	0	0	0.00337565	0.00101148	0	0	0	0.00718465	0	0	0	0	0	0	0	0	0	0	0	0	0	0	0	0	0	0	0	0	0	0	0	0	0	0	0	0	0	0	0
s8706	Bifidobacterium pseudocatenulatum	Bacteria|-|Actinobacteria|Actinobacteria|Bifidobacteriales|Bifidobacteriaceae|Bifidobacterium|Bifidobacterium pseudocatenulatum	-	0	0	0	0	0	0	0	0	0	0	0	0	0	0	0	0	0	0	0	0	0	0	0	0	0	0	0	0	0	0	0	0	0	0	0	0	0	0	0	0	0	0	0	0	0	0
s97	Bifidobacterium bifidum	Bacteria|-|Actinobacteria|Actinobacteria|Bifidobacteriales|Bifidobacteriaceae|Bifidobacterium|Bifidobacterium bifidum	-	0	0	0	0	0	0	0	0	0	0	0	0	0	0	0	0	0	0	0	0	0	0	0	0	0	0	0	0	0	0	0	0	0	0	0	0	0	0	0	0	0	0	0	0	0	0
s4323	Streptomyces diastatochromogenes	Bacteria|-|Actinobacteria|Actinobacteria|Streptomycetales|Streptomycetaceae|Streptomyces|Streptomyces diastatochromogenes	-	0	0	0	0	0	0	0	0	0	0	0	0	0	0	0	0	0	0	0	0	0	0	0	0	0	0	0	0	0	0	0	0	0	0	0	0	0	0	0	0	0	0	0	0	0	0
s93635	Duganella sp. CF517	Bacteria|-|Proteobacteria|Betaproteobacteria|Burkholderiales|Oxalobacteraceae|Duganella|*Duganella sp. CF517	-	0	0	0	0	0	0	0	0	0	0	0	0	0	0	0	0	0	0	0	0	0	0	0	0	0	0	0	0	0	0	0	0	0	0	0	0	0	0	0	0	0	0	0	0	0	0
s23775	Pantoea sp. AS-PWVM4	Bacteria|-|Proteobacteria|Gammaproteobacteria|Enterobacterales|Erwiniaceae|Pantoea|*Pantoea sp. AS-PWVM4	-	0	0	0	0	0	0	0	0	0	0	0	0	0	0	0	0	0	0	0	0	0	0	0	0	0	0	0	0	0	0	0	0	0	0	0	0	0	0	0	0	0	0	0	0	0	0
s5637	Prevotella ihumii	Bacteria|-|Bacteroidetes|Bacteroidia|Bacteroidales|Prevotellaceae|Prevotella|Prevotella ihumii	-	0	0	0	0	0	0	0	0	0	0	0	0	0	0	0	0	0	0	0	0	0	0	0	0	0	0	0	0	0	0	0	0.000155289	0	0	0	0	0	0	0	0	0	0	0	0	0	0
s8862	Stenotrophomonas maltophilia	Bacteria|-|Proteobacteria|Gammaproteobacteria|Xanthomonadales|Xanthomonadaceae|Stenotrophomonas|Stenotrophomonas maltophilia	-	0	0	0	0	0	0	0	0	0	0	0	0	0	0	0	0	0	0	0	0	0	0	0	0	0	0	0	0	0	0	0	0	0	0	0	0	0	0	0	0	0	0	0	0	0	0
s14162	Pseudomonas putida	Bacteria|-|Proteobacteria|Gammaproteobacteria|Pseudomonadales|Pseudomonadaceae|Pseudomonas|Pseudomonas putida	-	0	0	0	0	0	0	0	0	0	0	0	0	0	0	0	0	0	0	0	0	0	0	0	0	0	0	0	0	0	0	0	0	0	0	0	0	0	0	0	0	0	0	0	0	0	0
s4126	Streptococcus varani	Bacteria|-|Firmicutes|Bacilli|Lactobacillales|Streptococcaceae|Streptococcus|Streptococcus varani	-	0	0	0	0	0	0	0	0	0	0	0	0	0	0	0	0	0	0	0	0	0	0	0	0	0	0	0	0	0	0	0	0	0	0	0	0	0	0	0	0	0	0	0	0	0	0
s21861	Terrabacter sp. Root85 (Terrabacter sp. Soil811)	Bacteria|-|Actinobacteria|Actinobacteria|Micrococcales|Intrasporangiaceae|Terrabacter|*Terrabacter sp. Root85 (*Terrabacter sp. Soil811)	-	0	0	0	0	0	0	0	0	0	0	0	0	0	0	0	0	0	0	0	0	0	0	0	0	0	0	0	0	0	0	0	0	0	0	0	0	0	0	0	0	0	0	0	0	0	0
s18085	Acinetobacter bereziniae (Acinetobacter sp. WC-743)	Bacteria|-|Proteobacteria|Gammaproteobacteria|Pseudomonadales|Moraxellaceae|Acinetobacter|Acinetobacter bereziniae (*Acinetobacter sp. WC-743)	-	0	0	0	0	0	0	0	0	0	0	0	0	0	0	0	0	0	0	0	0	0	0	0	0	0	0	0	0	0	0	0	0	0	0	0	0	0	0	0	0	0	0	0	0	0	0
s64082	Mycobacterium sp. 1554424.7	Bacteria|-|Actinobacteria|Actinobacteria|Corynebacteriales|Mycobacteriaceae|Mycobacterium|*Mycobacterium sp. 1554424.7	-	0	0	0	0	0	0	0	0	0	0	0	0	0	0	0	0	0	0	0	0	0	0	0	0	0	0	0	0	0	0	0	0	0	0	0	0	0	0	0	0	0	0	0	0	0	0
s2758	Bacteroides salyersiae	Bacteria|-|Bacteroidetes|Bacteroidia|Bacteroidales|Bacteroidaceae|Bacteroides|Bacteroides salyersiae	-	0	0	0	0	0	0	0	0	0	0	0	0	0	0	0	0	0	0	0	0	0	0	0	0	0	0	0	0	0	0	0	0	0	0	0	0	0	0	0	0	0	0	0	0	0	0
s1621	Corynebacterium ammoniagenes	Bacteria|-|Actinobacteria|Actinobacteria|Corynebacteriales|Corynebacteriaceae|Corynebacterium|Corynebacterium ammoniagenes	-	0	0	0	0	0	0	0	0	0	0	0	0	0	0	0	0	0	0	0	0	0	0	0	0	0	0	0	0	0	0	0	0	0	0	0	0	0	0	0	0	0	0	0	0	0	0
s4016	Dakarella massiliensis	Bacteria|-|Proteobacteria|Betaproteobacteria|Burkholderiales|Sutterellaceae|Dakarella|Dakarella massiliensis	-	0	0	0	0	0	0	0	0	0	0	0	0	0	0	0	0	0	0	0	0	0	0	0	0	0	0	0	0	0	0	0	0	0	0	0	0	0	0	0	0	0	0	0	0	0	0
s1533	Bradyrhizobium icense	Bacteria|-|Proteobacteria|Alphaproteobacteria|Rhizobiales|Bradyrhizobiaceae|Bradyrhizobium|Bradyrhizobium icense	-	0	0	0	0	0	0	0	0	0	0	0	0	0	0	0	0	0	0	0	0	0	0	0.000142783	0	0	0	0	0	0	0	0	0	0	0	0	0	0	0	0	0	0	0	0	0	0	0
s8881	Acinetobacter albensis (Acinetobacter sp. TTH0-4)	Bacteria|-|Proteobacteria|Gammaproteobacteria|Pseudomonadales|Moraxellaceae|Acinetobacter|Acinetobacter albensis (*Acinetobacter sp. TTH0-4)	-	0	0	0	0	0	0	0	0	0	0	0	0	0	0	0	0	0	0	0	0	0	0	0	0	0	0	0	0	0	0	0	0	0	0	0	0	0	0	0	0	0	0	0	0	0	0
s3939	Cupriavidus pauculus	Bacteria|-|Proteobacteria|Betaproteobacteria|Burkholderiales|Burkholderiaceae|Cupriavidus|Cupriavidus pauculus	-	0	0	0	0	0	0	0	0	0	0	0	0	0	0	0	0	0	0	0	0	0	0	0	0	0	0	0	0	0	0	0	0	0	0	0	0	0	0	0	0	0	0	0	0	0	0
s63392	Agrobacterium tumefaciens	Bacteria|-|Proteobacteria|Alphaproteobacteria|Rhizobiales|Rhizobiaceae|Agrobacterium|Agrobacterium tumefaciens	-	0	0	0	0	0	0	0	0	0	0	0	0	0	0	0	0	0	0	0	0	0	0	0	0	0	0	0	0	0	0	0	0	0	0	0	0	0	0	0	0	0	0	0	0	0	0
s11223	Cellulosimicrobium sp. KWT-B (Cellulosimicrobium sp. TH-20/Cellulosimicrobium cellulans/Cellulosimicrobium aquatile/Cellulosimicrobium funkei/Sphaerisporangium cinnabarinum)	Bacteria|-|Actinobacteria|Actinobacteria|Micrococcales|Promicromonosporaceae|Cellulosimicrobium|*Cellulosimicrobium sp. KWT-B (*Cellulosimicrobium sp. TH-20/Cellulosimicrobium cellulans/Cellulosimicrobium aquatile/Cellulosimicrobium funkei/Sphaerisporangium cinnabarinum)	-	0	0	0	0	0	0	0	0	0	0	0	0	0	0	0	0	0	0	0	0	0	0	0	0	0	0	0	0	0	0	0	0	0	0	0	0	0	0	0	0	0	0	0	0	0	0
s2239	Parasutterella excrementihominis (Burkholderiales bacterium 1_1_47)	Bacteria|-|Proteobacteria|Betaproteobacteria|Burkholderiales|Sutterellaceae (-)|Parasutterella (-)|Parasutterella excrementihominis (*Burkholderiales bacterium 1_1_47)	-	0	0	0	0	0	0	0	0	0	0	0	0	0	0	0	0	0	0	0	0	0	0	0	0	0	0	0	0	0	0	0	0	0	0	0	0	0	0	0	0	0	0	0	0	0	0
s34381	Pectobacterium carotovorum	Bacteria|-|Proteobacteria|Gammaproteobacteria|Enterobacterales|Pectobacteriaceae|Pectobacterium|Pectobacterium carotovorum	-	0	0	0	0	0	0	0	0	0	0	0	0	0	0	0	0	0	0	0	0	0	0	0	0	0	0	0	0	0	0	0	0	0	0	0	0	0	0	0	0	0	0	0	0	0	0
s1142	Comamonas testosteroni	Bacteria|-|Proteobacteria|Betaproteobacteria|Burkholderiales|Comamonadaceae|Comamonas|Comamonas testosteroni	-	0	0	0	0	0	0	0	0	0	0	0	0	0	0	0	0	0	0	0	0	0	0	0	0	0	0	0	0	0	0	0	0	0	0	0	0	0	0	0	0	0	0	0	0	0	0
s2082	[Ruminococcus] torques (Lachnospiraceae bacterium 8_1_57FAA/Lachnospiraceae bacterium 1_1_57FAA/Lachnospiraceae bacterium 3_1_46FAA)	Bacteria|-|Firmicutes|Clostridia|Clostridiales|Lachnospiraceae|- (Blautia)|[Ruminococcus] torques (*Lachnospiraceae bacterium 8_1_57FAA/*Lachnospiraceae bacterium 1_1_57FAA/*Lachnospiraceae bacterium 3_1_46FAA)	-	0	0	0	0	0	0	0	0	0	0	0	0	0	0	0	0	0	0	0	0	0	0	0	0	0	0	0	0	0	0	0	0	0	0	0	0	0	0	0	0	0	0	0	0	0	0
s70962	Pseudomonas sp. PA27(2017) (Pseudomonas sp. PA1(2017))	Bacteria|-|Proteobacteria|Gammaproteobacteria|Pseudomonadales|Pseudomonadaceae|Pseudomonas|*Pseudomonas sp. PA27(2017) (*Pseudomonas sp. PA1(2017))	-	0	0	0	0	0	0	0	0	0	0	0	0	0	0	0	0	0	0	0	0	0	0	0	0	0	0	0	0	0	0	0	0	0	0	0	0	0	0	0	0	0	0	0	0	0	0
s16206	Bacteroides finegoldii	Bacteria|-|Bacteroidetes|Bacteroidia|Bacteroidales|Bacteroidaceae|Bacteroides|Bacteroides finegoldii	-	0	0	0	0	0	0	0	0	0	0	0	0	0	0	0	0	0	0	0	0	0	0	0	0	0	0	0	0	0	0	0	0	0	0	0	0	0	0	0	0	0	0	0	0	0	0
s804	Leuconostoc gelidum	Bacteria|-|Firmicutes|Bacilli|Lactobacillales|Leuconostocaceae|Leuconostoc|Leuconostoc gelidum	-	0	0	0	0	0	0	0	0	0	0	0	0	0	0	0	0	0	0	0	0	0	0	0	0	0	0	0	0	0	0	0	0	0	0	0	0	0	0	0	0	0	0	0	0	0	0
s58539	Deinococcus grandis	Bacteria|-|Deinococcus-Thermus|Deinococci|Deinococcales|Deinococcaceae|Deinococcus|Deinococcus grandis	-	0	0	0	0	0	0	0	0	0	0	0	0	0	0	0	0	0	0	0	0	0	0	0	0	0	0	0	0	0	0	0	0	0	0	0	0	0	0	0	0	0	0	0	0	0	0
s4034	Clostridium phoceensis	Bacteria|-|Firmicutes|Clostridia|Clostridiales|Clostridiaceae|Clostridium|Clostridium phoceensis	-	0	0	0	0	0	0	0	0	0	0	0	0	0	0	0	0	0	0	0	0	0	0	0	0	0	0	0	0	0	0	0	0	0	0	0	0	0	0	0	0	0	0	0	0	0	0
s1946	Tyzzerella sp. Marseille-P3062	Bacteria|-|Firmicutes|Clostridia|Clostridiales|Lachnospiraceae|Tyzzerella|*Tyzzerella sp. Marseille-P3062	-	0	0	0	0	0	0	0	0	0	0	0	0	0	0	0	0	0	0	0	0	0	0	0	0	0	0	0	0	0	0	0	0	0	0	0	0	0	0	0	0	0	0	0	0	0	0
s35517	Bacillus sp. AFS094228 (Bacillus sp. AFS026049)	Bacteria|-|Firmicutes|Bacilli|Bacillales|Bacillaceae|Bacillus|*Bacillus sp. AFS094228 (*Bacillus sp. AFS026049)	-	0	0	0	0	0	0	0	0	0	0	0	0	0	0	0.000209552	0	0	0	0.00012494	0	0	0	0	0	0	0	0	0	0	0	0	0	0	0	0.000226022	0	0	0	0	0	0	0	0	0	0	0
s24	Streptococcus agalactiae	Bacteria|-|Firmicutes|Bacilli|Lactobacillales|Streptococcaceae|Streptococcus|Streptococcus agalactiae	-	0	0	0	0	0	0	0	0	0	0	0	0	0	0	0	0	0	0	0	0	0	0	0	0	0	0	0	0	0	0	0	0	0	0	0	0	0	0	0	0	0	0	0	0	0	0
s1611	Lactobacillus parabuchneri	Bacteria|-|Firmicutes|Bacilli|Lactobacillales|Lactobacillaceae|Lactobacillus|Lactobacillus parabuchneri	-	0	0	0	0	0	0	0	0	0	0	0	0	0	0	0	0	0	0	0	0	0	0	0	0	0	0	0	0	0	0	0	0	0	0	0	0	0	0	0	0	0	0	0	0	0	0
s109024	Pseudomonas mendocina	Bacteria|-|Proteobacteria|Gammaproteobacteria|Pseudomonadales|Pseudomonadaceae|Pseudomonas|Pseudomonas mendocina	-	0	0	0	0	0	0	0	0	0	0	0	0	0	0	0	0	0	0	0	0	0	0	0	0	0	0	0	0	0	0	0	0	0	0	0	0	0	0	0	0	0	0	0	0	0	0
s2605	Acinetobacter beijerinckii	Bacteria|-|Proteobacteria|Gammaproteobacteria|Pseudomonadales|Moraxellaceae|Acinetobacter|Acinetobacter beijerinckii	-	0	0	0	0	0	0	0	0	0	0	0	0	0	0	0	0	0	0	0	0	0	0	0	0	0	0	0	0	0	0	0	0	0	0	0	0	0	0	0	0	0	0	0	0	0	0
s112211	Flavobacterium sp. 11	Bacteria|-|Bacteroidetes|Flavobacteriia|Flavobacteriales|Flavobacteriaceae|Flavobacterium|*Flavobacterium sp. 11	-	0	0	0	0	0	0	0	0	0	0.00158656	0.000224774	0.00678363	0	0	0.00116751	0	0	0	0	0	0	0	0	0	0	0	0	0	0	0	0	0	0	0	0	0	0	0	0	0	0	0	0	0	0	0
s19987	Brevundimonas diminuta	Bacteria|-|Proteobacteria|Alphaproteobacteria|Caulobacterales|Caulobacteraceae|Brevundimonas|Brevundimonas diminuta	-	0	0	0	0	0	0	0	0	0	0	0	0	0	0	0	0	0	0	0	0	0	0	0	0	0	0	0	0	0	0	0	0	0	0	0	0	0	0	0	0	0	0	0	0	0	0
s2756	Curvibacter lanceolatus	Bacteria|-|Proteobacteria|Betaproteobacteria|Burkholderiales|Comamonadaceae|Curvibacter|Curvibacter lanceolatus	-	0	0	0	0	0	0	0	0	0	0.00162031	0	0	0	0	0	0	0	0	0	0	0	0	0	0	0	0	0	0	0	0	0	0	0	0	0	0	0	0	0	0	0	0	0	0	0	0
s17260	Kocuria rhizophila	Bacteria|-|Actinobacteria|Actinobacteria|Micrococcales|Micrococcaceae|Kocuria|Kocuria rhizophila	-	0	0	0	0	0	0	0	0	0	0	0	0	0	0	0	0	0	0	0	0	0	0	0	0	0	0	0	0	0	0	0	0	0	0	0	0	0	0	0	0	0	0	0	0	0	0
s108670	Leclercia sp. LSNIH2 (Leclercia sp. LSNIH1/Leclercia sp. LSNIH5/Leclercia sp. LSNIH8/Leclercia sp. LSNIH6/Leclercia sp. LSNIH7)	Bacteria|-|Proteobacteria|Gammaproteobacteria|Enterobacterales|Enterobacteriaceae|Leclercia|*Leclercia sp. LSNIH2 (*Leclercia sp. LSNIH1/*Leclercia sp. LSNIH5/*Leclercia sp. LSNIH8/*Leclercia sp. LSNIH6/*Leclercia sp. LSNIH7)	-	0	0	0	0	0	0	0	0	0	0	0	0	0	0	0	0	0	0	0	0	0	0	0	0	0	0	0	0	0	0	0	0	0	0	0	0	0	0	0	0	0	0	0	0	0	0
s36506	Leclercia adecarboxylata	Bacteria|-|Proteobacteria|Gammaproteobacteria|Enterobacterales|Enterobacteriaceae|Leclercia|Leclercia adecarboxylata	-	0	0	0	0	0	0	0	0	0	0	0	0	0	0	0	0	0	0	0	0	0	0	0	0	0	0	0	0	0	0	0	0	0	0	0	0	0	0	0	0	0	0	0	0	0	0
s9222	Leclercia adecarboxylata	Bacteria|-|Proteobacteria|Gammaproteobacteria|Enterobacterales|Enterobacteriaceae|Leclercia|Leclercia adecarboxylata	-	0	0	0	0	0	0	0	0	0	0	0	0	0	0	0	0	0	0	0	0	0	0	0	0	0	0	0	0	0	0	0	0	0	0	0	0	0	0	0	0	0	0	0	0	0	0
s64947	Bradyrhizobium paxllaeri	Bacteria|-|Proteobacteria|Alphaproteobacteria|Rhizobiales|Bradyrhizobiaceae|Bradyrhizobium|Bradyrhizobium paxllaeri	-	0	0	0	0	0	0	0	0	0	0	0	0	0	0	0	0	0	0	0	0	0	0	0	0	0	0	0	0	0	0	0	0	0	0	0	0	0	0	0	0	0	0	0	0	0	0
s1355	Megasphaera elsdenii	Bacteria|-|Firmicutes|Negativicutes|Veillonellales|Veillonellaceae|Megasphaera|Megasphaera elsdenii	-	0	0	0	0	0	0	0	0	0	0	0	0	0	0	0	0	0	0	0	0	0	0	0	0	0	0	0	0	0	0	0	0	0	0	0	0	0	0	0	0	0	0	0	0	0	0
s64679	Rothia sp. ND6WE1A	Bacteria|-|Actinobacteria|Actinobacteria|Micrococcales|Micrococcaceae|Rothia|*Rothia sp. ND6WE1A	-	0	0	0	0	0	0	0	0	0	0	0	0	0	0	0	0	0	0	0	0	0	0	0	0	0	0	0	0	0	0	0	0	0	0	0	0	0	0	0	0	0	0	0	0	0	0
s2286	Prevotella stercorea	Bacteria|-|Bacteroidetes|Bacteroidia|Bacteroidales|Prevotellaceae|Prevotella|Prevotella stercorea	-	0	0	0	0	0	0	0	0	0	0	0	0	0	0	0	0	0	0	0	0	0	0	0	0	0	0	0	0	0	0	0	0	0	0	0	0	0	0	0	0	0	0	0	0	0	0
s5009	Salinicoccus qingdaonensis	Bacteria|-|Firmicutes|Bacilli|Bacillales|Staphylococcaceae|Salinicoccus|Salinicoccus qingdaonensis	-	0	0	0	0	0	0	0	0	0	0	0	0	0	0	0	0	0	0	0	0	0	0	0	0	0	0	0	0	0	0	0	0	0	0	0	0	0	0	0	0	0	0	0	0	0	0
s36674	Aeromonas sanarellii	Bacteria|-|Proteobacteria|Gammaproteobacteria|Aeromonadales|Aeromonadaceae|Aeromonas|Aeromonas sanarellii	-	0	0	0	0	0	0	0	0	0	0	0	0	0	0	0	0	0	0	0	0	0	0	0	0	0	0	0	0	0	0	0	0	0	0	0	0	0	0	0	0	0	0	0	0	0	0
s12024	Lysobacter enzymogenes	Bacteria|-|Proteobacteria|Gammaproteobacteria|Xanthomonadales|Xanthomonadaceae|Lysobacter|Lysobacter enzymogenes	-	0	0	0	0	0	0	0	0	0	0	0	0	0	0	0	0	0	0	0	0	0	0	0	0	0	0	0	0	0	0	0	0	0	0	0	0	0	0	0	0	0	0	0	0	0	0
s18798	Methylobacterium brachiatum	Bacteria|-|Proteobacteria|Alphaproteobacteria|Rhizobiales|Methylobacteriaceae|Methylobacterium|Methylobacterium brachiatum	-	0	0	0	0	0	0	0	0	0	0	0	0	0	0	0	0	0	0	0	0	0	0	0	0	0	0	0	0	0	0	0	0	0	0	0	0	0	0	0	0	0	0	0	0	0	0
s71973	Pseudomonas gessardii (Pseudomonas sp. ICMP 8385)	Bacteria|-|Proteobacteria|Gammaproteobacteria|Pseudomonadales|Pseudomonadaceae|Pseudomonas|Pseudomonas gessardii (*Pseudomonas sp. ICMP 8385)	-	0	0	0	0	0	0	0	0	0	0	0	0	0	0	0	0	0	0	0	0	0	0	0	0	0	0	0	0	0	0	0	0	0	0	0	0	0	0	0	0	0	0	0	0	0	0
s3883	Shewanella algae	Bacteria|-|Proteobacteria|Gammaproteobacteria|Alteromonadales|Shewanellaceae|Shewanella|Shewanella algae	-	0	0	0	0	0	0	0	0	0	0	0	0	0	0	0	0	0	0	0	0	0	0	0	0	0	0	0	0	0	0	0	0	0	0	0	0	0	0	0	0	0	0	0	0	0	0
s1224	Propionibacterium freudenreichii	Bacteria|-|Actinobacteria|Actinobacteria|Propionibacteriales|Propionibacteriaceae|Propionibacterium|Propionibacterium freudenreichii	-	0	0	0	0	0	0	0	0	0	0	0	0	0	0	0	0	0	0	0	0	0	0	0	0	0	0	0	0	0	0	0	0	0	0	0	0	0	0.000161597	0	0	0	0	0	0	0	0.000145576
s117549	Rhodococcus sp. SAORIC-690	Bacteria|-|Actinobacteria|Actinobacteria|Corynebacteriales|Nocardiaceae|Rhodococcus|*Rhodococcus sp. SAORIC-690	-	0	0	0	0	0	0	0	0	0	0	0	0	0	0	0.00125731	0	0	0	0	0	0	0	0	0	0	0	0	0	0	0	0	0	0	0	0	0	0	0	0	0	0	0	0	0	0	0
s1760	Lactobacillus sakei	Bacteria|-|Firmicutes|Bacilli|Lactobacillales|Lactobacillaceae|Lactobacillus|Lactobacillus sakei	-	0	0	0	0	0	0	0	0	0	0	0	0	0	0	0	0	0	0	0	0	0	0	0	0	0	0	0	0	0	0	0	0	0	0	0	0	0	0	0	0	0	0	0	0	0	0
s3812	Alistipes inops (Tidjanibacter massiliensis)	Bacteria|-|Bacteroidetes|Bacteroidia|Bacteroidales|Rikenellaceae|Tidjanibacter (Alistipes)|Alistipes inops (Tidjanibacter massiliensis)	-	0	0	0	0	0	0	0	0	0	0	0	0	0	0	0	0	0	0	0	0	0	0	0	0	0	0	0	0	0	0	0	0	0	0	0	0	0	0	0	0	0	0	0	0	0	0
s100507	Human betaherpesvirus 6B	Viruses|-|-|-|Herpesvirales|Herpesviridae|Roseolovirus|*Human betaherpesvirus 6B	Human virus	0	0	0	0	0	0	0	0	0	0	0	0	0	0	0	0	0	0	0	0	0	0	0	0	0	0	0	0	0	0	0	0	0	0	0	0	0	0	0	0	0	0	0	0	0	0
s3708	Streptomyces atratus	Bacteria|-|Actinobacteria|Actinobacteria|Streptomycetales|Streptomycetaceae|Streptomyces|Streptomyces atratus	-	0	0	0	0	0	0	0	0	0	0	0	0	0	0	0	0	0	0	0	0	0	0	0	0	0	0	0	0	0	0	0	0	0	0	0	0	0	0	0	0	0	0	0	0	0	0
s2509	Gordonia aichiensis	Bacteria|-|Actinobacteria|Actinobacteria|Corynebacteriales|Gordoniaceae|Gordonia|Gordonia aichiensis	-	0	0	0	0	0	0	0	0	0	0	0	0	0	0	0	0	0	0	0	0	0	0	0	0	0	0	0	0	0	0	0	0	0	0	0	0	0	0	0	0	0	0	0	0	0	0
s34532	Enterobacter cloacae	Bacteria|-|Proteobacteria|Gammaproteobacteria|Enterobacterales|Enterobacteriaceae|Enterobacter|Enterobacter cloacae	-	0	0	0	0	0	0	0	0	0	0	0	0	0	0	0	0	0	0	0	0	0	0	0	0	0	0	0	0	0	0	0	0	0	0	0	0	0	0	0	0	0	0	0	0	0	0
s37172	Pseudomonas putida (Pseudomonas sp. NBRC 111117/Pseudomonas sp. 1239/Pseudomonas sp. MF6396/Pseudomonas sp. JJ3)	Bacteria|-|Proteobacteria|Gammaproteobacteria|Pseudomonadales|Pseudomonadaceae|Pseudomonas|Pseudomonas putida (*Pseudomonas sp. NBRC 111117/*Pseudomonas sp. 1239/*Pseudomonas sp. MF6396/*Pseudomonas sp. JJ3)	-	0	0	0	0	0	0	0	0	0	0	0	0	0	0	0	0	0	0	0	0	0	0	0	0	0	0	0	0	0	0	0	0	0	0	0	0	0	0	0	0	0	0	0	0	0	0
s13068	Enterobacter cloacae (Yokenella regensburgei/Leclercia adecarboxylata/Enterobacter sp. BIDMC 29/Enterobacter cloacae complex sp. GN02283/Enterobacter sp. 50588862)	Bacteria|-|Proteobacteria|Gammaproteobacteria|Enterobacterales|Enterobacteriaceae|Enterobacter|Enterobacter cloacae (Yokenella regensburgei/Leclercia adecarboxylata/*Enterobacter sp. BIDMC 29/*Enterobacter cloacae complex sp. GN02283/*Enterobacter sp. 50588862)	-	0	0	0	0	0	0	0	0	0	0	0	0	0	0	0	0	0	0	0	0	0	0	0	0	0	0	0	0	0	0	0	0	0	0	0	0	0	0	0	0	0	0	0	0	0	0
s6001	Bacillus velezensis (Bacillus amyloliquefaciens)	Bacteria|-|Firmicutes|Bacilli|Bacillales|Bacillaceae|Bacillus|Bacillus velezensis (Bacillus amyloliquefaciens)	-	0	0	0	0	0	0	0	0	0	0	0	0	0	0	0	0	0	0	0	0	0	0	0	0	0	0	0	0	0	0	0	0	0	0	0	0	0	0	0	0	0	0	0	0	0	0
s38335	Corynebacterium kroppenstedtii	Bacteria|-|Actinobacteria|Actinobacteria|Corynebacteriales|Corynebacteriaceae|Corynebacterium|Corynebacterium kroppenstedtii	-	0	0	0	0	0	0	0	0	0	0	0	0	0	0	0	0	0	0	0	0	0	0	0	0	0	0	0	0	0	0	0	0	0	0	0	0	0	0	0	0	0	0	0	0	0	0
s15694	Streptomyces platensis	Bacteria|-|Actinobacteria|Actinobacteria|Streptomycetales|Streptomycetaceae|Streptomyces|Streptomyces platensis	-	0	0	0	0	0	0	0	0	0	0	0	0	0	0	0	0	0	0	0	0	0	0	0	0	0	0	0	0	0	0	0	0	0	0	0	0	0	0	0	0	0	0	0	0	0	0
s10227	Janthinobacterium sp. 1_2014MBL_MicDiv	Bacteria|-|Proteobacteria|Betaproteobacteria|Burkholderiales|Oxalobacteraceae|Janthinobacterium|*Janthinobacterium sp. 1_2014MBL_MicDiv	-	0	0	0	0	0	0	0	0	0	0	0	0	0	0	0	0	0	0	0	0	0	0	0	0	0	0	0	0	0	0	0	0	0	0	0	0	0	0	0	0	0	0	0	0	0	0
s3280	Dechloromonas agitata	Bacteria|-|Proteobacteria|Betaproteobacteria|Rhodocyclales|Azonexaceae|Dechloromonas|Dechloromonas agitata	-	0	0	0	0	0	0	0	0	0	0	0	0	0	0	0	0	0	0	0	0	0	0	0	0	0	0	0	0	0	0	0	0	0	0	0	0	0	0	0	0	0	0	0	0	0	0
s102569	Streptococcus phage Dp-1	Viruses|-|-|-|Caudovirales|Siphoviridae|-|*Streptococcus phage Dp-1	-	0	0	0	0	0	0	0	0	0	0	0	0	0	0	0	0	0	0	0	0	0	0	0	0	0	0	0	0	0	0	0	0	0	0	0	0	0	0	0	0	0	0	0	0	0	0
s56765	Nocardioides sp. Soil774	Bacteria|-|Actinobacteria|Actinobacteria|Propionibacteriales|Nocardioidaceae|Nocardioides|*Nocardioides sp. Soil774	-	0	0	0	0	0	0	0	0	0	0	0	0	0	0	0	0	0	0	0	0	0	0	0	0	0	0	0	0	0	0	0	0	0	0	0	0	0	0	0	0	0	0	0	0	0	0
s22924	[Clostridium] clostridioforme	Bacteria|-|Firmicutes|Clostridia|Clostridiales|Lachnospiraceae|Lachnoclostridium|[Clostridium] clostridioforme	-	0	0	0	0	0	0	0	0	0	0	0	0	0	0	0	0	0	0	0	0	0	0	0	0	0	0	0	0	0	0	0	0	0	0	0	0	0	0	0	0	0	0	0	0	0	0
s4167	Chryseobacterium sp. Hurlbut01	Bacteria|-|Bacteroidetes|Flavobacteriia|Flavobacteriales|Flavobacteriaceae|Chryseobacterium|*Chryseobacterium sp. Hurlbut01	-	0	0	0	0	0	0	0	0	0	0	0	0	0	0	0	0	0	0	0	0	0	0	0	0	0	0	0	0	0	0	0	0	0	0	0	0	0	0	0	0	0	0	0	0	0	0
s9583	Pseudomonas sp. NBRC 111142 (Pseudomonas sp. NBRC 111143)	Bacteria|-|Proteobacteria|Gammaproteobacteria|Pseudomonadales|Pseudomonadaceae|Pseudomonas|*Pseudomonas sp. NBRC 111142 (*Pseudomonas sp. NBRC 111143)	-	0	0	0	0	0	0	0	0	0	0	0	0	0	0	0	0	0	0	0	0	0	0	0	0	0	0	0	0	0	0	0	0	0	0	0	0	0.000126943	0	0	0	0	0	0	0	0	0
s120674	Methylobacterium sp. GV104	Bacteria|-|Proteobacteria|Alphaproteobacteria|Rhizobiales|Methylobacteriaceae|Methylobacterium|*Methylobacterium sp. GV104	-	0	0	0	0	0	0	0	0	0	0	0	0	0	0	0	0	0	0	0	0	0	0	0	0	0	0	0	0	0	0	0	0	0	0	0	0	0	0	0	0	0	0	0	0	0	0
s60715	Tissierellia bacterium KA00581	Bacteria|-|Firmicutes|Tissierellia|-|-|-|*Tissierellia bacterium KA00581	-	0	0	0	0	0	0	0	0	0	0	0	0	0	0	0	0	0	0	0	0	0	0	0	0	0	0	0	0	0	0	0	0	0	0	0	0	0	0	0	0	0	0	0	0	0	0
s85987	Faecalibacterium prausnitzii	Bacteria|-|Firmicutes|Clostridia|Clostridiales|Ruminococcaceae|Faecalibacterium|Faecalibacterium prausnitzii	-	0	0	0	0	0	0	0	0	0	0	0	0	0	0	0	0	0	0	0	0	0	0	0	0	0	0	0	0	0	0	0	0	0	0	0	0	0	0	0	0	0	0	0	0	0	0
s10516	Acinetobacter haemolyticus	Bacteria|-|Proteobacteria|Gammaproteobacteria|Pseudomonadales|Moraxellaceae|Acinetobacter|Acinetobacter haemolyticus	-	0	0	0	0	0	0	0	0	0	0	0	0	0	0	0	0	0	0	0	0	0	0	0	0	0	0	0	0	0	0	0	0	0	0	0	0	0	0	0	0	0	0	0	0	0	0
s57097	Bradyrhizobium jicamae	Bacteria|-|Proteobacteria|Alphaproteobacteria|Rhizobiales|Bradyrhizobiaceae|Bradyrhizobium|Bradyrhizobium jicamae	-	0	0	0	0	0	0	0	0	0	0	0	0	0	0	0	0	0	0	0	0	0	0	0	0	0	0	0	0	0	0	0	0	0	0	0	0	0	0	0	0	0	0	0	0	0	0
s3482	Acidocella facilis (Acidocella sp. MX-AZ02)	Bacteria|-|Proteobacteria|Alphaproteobacteria|Rhodospirillales|Acetobacteraceae|Acidocella|Acidocella facilis (*Acidocella sp. MX-AZ02)	-	0	0	0	0	0	0	0	0	0	0	0	0	0	0	0	0	0	0	0	0	0	0	0	0	0	0	0	0	0	0	0	0	0	0	0	0	0	0	0	0	0	0	0	0	0	0
s38509	Sphingomonas sp. Ag1	Bacteria|-|Proteobacteria|Alphaproteobacteria|Sphingomonadales|Sphingomonadaceae|Sphingomonas|*Sphingomonas sp. Ag1	-	0	0	0	0	0	0	0	0	0	0	0	0	0	0	0	0	0	0	0	0	0	0	0	0	0	0	0	0	0	0	0	0	0	0	0	0	0	0	0	0	0	0	0	0	0	0
s2824	Enterococcus phoeniculicola	Bacteria|-|Firmicutes|Bacilli|Lactobacillales|Enterococcaceae|Enterococcus|Enterococcus phoeniculicola	-	0	0	0	0	0	0	0	0	0	0	0	0	0	0	0	0	0	0	0	0	0	0	0	0	0	0	0	0	0	0	0	0	0	0	0	0	0	0	0	0	0	0	0	0	0	0
s1473	Psychrobacter sp. JB193	Bacteria|-|Proteobacteria|Gammaproteobacteria|Pseudomonadales|Moraxellaceae|Psychrobacter|*Psychrobacter sp. JB193	-	0	0	0	0	0	0	0	0	0	0	0	0	0	0	0	0	0	0	0	0	0	0	0	0	0	0	0	0	0	0	0	0	0	0	0	0	0	0	0	0	0	0	0	0	0	0
s39317	Enterobacter cloacae complex sp. GN03164 (Enterobacter cloacae/Enterobacter cloacae complex sp. GN05526/Enterobacter cloacae complex sp. GN04363)	Bacteria|-|Proteobacteria|Gammaproteobacteria|Enterobacterales|Enterobacteriaceae|Enterobacter|*Enterobacter cloacae complex sp. GN03164 (Enterobacter cloacae/*Enterobacter cloacae complex sp. GN05526/*Enterobacter cloacae complex sp. GN04363)	-	0	0	0	0	0	0	0	0	0	0	0	0	0	0	0	0	0	0	0	0	0	0	0	0	0	0	0	0	0	0	0	0	0	0	0	0	0	0	0	0	0	0	0	0	0	0
s5472	Micrococcus terreus	Bacteria|-|Actinobacteria|Actinobacteria|Micrococcales|Micrococcaceae|Micrococcus|Micrococcus terreus	-	0	0	0	0	0	0	0	0	0	0	0	0	0	0	0	0	0	0	0	0	0	0	0	0	0	0	0	0	0	0	0	0	0	0	0	0	0	0	0	0	0	0	0	0	0	0
s101053	Streptococcus virus DT1	Viruses|-|-|-|Caudovirales|Siphoviridae|Sfi21dt1virus|*Streptococcus virus DT1	-	0	0	0	0	0	0	0	0	0	0	0	0	0	0	0	0	0	0	0	0	0	0	0	0	0	0	0	0	0	0	0	0	0	0	0	0	0	0	0	0	0	0	0	0	0	0
s64946	Bradyrhizobium sp. LMTR 3	Bacteria|-|Proteobacteria|Alphaproteobacteria|Rhizobiales|Bradyrhizobiaceae|Bradyrhizobium|*Bradyrhizobium sp. LMTR 3	-	0	0	0	0	0	0	0	0	0	0	0	0	0	0	0	0	0	0	0	0	0	0	0.000190377	0	0	0	0	0	0	0	0	0	0	0	0	0	0	0	0	0	0	0	0	0	0	0
s76325	Pseudomonas sp. R35(2017) (Pseudomonas sp. R47(2017)/Pseudomonas sp. R34(2017)/Pseudomonas sp. R43(2017)/Pseudomonas sp. R32(2017)/Pseudomonas sp. R22(2017))	Bacteria|-|Proteobacteria|Gammaproteobacteria|Pseudomonadales|Pseudomonadaceae|Pseudomonas|*Pseudomonas sp. R35(2017) (*Pseudomonas sp. R47(2017)/*Pseudomonas sp. R34(2017)/*Pseudomonas sp. R43(2017)/*Pseudomonas sp. R32(2017)/*Pseudomonas sp. R22(2017))	-	0	0	0	0	0	0	0	0	0	0	0	0	0	0	0	0	0	0	0	0	0	0	0	0	0	0	0	0	0	0	0	0	0	0	0	0	0	0	0	0	0	0	0	0	0	0
s2178	Catenibacterium mitsuokai	Bacteria|-|Firmicutes|Erysipelotrichia|Erysipelotrichales|Erysipelotrichaceae|Catenibacterium|Catenibacterium mitsuokai	-	0	0	0	0	0	0	0	0	0	0	0	0	0	0	0	0	0	0	0	0	0	0	0	0	0	0	0	0	0	0	0	0	0	0	0	0	0	0	0	0	0	0	0	0	0	0
s4801	Pseudomonas nitroreducens (Pseudomonas sp. NBRC 111135/Pseudomonas sp. AU11447/Pseudomonas sp. AU12215)	Bacteria|-|Proteobacteria|Gammaproteobacteria|Pseudomonadales|Pseudomonadaceae|Pseudomonas|Pseudomonas nitroreducens (*Pseudomonas sp. NBRC 111135/*Pseudomonas sp. AU11447/*Pseudomonas sp. AU12215)	-	0	0	0	0	0	0	0	0	0	0	0	0	0	0	0	0	0	0	0	0	0	0	0	0	0	0	0	0	0	0	0	0	0	0	0	0	0	0	0	0	0	0	0	0	0	0
s61500	Ochrobactrum anthropi	Bacteria|-|Proteobacteria|Alphaproteobacteria|Rhizobiales|Brucellaceae|Ochrobactrum|Ochrobactrum anthropi	-	0	0	0	0	0	0	0	0	0	0	0	0	0	0	0	0	0	0	0	0	0	0	0	0	0	0	0	0	0	0	0	0	0	0	0	0	0	0	0	0	0	0	0	0	0	0
s3052	Bacteroides graminisolvens	Bacteria|-|Bacteroidetes|Bacteroidia|Bacteroidales|Bacteroidaceae|Bacteroides|Bacteroides graminisolvens	-	0	0	0	0	0	0	0	0	0	0	0	0	0	0	0	0	0	0	0	0	0	0	0	0	0	0	0	0	0	0	0	0	0	0	0	0	0	0	0	0	0	0	0	0	0	0
s3660	Haematobacter massiliensis	Bacteria|-|Proteobacteria|Alphaproteobacteria|Rhodobacterales|Rhodobacteraceae|Haematobacter|Haematobacter massiliensis	-	0	0	0	0	0	0	0	0	0	0	0	0	0	0	0	0	0	0	0	0	0	0	0	0	0	0	0	0	0	0	0	0	0	0	0	0	0	0	0	0	0	0	0	0	0	0
s15753	Enterobacter cloacae (Enterobacter cloacae complex sp. 44246/Enterobacter cloacae complex sp. GN02468/Enterobacter hormaechei/Enterobacter cloacae complex sp. 44242/Enterobacter cloacae complex sp. GN02587/Enterobacter cloacae complex sp. GN04826/Enterobacter kobei/Enterobacter cloacae complex sp. CIDEIMsCOL9)	Bacteria|-|Proteobacteria|Gammaproteobacteria|Enterobacterales|Enterobacteriaceae|Enterobacter|Enterobacter cloacae (*Enterobacter cloacae complex sp. 44246/*Enterobacter cloacae complex sp. GN02468/Enterobacter hormaechei/*Enterobacter cloacae complex sp. 44242/*Enterobacter cloacae complex sp. GN02587/*Enterobacter cloacae complex sp. GN04826/Enterobacter kobei/*Enterobacter cloacae complex sp.…	-	0	0	0	0	0	0	0	0	0	0	0	0	0	0	0	0	0	0	0	0	0	0	0	0	0	0	0	0	0	0	0	0	0	0	0	0	0	0	0	0	0	0	0	0	0	0
s65	Lactobacillus acidophilus	Bacteria|-|Firmicutes|Bacilli|Lactobacillales|Lactobacillaceae|Lactobacillus|Lactobacillus acidophilus	-	0	0	0	0	0	0	0	0	0	0	0	0	0	0	0	0	0	0	0	0	0	0	0	0	0	0	0	0	0	0	0	0	0	0	0	0	0	0	0	0	0	0	0	0	0	0
s56699	Brevundimonas sp. Root1423	Bacteria|-|Proteobacteria|Alphaproteobacteria|Caulobacterales|Caulobacteraceae|Brevundimonas|*Brevundimonas sp. Root1423	-	0	0	0	0	0	0	0	0	0	0	0	0	0	0	0	0	0	0	0	0	0	0	0	0	0	0	0	0	0	0	0	0	0	0	0	0	0	0	0	0	0	0	0	0	0	0
s37035	Stenotrophomonas maltophilia	Bacteria|-|Proteobacteria|Gammaproteobacteria|Xanthomonadales|Xanthomonadaceae|Stenotrophomonas|Stenotrophomonas maltophilia	-	0	0	0	0	0	0	0	0	0	0	0	0	0	0	0	0	0	0	0	0	0	0	0	0	0	0	0	0	0	0	0	0	0	0	0	0	0	0	0	0	0	0	0	0	0	0
s1552	Pantoea vagans (Pantoea agglomerans)	Bacteria|-|Proteobacteria|Gammaproteobacteria|Enterobacterales|Erwiniaceae|Pantoea|Pantoea vagans (Pantoea agglomerans)	-	0	0	0	0	0	0	0	0	0	0	0	0	0	0	0.000538848	0	0	0	0	0	0	0	0	0	0	0	0	0	0	0	0	0	0	0	0	0	0	0	0	0	0	0	0	0	0	0
s25317	Butyricimonas virosa	Bacteria|-|Bacteroidetes|Bacteroidia|Bacteroidales|Odoribacteraceae|Butyricimonas|Butyricimonas virosa	-	0	0	0	0	0	0	0	0	0	0	0	0	0	0	0	0	0	0	0	0	0	0	0	0	0	0	0	0	0	0	0	0	0	0	0	0	0	0	0	0	0	0	0	0	0	0
s4451	Hydrogenophaga pseudoflava (Hydrogenophaga sp. H7)	Bacteria|-|Proteobacteria|Betaproteobacteria|Burkholderiales|Comamonadaceae|Hydrogenophaga|Hydrogenophaga pseudoflava (*Hydrogenophaga sp. H7)	-	0	0	0	0	0	0	0	0	0	0	0	0	0	0	0	0	0	0	0	0	0	0	0	0	0	0	0	0	0	0	0	0	0	0	0	0	0	0	0	0	0	0	0	0	0	0
s56460	Stenotrophomonas sp. Leaf70 (Stenotrophomonas nitritireducens)	Bacteria|-|Proteobacteria|Gammaproteobacteria|Xanthomonadales|Xanthomonadaceae|Stenotrophomonas|*Stenotrophomonas sp. Leaf70 (Stenotrophomonas nitritireducens)	-	0	0	0	0	0	0	0	0	0	0	0	0	0	0	0	0	0	0	0	0	0	0	0	0	0	0	0	0	0	0	0	0	0	0	0	0	0	0	0	0	0	0	0	0	0	0
s6066	Streptomyces sp. MJM1172	Bacteria|-|Actinobacteria|Actinobacteria|Streptomycetales|Streptomycetaceae|Streptomyces|*Streptomyces sp. MJM1172	-	0	0	0	0	0	0	0	0	0	0	0	0	0	0	0	0	0	0	0	0	0	0	0	0	0	0	0	0	0	0	0	0	0	0	0	0	0	0	0	0	0	0	0	0	0	0
s56615	Acidovorax sp. 59 (Acidovorax sp. 30)	Bacteria|-|Proteobacteria|Betaproteobacteria|Burkholderiales|Comamonadaceae|Acidovorax|*Acidovorax sp. 59 (*Acidovorax sp. 30)	-	0	0	0	0	0	0	0	0	0	0	0	0.00236154	0	0	0	0	0	0	0	0	0	0	0	0	0	0	0	0	0	0	0	0	0	0	0	0	0	0	0	0	0	0	0	0	0	0
s1475	Sphingopyxis sp. MC1	Bacteria|-|Proteobacteria|Alphaproteobacteria|Sphingomonadales|Sphingomonadaceae|Sphingopyxis|*Sphingopyxis sp. MC1	-	0	0	0	0	0	0	0	0	0	0	0	0	0	0	0.000119744	0	0	0	0	0	0	0	0	0	0	0	0	0	0	0	0	0	0	0	0	0	0	0	0	0	0	0	0	0	0	0
s70793	Pseudomonas putida	Bacteria|-|Proteobacteria|Gammaproteobacteria|Pseudomonadales|Pseudomonadaceae|Pseudomonas|Pseudomonas putida	-	0	0	0	0	0	0	0	0	0	0	0	0	0	0	0	0	0	0	0	0	0	0	0	0	0	0	0	0	0	0	0	0	0	0	0	0	0	0	0	0	0	0	0	0	0	0
s75181	Pseudomonas sp. T	Bacteria|-|Proteobacteria|Gammaproteobacteria|Pseudomonadales|Pseudomonadaceae|Pseudomonas|*Pseudomonas sp. T	-	0	0	0	0	0	0	0	0	0	0	0	0	0	0	0	0	0	0	0	0	0	0	0	0	0	0	0	0	0	0	0	0	0	0	0	0	0	0	0	0	0	0	0	0	0	0
s112218	Comamonas sp. 26	Bacteria|-|Proteobacteria|Betaproteobacteria|Burkholderiales|Comamonadaceae|Comamonas|*Comamonas sp. 26	-	0	0	0	0	0	0	0	0	0	0	0	0	0	0	0	0	0	0	0	0	0	0	0	0	0	0	0	0	0	0	0	0	0	0	0	0	0	0	0	0	0	0	0	0	0	0
s444	Pseudomonas mendocina	Bacteria|-|Proteobacteria|Gammaproteobacteria|Pseudomonadales|Pseudomonadaceae|Pseudomonas|Pseudomonas mendocina	-	0	0	0	0	0	0	0	0	0	0	0	0	0	0	0	0	0	0	0	0	0	0	0	0	0	0	0	0	0	0	0	0	0	0	0	0	0	0	0	0	0	0	0	0	0	0
s12	Gardnerella vaginalis	Bacteria|-|Actinobacteria|Actinobacteria|Bifidobacteriales|Bifidobacteriaceae|Gardnerella|Gardnerella vaginalis	-	0	0	0	0	0	0	0	0	0	0	0	0	0	0	0	0	0	0	0	0	0	0	0	0	0	0	0	0	0	0	0	0	0	0	0	0	0	0	0	0	0	0	0	0	0	0
s94230	Blautia sp. Marseille-P3087	Bacteria|-|Firmicutes|Clostridia|Clostridiales|Lachnospiraceae|Blautia|*Blautia sp. Marseille-P3087	-	0	0	0	0	0	0	0	0	0	0	0	0	0	0	0	0	0	0	0	0	0	0	0	0	0	0	0	0	0	0	0	0	0	0	0	0	0	0	0	0	0	0	0	0	0	0
s9527	Pseudomonas yamanorum	Bacteria|-|Proteobacteria|Gammaproteobacteria|Pseudomonadales|Pseudomonadaceae|Pseudomonas|Pseudomonas yamanorum	-	0	0	0	0	0	0	0	0	0	0	0	0	0	0	0	0	0	0	0	0	0	0	0	0	0	0	0	0	0	0	0	0	0	0	0	0	0	0	0	0	0	0	0	0	0	0
s78351	Acinetobacter sp. WCHA55	Bacteria|-|Proteobacteria|Gammaproteobacteria|Pseudomonadales|Moraxellaceae|Acinetobacter|*Acinetobacter sp. WCHA55	-	0	0	0	0	0	0	0	0	0	0	0	0	0	0	0	0	0	0	0	0	0	0	0	0	0	0	0	0	0	0	0	0	0	0	0	0	0	0	0	0	0	0	0	0	0	0
s4667	Rappaport israeli	Bacteria|-|Proteobacteria|Gammaproteobacteria|Cardiobacteriales|Cardiobacteriaceae|Rappaport|Rappaport israeli	-	0	0	0	0	0	0	0	0	0	0	0	0	0	0	0	0	0	0	0	0	0	0	0	0	0	0	0	0	0	0	0	0	0	0	0	0	0	0	0	0	0	0	0	0	0	0
s2607	[Clostridium] clostridioforme	Bacteria|-|Firmicutes|Clostridia|Clostridiales|Lachnospiraceae|Lachnoclostridium|[Clostridium] clostridioforme	-	0	0	0	0	0	0	0	0	0	0	0	0	0	0	0	0	0	0	0	0	0	0	0	0	0	0	0	0	0	0	0	0	0	0	0	0	0	0	0	0	0	0	0	0	0	0
s19913	Pseudomonas nitroreducens	Bacteria|-|Proteobacteria|Gammaproteobacteria|Pseudomonadales|Pseudomonadaceae|Pseudomonas|Pseudomonas nitroreducens	-	0	0	0	0	0	0	0	0	0	0	0	0	0	0	0	0	0	0	0	0	0	0	0	0	0	0	0	0	0	0	0	0	0	0	0	0	0	0	0	0	0	0	0	0	0	0
s33460	Streptomyces sp. NRRL S-1813	Bacteria|-|Actinobacteria|Actinobacteria|Streptomycetales|Streptomycetaceae|Streptomyces|*Streptomyces sp. NRRL S-1813	-	0	0	0	0	0	0	0	0	0	0	0	0	0	0	0	0	0	0	0	0	0	0	0	0	0	0	0	0	0	0	0	0	0	0	0	0	0	0	0	0	0	0	0	0	0	0
s2300	Sphingomonas echinoides	Bacteria|-|Proteobacteria|Alphaproteobacteria|Sphingomonadales|Sphingomonadaceae|Sphingomonas|Sphingomonas echinoides	-	0	0	0	0	0	0	0	0	0	0	0	0	0	0	0	0	0	0	0	0	0	0	0	0	0	0	0	0	0	0	0	0	0	0	0	0	0	0	0	0	0	0	0	0	0	0
s34606	Prevotella sp. S7-1-8	Bacteria|-|Bacteroidetes|Bacteroidia|Bacteroidales|Prevotellaceae|Prevotella|*Prevotella sp. S7-1-8	-	0	0	0	0	0	0	0	0	0	0	0	0	0	0	0	0	0	0	0	0	0	0	0	0	0	0	0	0	0	0	0	0	0	0	0	0	0	0	0	0	0	0	0	0	0	0
s104577	Streptococcus phage SpSL1	Viruses|-|-|-|Caudovirales|Siphoviridae|-|*Streptococcus phage SpSL1	-	0	0	0	0	0	0	0	0	0	0	0	0	0	0	0	0	0	0	0	0	0	0	0	0	0	0	0	0	0	0	0	0	0	0	0	0	0	0	0	0	0	0	0	0	0	0
s3212	Acinetobacter indicus	Bacteria|-|Proteobacteria|Gammaproteobacteria|Pseudomonadales|Moraxellaceae|Acinetobacter|Acinetobacter indicus	-	0	0	0	0	0	0	0	0	0	0	0	0	0	0	0	0	0	0	0	0	0	0	0	0	0	0	0	0	0	0	0	0	0	0	0	0	0	0	0	0	0	0	0	0	0	0
s1269	Lactococcus piscium	Bacteria|-|Firmicutes|Bacilli|Lactobacillales|Streptococcaceae|Lactococcus|Lactococcus piscium	-	0	0	0	0	0	0	0	0	0	0	0	0	0	0	0	0	0	0	0	0	0	0	0	0	0	0	0	0	0	0	0	0	0	0	0	0	0	0	0	0	0	0	0	0	0	0
s23931	Bradyrhizobium elkanii	Bacteria|-|Proteobacteria|Alphaproteobacteria|Rhizobiales|Bradyrhizobiaceae|Bradyrhizobium|Bradyrhizobium elkanii	-	0	0	0	0	0	0	0	0	0	0	0	0	0	0	0	0	0	0	0	0	0	0	0	0.000213482	0	0	0	0	0	0	0	0	0	0	0	0	0	0	0	0	0	0	0	0	0	0
s1875	Paenibacillus glucanolyticus (Paenibacillus sp. FSL R5-808)	Bacteria|-|Firmicutes|Bacilli|Bacillales|Paenibacillaceae|Paenibacillus|Paenibacillus glucanolyticus (*Paenibacillus sp. FSL R5-808)	-	0	0	0	0	0	0	0	0	0	0	0	0	0.000117536	0	0	0	0	0	0	0	0	0	0	0	0	0	0	0	0	0	0	0	0	0	0	0	0	0	0	0	0	0	0	0	0	0
s13331	Alcaligenes faecalis	Bacteria|-|Proteobacteria|Betaproteobacteria|Burkholderiales|Alcaligenaceae|Alcaligenes|Alcaligenes faecalis	-	0	0	0	0	0	0	0	0	0	0	0	0	0	0	0	0	0	0	0	0	0	0	0	0	0	0	0	0	0	0	0	0	0	0	0	0	0	0	0	0	0	0	0	0	0	0
s111707	Microbacterium esteraromaticum	Bacteria|-|Actinobacteria|Actinobacteria|Micrococcales|Microbacteriaceae|Microbacterium|Microbacterium esteraromaticum	-	0	0	0	0	0	0	0	0	0	0	0	0	0	0	0	0	0	0	0	0	0	0	0	0	0	0	0	0	0	0	0	0	0	0	0	0	0.000126943	0	0	0	0	0	0	0	0	0
s9542	Rhodococcus kroppenstedtii	Bacteria|-|Actinobacteria|Actinobacteria|Corynebacteriales|Nocardiaceae|Rhodococcus|Rhodococcus kroppenstedtii	-	0	0	0	0	0	0	0	0	0	0	0	0	0	0	0	0	0	0	0	0	0	0	0	0	0	0	0	0	0	0	0	0	0	0	0	0	0	0	0	0	0	0	0	0	0	0
s64373	Paraburkholderia tropica	Bacteria|-|Proteobacteria|Betaproteobacteria|Burkholderiales|Burkholderiaceae|Paraburkholderia|Paraburkholderia tropica	-	0	0	0	0	0	0	0	0	0	0	0	0	0	0	0	0	0	0	0	0	0	0	0	0	0	0	0	0	0	0	0	0	0	0	0	0	0	0	0	0	0	0	0	0	0	0
s61603	Streptococcus sp. DD10	Bacteria|-|Firmicutes|Bacilli|Lactobacillales|Streptococcaceae|Streptococcus|*Streptococcus sp. DD10	-	0	0	0	0	0	0	0	0	0	0	0	0	0	0	0	0	0	0	0	0	0	0	0	0	0	0	0	0	0	0	0	0	0	0	0	0	0	0	0	0	0	0	0	0	0	0
s22594	Comamonas sp. B-9	Bacteria|-|Proteobacteria|Betaproteobacteria|Burkholderiales|Comamonadaceae|Comamonas|*Comamonas sp. B-9	-	0	0	0	0	0	0	0	0	0	0	0	0	0	0	0	0	0	0	0	0	0	0	0	0	0	0	0	0	0	0	0	0	0	0	0	0	0	0	0	0	0	0	0	0	0	0
s3766	Paracoccus sphaerophysae	Bacteria|-|Proteobacteria|Alphaproteobacteria|Rhodobacterales|Rhodobacteraceae|Paracoccus|Paracoccus sphaerophysae	-	0	0	0	0	0	0	0	0	0	0	0	0	0	0	0	0	0	0	0	0	0	0	0	0	0	0	0	0	0	0	0	0	0	0	0	0	0	0	0	0	0	0	0	0	0	0
s4529	[Propionibacterium] namnetense (Propionibacterium sp. Marseille-P4323)	Bacteria|-|Actinobacteria|Actinobacteria|Propionibacteriales|Propionibacteriaceae|Cutibacterium (Propionibacterium)|[Propionibacterium] namnetense (*Propionibacterium sp. Marseille-P4323)	-	0	0	0	0	0	0	0	0	0	0	0	0	0	0	0	0	0	0	0	0	0	0	0	0	0	0	0	0	0	0	0	0	0	0	0	0	0	0	0	0	0	0	0	0	0	0
s20275	Lactococcus raffinolactis	Bacteria|-|Firmicutes|Bacilli|Lactobacillales|Streptococcaceae|Lactococcus|Lactococcus raffinolactis	-	0	0	0	0	0	0	0	0	0	0	0	0	0	0	0	0	0	0	0	0	0	0	0	0	0	0	0.00029211	0	0	0	0	0	0	0	0	0	0	0	0	0	0	0	0	0	0	0
s2	Streptococcus pyogenes	Bacteria|-|Firmicutes|Bacilli|Lactobacillales|Streptococcaceae|Streptococcus|Streptococcus pyogenes	-	0	0	0	0	0	0	0	0	0	0	0	0	0	0	0	0	0	0	0	0	0	0	0	0	0	0	0	0	0	0	0	0	0	0	0	0	0	0	0	0	0	0	0	0	0	0
s1348	Lawsonella clevelandensis	Bacteria|-|Actinobacteria|Actinobacteria|Corynebacteriales|-|Lawsonella|Lawsonella clevelandensis	-	0	0	0	0	0	0	0	0	0	0	0	0	0	0	0	0	0	0	0	0	0	0	0	0	0	0	0	0	0	0	0	0	0	0	0	0	0	0	0	0	0	0	0	0	0	0.000291153
s93260	Arthrobacter sp. ov407	Bacteria|-|Actinobacteria|Actinobacteria|Micrococcales|Micrococcaceae|Arthrobacter|*Arthrobacter sp. ov407	-	0	0	0	0	0	0	0	0	0	0	0	0	0	0	0	0	0	0	0	0	0	0	0	0	0	0	0	0	0	0	0	0	0	0	0	0	0	0	0	0	0	0	0	0	0	0
s687	Arcanobacterium haemolyticum	Bacteria|-|Actinobacteria|Actinobacteria|Actinomycetales|Actinomycetaceae|Arcanobacterium|Arcanobacterium haemolyticum	-	0	0	0	0	0	0	0	0	0	0	0	0	0	0	0	0	0	0	0	0	0	0	0	0	0	0	0	0	0	0	0	0	0	0	0	0	0	0	0	0	0	0	0	0	0	0
s2080	Eubacterium ventriosum	Bacteria|-|Firmicutes|Clostridia|Clostridiales|Eubacteriaceae|Eubacterium|Eubacterium ventriosum	-	0	0	0	0	0	0	0	0	0	0	0	0	0	0	0	0	0	0	0	0	0	0	0	0	0	0	0	0	0	0	0	0	0	0	0	0	0	0	0	0	0	0	0	0	0	0
s2148	Lactobacillus sp. 7_1_47FAA	Bacteria|-|Firmicutes|Bacilli|Lactobacillales|Lactobacillaceae|Lactobacillus|*Lactobacillus sp. 7_1_47FAA	-	0	0	0	0	0	0	0	0	0	0	0	0	0	0	0	0	0	0	0	0	0	0	0	0	0	0	0	0	0	0	0	0	0	0	0	0	0	0	0	0	0	0	0	0	0	0
s1395	Pseudoalteromonas sp. JB197 (Pseudoalteromonas haloplanktis/Pseudoalteromonas nigrifaciens)	Bacteria|-|Proteobacteria|Gammaproteobacteria|Alteromonadales|Pseudoalteromonadaceae|Pseudoalteromonas|*Pseudoalteromonas sp. JB197 (Pseudoalteromonas haloplanktis/Pseudoalteromonas nigrifaciens)	-	0	0	0	0	0	0	0	0	0	0	0	0	0	0	0	0	0	0	0	0	0	0	0	0	0	0	0	0	0	0	0	0	0	0	0	0	0	0	0	0	0	0	0	0	0	0
s16954	Coprobacillus sp. 29_1 (Coprobacillus sp. D6)	Bacteria|-|Firmicutes|Erysipelotrichia|Erysipelotrichales|Erysipelotrichaceae|Coprobacillus|*Coprobacillus sp. 29_1 (*Coprobacillus sp. D6)	-	0	0	0	0	0	0	0	0	0	0	0	0	0	0	0	0	0	0	0	0	0	0	0	0	0	0	0	0	0	0	0	0	0	0	0	0	0	0	0	0	0	0	0	0	0	0
s76878	Janthinobacterium sp. GW458P (Janthinobacterium sp. BJB1/Janthinobacterium sp. BJB303)	Bacteria|-|Proteobacteria|Betaproteobacteria|Burkholderiales|Oxalobacteraceae|Janthinobacterium|*Janthinobacterium sp. GW458P (*Janthinobacterium sp. BJB1/*Janthinobacterium sp. BJB303)	-	0	0	0	0	0	0	0	0	0	0	0	0	0	0	0	0	0	0	0	0	0	0	0	0	0	0	0	0	0	0	0	0	0	0	0	0	0	0	0	0	0	0	0	0	0	0
s6137	Aeromonas hydrophila (Aeromonas dhakensis/Aeromonas jandaei/Aeromonas sp. A35_P)	Bacteria|-|Proteobacteria|Gammaproteobacteria|Aeromonadales|Aeromonadaceae|Aeromonas|Aeromonas hydrophila (Aeromonas dhakensis/Aeromonas jandaei/*Aeromonas sp. A35_P)	-	0	0	0	0	0	0	0	0	0	0	0	0	0	0	0	0	0	0	0	0	0	0	0	0	0	0	0	0	0	0	0	0	0	0	0	0	0	0	0	0	0	0	0	0	0	0
s2624	Meiothermus timidus	Bacteria|-|Deinococcus-Thermus|Deinococci|Thermales|Thermaceae|Meiothermus|Meiothermus timidus	-	0	0	0	0	0	0	0	0	0	0	0	0	0	0	0	0	0	0	0	0	0	0	0	0	0	0	0	0	0	0	0	0	0	0	0	0	0	0	0	0	0	0	0	0	0	0
s2815	Corynebacterium ihumii	Bacteria|-|Actinobacteria|Actinobacteria|Corynebacteriales|Corynebacteriaceae|Corynebacterium|Corynebacterium ihumii	-	0	0	0	0	0	0	0	0	0	0	0	0	0	0	0	0	0	0	0	0	0	0	0	0	0	0	0	0	0	0	0	0	0	0	0	0	0	0	0	0	0	0	0	0	0	0
s267	Flavonifractor plautii	Bacteria|-|Firmicutes|Clostridia|Clostridiales|-|Flavonifractor|Flavonifractor plautii	-	0	0	0	0	0	0	0	0	0	0	0	0	0	0	0	0	0	0	0	0	0	0	0	0	0	0	0	0	0	0	0	0	0	0	0	0	0	0	0	0	0	0	0	0	0	0
s56147	Lachnospiraceae bacterium TF01-11	Bacteria|-|Firmicutes|Clostridia|Clostridiales|Lachnospiraceae|-|*Lachnospiraceae bacterium TF01-11	-	0	0	0	0	0	0	0	0	0	0	0	0	0	0	0	0	0	0	0	0	0	0	0	0	0	0	0	0	0	0	0	0	0	0	0	0	0	0	0	0	0	0	0	0	0	0
s19990	Pseudomonas putida	Bacteria|-|Proteobacteria|Gammaproteobacteria|Pseudomonadales|Pseudomonadaceae|Pseudomonas|Pseudomonas putida	-	0	0	0	0	0	0	0	0	0	0	0	0	0	0	0	0	0	0	0	0	0	0	0	0	0	0	0	0	0	0	0	0	0	0	0	0	0	0	0	0	0	0	0	0	0	0
s4402	Kocuria kristinae	Bacteria|-|Actinobacteria|Actinobacteria|Micrococcales|Micrococcaceae|Kocuria|Kocuria kristinae	-	0	0	0	0	0	0	0	0	0	0	0	0	0	0	0	0	0	0	0	0	0	0	0	0	0	0	0	0	0	0	0	0	0	0	0	0	0	0	0	0	0	0	0	0	0	0
s2495	Alistipes ihumii	Bacteria|-|Bacteroidetes|Bacteroidia|Bacteroidales|Rikenellaceae|Alistipes|Alistipes ihumii	-	0	0	0	0	0	0	0	0	0	0	0	0	0	0	0	0	0	0	0	0	0	0	0	0	0	0	0	0	0	0	0	0	0	0	0	0	0	0	0	0	0	0	0	0	0	0
s2107	[Clostridium] hiranonis	Bacteria|-|Firmicutes|Clostridia|Clostridiales|Peptostreptococcaceae|-|[Clostridium] hiranonis	-	0	0	0	0	0	0	0	0	0	0	0	0	0	0	0	0	0	0	0	0	0	0	0	0	0	0	0	0	0	0	0	0	0	0	0	0	0	0	0	0	0	0	0	0	0	0
s7346	Enterobacter cloacae	Bacteria|-|Proteobacteria|Gammaproteobacteria|Enterobacterales|Enterobacteriaceae|Enterobacter|Enterobacter cloacae	-	0	0	0	0	0	0	0	0	0	0	0	0	0	0	0	0	0	0	0	0	0	0	0	0	0	0	0	0	0	0	0	0	0	0	0	0	0	0	0	0	0	0	0	0	0	0
s81845	Pseudomonas fragi	Bacteria|-|Proteobacteria|Gammaproteobacteria|Pseudomonadales|Pseudomonadaceae|Pseudomonas|Pseudomonas fragi	-	0	0	0	0	0	0	0	0	0	0	0	0	0	0	0	0	0	0	0	0	0	0	0	0	0	0	0	0	0	0	0	0	0	0	0	0	0	0	0	0	0	0	0	0	0	0
s375	Clostridium perfringens	Bacteria|-|Firmicutes|Clostridia|Clostridiales|Clostridiaceae|Clostridium|Clostridium perfringens	-	0	0	0	0	0	0	0	0	0	0	0	0	0	0	0	0	0	0	0	0	0	0	0	0	0	0	0	0	0	0	0	0	0	0	0	0	0	0	0	0	0	0	0	0	0	0
s113940	Anaerococcus octavius	Bacteria|-|Firmicutes|Tissierellia|Tissierellales|Peptoniphilaceae|Anaerococcus|Anaerococcus octavius	-	0	0	0	0	0	0	0	0	0	0	0	0	0	0	0	0	0	0	0	0	0	0	0	0	0	0	0	0	0	0	0	0	0	0	0	0	0	0	0	0	0	0	0	0	0	0
s992	Streptococcus dysgalactiae	Bacteria|-|Firmicutes|Bacilli|Lactobacillales|Streptococcaceae|Streptococcus|Streptococcus dysgalactiae	-	0	0	0	0	0	0	0	0	0	0	0	0	0	0	0	0	0	0	0	0	0	0	0	0	0	0	0	0	0	0	0	0	0	0	0	0	0	0	0	0	0	0	0	0	0	0
s76864	Sphingomonas sp. IBVSS2	Bacteria|-|Proteobacteria|Alphaproteobacteria|Sphingomonadales|Sphingomonadaceae|Sphingomonas|*Sphingomonas sp. IBVSS2	-	0	0	0	0	0	0	0	0	0	0	0	0	0	0	0	0	0	0	0	0	0	0	0	0	0	0	0	0	0	0	0	0	0	0	0	0	0	0	0	0	0	0	0	0	0	0
s9185	Deinococcus actinosclerus	Bacteria|-|Deinococcus-Thermus|Deinococci|Deinococcales|Deinococcaceae|Deinococcus|Deinococcus actinosclerus	-	0	0	0	0	0	0	0	0	0	0	0	0	0	0	0	0	0	0	0	0	0	0	0	0	0	0	0	0	0	0	0	0	0	0	0	0	0	0	0	0	0	0	0	0	0	0
s2498	Salinicoccus carnicancri	Bacteria|-|Firmicutes|Bacilli|Bacillales|Staphylococcaceae|Salinicoccus|Salinicoccus carnicancri	-	0	0	0	0	0	0	0	0	0	0	0	0	0	0	0	0	0	0	0	0	0	0	0	0	0	0	0	0	0	0	0	0	0	0	0	0	0	0	0	0	0	0	0	0	0	0
s56772	Agromyces sp. Soil535	Bacteria|-|Actinobacteria|Actinobacteria|Micrococcales|Microbacteriaceae|Agromyces|*Agromyces sp. Soil535	-	0	0	0	0	0	0	0	0	0	0	0	0	0	0	0	0	0	0	0	0	0	0	0	0	0	0	0	0	0	0	0	0	0	0	0	0	0	0	0	0	0	0	0	0	0	0
s93181	Variovorax sp. CF079	Bacteria|-|Proteobacteria|Betaproteobacteria|Burkholderiales|Comamonadaceae|Variovorax|*Variovorax sp. CF079	-	0	0	0	0	0	0	0	0	0	0	0	0	0	0	0	0	0	0	0	0	0	0	0	0.00313107	0	0	0	0	0	0	0	0	0	0	0	0	0	0	0	0	0	0	0	0	0	0
s2820	Enterococcus sp. kppr-6	Bacteria|-|Firmicutes|Bacilli|Lactobacillales|Enterococcaceae|Enterococcus|*Enterococcus sp. kppr-6	-	0	0	0	0	0	0	0	0	0	0	0	0	0	0	0	0	0	0	0	0	0	0	0	0	0	0	0	0	0	0	0	0	0	0	0	0	0	0	0	0	0	0	0	0	0	0
s4318	Olsenella scatoligenes	Bacteria|-|Actinobacteria|Coriobacteriia|Coriobacteriales|Atopobiaceae|Olsenella|Olsenella scatoligenes	-	0	0	0	0	0	0.00493213	0	0	0	0	0	0	0	0	0	0	0	0	0	0	0	0	0	0	0	0	0	0	0	0	0	0	0	0	0	0	0.000126943	0	0	0	0	0	0	0	0	0
s6676	Stenotrophomonas maltophilia	Bacteria|-|Proteobacteria|Gammaproteobacteria|Xanthomonadales|Xanthomonadaceae|Stenotrophomonas|Stenotrophomonas maltophilia	-	0	0	0	0	0	0	0	0	0	0	0	0	0	0	0	0	0	0	0	0	0	0	0	0	0	0	0	0	0	0	0	0	0	0	0	0	0	0	0	0	0	0	0	0	0	0
s5171	Acidovorax soli	Bacteria|-|Proteobacteria|Betaproteobacteria|Burkholderiales|Comamonadaceae|Acidovorax|Acidovorax soli	-	0	0	0	0	0	0	0	0	0	0	0	0.00356546	0	0	0.00227514	0	0	0	0	0	0	0	0	0	0	0	0	0	0	0	0	0	0	0	0	0	0	0	0	0	0	0	0	0	0	0
s4683	Pseudonocardia alni	Bacteria|-|Actinobacteria|Actinobacteria|Pseudonocardiales|Pseudonocardiaceae|Pseudonocardia|Pseudonocardia alni	-	0	0	0	0	0	0	0	0	0	0	0	0	0	0	0	0	0	0	0	0	0	0	0	0	0	0	0	0	0	0	0	0	0	0	0	0	0	0	0	0	0	0	0	0	0	0
s1753	Xanthomonas euvesicatoria	Bacteria|-|Proteobacteria|Gammaproteobacteria|Xanthomonadales|Xanthomonadaceae|Xanthomonas|Xanthomonas euvesicatoria	-	0	0	0	0	0	0	0	0	0	0	0	0	0	0	0	0	0	0	0	0	0	0	0	0	0	0	0	0	0	0	0	0	0	0	0	0	0	0	0	0	0	0	0	0	0	0
s9329	Citrobacter sp. FDAARGOS_156 (Citrobacter pasteurii)	Bacteria|-|Proteobacteria|Gammaproteobacteria|Enterobacterales|Enterobacteriaceae|Citrobacter|*Citrobacter sp. FDAARGOS_156 (Citrobacter pasteurii)	-	0	0	0	0	0	0	0	0	0	0	0	0	0	0	0	0	0	0	0	0	0	0	0	0	0	0	0	0	0	0	0	0	0	0	0	0	0	0	0	0	0	0	0	0	0	0
s1998	Afipia sp. NBIMC_P1-C3 (Afipia sp. NBIMC_P1-C1/Afipia sp. NBIMC_P1-C2)	Bacteria|-|Proteobacteria|Alphaproteobacteria|Rhizobiales|Bradyrhizobiaceae|Afipia|*Afipia sp. NBIMC_P1-C3 (*Afipia sp. NBIMC_P1-C1/*Afipia sp. NBIMC_P1-C2)	-	0	0	0	0	0	0	0	0	0	0	0	0	0	0	0	0	0	0	0	0	0	0	0	0	0	0	0	0	0	0	0	0	0	0	0	0	0	0	0	0	0	0	0	0	0	0
s3057	Actinomyces slackii	Bacteria|-|Actinobacteria|Actinobacteria|Actinomycetales|Actinomycetaceae|Actinomyces|Actinomyces slackii	-	0.00155903	0	0	0	0	0.00411915	0	0	0	0	0	0	0	0	0	0	0	0	0	0	0	0	0	0	0	0	0	0	0	0	0	0	0	0	0	0	0	0	0	0	0	0	0	0	0	0
s57098	Bradyrhizobium retamae	Bacteria|-|Proteobacteria|Alphaproteobacteria|Rhizobiales|Bradyrhizobiaceae|Bradyrhizobium|Bradyrhizobium retamae	-	0	0	0	0	0	0	0	0	0	0	0	0	0	0	0.000209552	0	0	0	0	0	0	0	0	0	0	0	0	0	0	0	0	0	0	0	0	0	0	0	0	0	0	0	0	0	0	0
s63646	Microbacterium sp. H83	Bacteria|-|Actinobacteria|Actinobacteria|Micrococcales|Microbacteriaceae|Microbacterium|*Microbacterium sp. H83	-	0	0	0	0	0	0	0	0	0	0	0	0	0	0	0	0	0	0	0	0	0	0	0	0	0	0	0	0	0	0	0	0	0	0	0	0	0	0	0	0	0	0	0	0	0	0
s2476	Brevibacterium casei	Bacteria|-|Actinobacteria|Actinobacteria|Micrococcales|Brevibacteriaceae|Brevibacterium|Brevibacterium casei	-	0	0	0	0	0	0	0	0	0	0	0	0	0	0	0	0	0	0	0	0	0	0	0	0	0	0	0	0	0	0	0	0	0	0	0	0	0	0	0	0	0	0	0	0	0	0
s1346	Cupriavidus gilardii (Cupriavidus sp. HPC(L))	Bacteria|-|Proteobacteria|Betaproteobacteria|Burkholderiales|Burkholderiaceae|Cupriavidus|Cupriavidus gilardii (*Cupriavidus sp. HPC(L))	-	0	0	0	0	0	0	0	0	0	0	0	0	0	0	0	0	0	0	0	0	0	0	0	0	0	0	0	0	0	0	0	0	0	0	0	0	0	0	0	0	0	0	0	0	0	0
s4916	Olegusella massiliensis	Bacteria|-|Actinobacteria|Coriobacteriia|Coriobacteriales|Coriobacteriaceae|Olegusella|Olegusella massiliensis	-	0	0.00522976	0	0	0	0	0	0	0	0	0	0	0	0	0	0	0	0	0	0	0	0	0	0	0	0	0	0	0	0	0	0	0	0	0	0	0	0	0	0	0	0	0	0	0	0
s63808	Moraxella catarrhalis	Bacteria|-|Proteobacteria|Gammaproteobacteria|Pseudomonadales|Moraxellaceae|Moraxella|Moraxella catarrhalis	-	0	0	0	0	0	0	0	0	0	0	0	0	0	0	0	0	0	0	0	0	0	0	0	0	0	0	0	0	0	0	0	0	0	0	0	0	0	0	0	0	0	0	0	0	0	0
s37881	Pseudomonas sp. 21	Bacteria|-|Proteobacteria|Gammaproteobacteria|Pseudomonadales|Pseudomonadaceae|Pseudomonas|*Pseudomonas sp. 21	-	0	0	0	0	0	0	0	0	0	0	0	0	0	0	0	0	0	0	0	0	0	0	0	0	0	0	0	0	0	0	0	0	0	0	0	0	0	0	0	0	0	0	0	0	0	0
s81706	Marinococcus halophilus	Bacteria|-|Firmicutes|Bacilli|Bacillales|Bacillaceae|Marinococcus|Marinococcus halophilus	-	0	0	0	0	0	0	0	0	0	0	0	0	0	0	0	0	0	0	0	0	0	0	0	0	0	0	0	0	0	0	0	0	0	0	0	0	0	0	0	0	0	0	0	0	0	0
s21890	Acinetobacter towneri	Bacteria|-|Proteobacteria|Gammaproteobacteria|Pseudomonadales|Moraxellaceae|Acinetobacter|Acinetobacter towneri	-	0	0	0	0	0	0	0	0	0	0	0	0	0	0	0	0	0	0	0	0	0	0	0	0	0	0	0	0	0	0	0	0	0	0	0	0	0	0	0	0	0	0	0	0	0	0
s3213	Acinetobacter brisouii	Bacteria|-|Proteobacteria|Gammaproteobacteria|Pseudomonadales|Moraxellaceae|Acinetobacter|Acinetobacter brisouii	-	0	0	0	0	0	0	0	0	0	0	0	0	0	0	0	0	0	0	0	0	0	0	0	0	0	0	0	0	0	0	0	0	0	0	0	0	0	0	0	0	0	0	0	0	0	0
s109634	Stenotrophomonas sp. ESTM1D_MKCIP4_1	Bacteria|-|Proteobacteria|Gammaproteobacteria|Xanthomonadales|Xanthomonadaceae|Stenotrophomonas|*Stenotrophomonas sp. ESTM1D_MKCIP4_1	-	0	0	0	0	0	0	0	0	0	0	0	0	0	0	0	0	0	0	0	0	0	0	0	0	0	0	0	0	0	0	0	0	0	0	0	0	0	0	0	0	0	0	0	0	0	0
s13528	Pseudomonas brenneri (Pseudomonas sp. 25 R 14/Pseudomonas sp. FH4)	Bacteria|-|Proteobacteria|Gammaproteobacteria|Pseudomonadales|Pseudomonadaceae|Pseudomonas|Pseudomonas brenneri (*Pseudomonas sp. 25 R 14/*Pseudomonas sp. FH4)	-	0	0	0	0	0	0	0	0	0	0	0	0	0	0	0	0	0	0	0	0	0	0	0	0	0	0	0	0	0	0	0	0	0	0	0	0	0	0	0	0	0	0	0	0	0	0
s58187	Microbacterium testaceum	Bacteria|-|Actinobacteria|Actinobacteria|Micrococcales|Microbacteriaceae|Microbacterium|Microbacterium testaceum	-	0	0	0	0	0	0	0	0	0	0	0	0	0	0	0	0	0	0	0	0	0	0	0	0	0	0	0	0	0	0	0	0	0	0	0	0	0	0	0	0	0	0	0	0	0	0
s4209	Lactobacillus panis	Bacteria|-|Firmicutes|Bacilli|Lactobacillales|Lactobacillaceae|Lactobacillus|Lactobacillus panis	-	0	0	0	0	0	0	0	0	0	0	0	0	0	0	0	0	0	0	0	0	0	0	0	0	0	0	0	0	0	0	0	0	0	0	0	0	0	0	0	0	0	0	0	0	0	0
s11960	Macrococcus sp. IME1552	Bacteria|-|Firmicutes|Bacilli|Bacillales|Staphylococcaceae|Macrococcus|*Macrococcus sp. IME1552	-	0	0	0	0	0	0	0	0	0	0	0	0	0	0	0	0	0	0	0	0	0	0	0	0	0	0	0	0	0	0	0	0	0	0	0	0	0	0	0	0	0	0	0	0	0	0
s11586	Lactobacillus pentosus	Bacteria|-|Firmicutes|Bacilli|Lactobacillales|Lactobacillaceae|Lactobacillus|Lactobacillus pentosus	-	0	0	0	0	0	0	0	0	0	0	0	0	0	0	0	0	0	0	0	0	0	0	0	0	0	0	0	0	0	0	0	0	0	0	0	0	0	0	0	0	0	0	0	0	0	0
s71989	Microbacterium sp. CSI-V	Bacteria|-|Actinobacteria|Actinobacteria|Micrococcales|Microbacteriaceae|Microbacterium|*Microbacterium sp. CSI-V	-	0	0	0	0	0	0	0	0	0	0	0	0	0	0	0	0	0	0	0	0	0	0	0	0	0	0	0	0	0	0	0	0	0	0	0	0	0	0	0	0	0	0	0	0	0	0
s1279	Deinococcus soli Cha et al. 2016	Bacteria|-|Deinococcus-Thermus|Deinococci|Deinococcales|Deinococcaceae|Deinococcus|Deinococcus soli Cha et al. 2016	-	0	0	0	0	0	0	0	0	0	0	0	0	0	0	0	0	0	0	0	0	0	0	0	0	0	0	0	0	0	0	0	0	0	0	0	0	0	0	0	0	0	0	0	0	0	0
s2810	Butyricicoccus pullicaecorum	Bacteria|-|Firmicutes|Clostridia|Clostridiales|Clostridiaceae|Butyricicoccus|Butyricicoccus pullicaecorum	-	0	0	0	0	0	0	0	0	0	0	0	0	0	0	0	0	0	0	0	0	0	0	0	0	0	0	0	0	0	0	0	0	0	0	0	0	0	0	0	0	0	0	0	0	0	0
s11224	Fibrella sp. ES10-3-2-2	Bacteria|-|Bacteroidetes|Cytophagia|Cytophagales|Cytophagaceae|Fibrella|*Fibrella sp. ES10-3-2-2	-	0	0	0	0	0	0	0	0	0	0	0	0	0	0	0	0	0	0	0	0	0	0	0	0	0	0	0	0	0	0	0	0	0	0	0	0	0	0	0	0	0	0	0	0	0	0
s66299	Pseudomonas monteilii (Pseudomonas putida)	Bacteria|-|Proteobacteria|Gammaproteobacteria|Pseudomonadales|Pseudomonadaceae|Pseudomonas|Pseudomonas monteilii (Pseudomonas putida)	-	0	0	0	0	0	0	0	0	0	0.00111396	0	0.00324133	0	0	0.000179616	0	0	0	0	0	0	0	0	0	0	0	0	0	0	0	0	0	0	0	0	0	0	0	0	0	0	0	0	0	0	0
s138	Xanthomonas oryzae	Bacteria|-|Proteobacteria|Gammaproteobacteria|Xanthomonadales|Xanthomonadaceae|Xanthomonas|Xanthomonas oryzae	-	0	0	0	0	0	0	0	0	0	0	0	0	0	0	0	0	0	0	0	0	0	0	0	0	0	0	0	0	0	0	0	0	0	0	0	0	0	0	0	0	0	0	0	0	0	0
s5624	Negativibacillus massiliensis	Bacteria|-|Firmicutes|Clostridia|Clostridiales|Ruminococcaceae|Negativibacillus|Negativibacillus massiliensis	-	0	0	0	0	0	0	0	0	0	0	0	0	0	0	0	0	0	0	0	0	0	0	0	0	0	0	0	0	0	0	0	0	0	0	0	0	0	0	0	0	0	0	0	0	0	0
s55856	Faecalibacterium prausnitzii	Bacteria|-|Firmicutes|Clostridia|Clostridiales|Ruminococcaceae|Faecalibacterium|Faecalibacterium prausnitzii	-	0	0	0	0	0	0	0	0	0	0	0	0	0	0	0	0	0	0	0	0	0	0	0	0	0	0	0	0	0	0	0	0	0	0	0	0	0	0	0	0	0	0	0	0	0	0
s41502	Ralstonia sp. MD27	Bacteria|-|Proteobacteria|Betaproteobacteria|Burkholderiales|Burkholderiaceae|Ralstonia|*Ralstonia sp. MD27	-	0	0	0	0	0	0	0	0	0	0	0	0	0	0	0	0	0	0	0	0	0	0	0	0	0	0	0	0	0	0	0	0	0	0	0	0	0	0	0	0	0	0	0	0	0	0
s2262	Serinicoccus profundi	Bacteria|-|Actinobacteria|Actinobacteria|Micrococcales|Intrasporangiaceae|Serinicoccus|Serinicoccus profundi	-	0	0	0	0	0	0	0	0	0	0	0	0	0	0	0	0	0	0	0	0	0	0	0	0	0	0	0	0	0	0	0	0	0	0	0	0	0	0	0	0	0	0	0	0	0	0
s18337	Type-F symbiont of Plautia stali (Pantoea sp. Sc1)	Bacteria|-|Proteobacteria|Gammaproteobacteria|Enterobacterales|Enterobacteriaceae (Erwiniaceae)|- (Pantoea)|*Type-F symbiont of Plautia stali (*Pantoea sp. Sc1)	-	0	0	0	0	0	0	0	0	0	0	0	0	0	0	0	0	0	0	0	0	0	0	0	0	0	0	0	0	0	0	0	0	0	0	0	0	0	0	0	0	0	0	0	0	0	0
s7178	Enterobacter cloacae (Enterobacter ludwigii)	Bacteria|-|Proteobacteria|Gammaproteobacteria|Enterobacterales|Enterobacteriaceae|Enterobacter|Enterobacter cloacae (Enterobacter ludwigii)	-	0	0	0	0	0	0	0	0	0	0	0	0	0	0	0	0	0	0	0	0	0	0	0	0	0	0	0	0	0	0	0	0	0	0	0	0	0	0	0	0	0	0	0	0	0	0
s2206	Peptoniphilus harei	Bacteria|-|Firmicutes|Tissierellia|Tissierellales|Peptoniphilaceae|Peptoniphilus|Peptoniphilus harei	-	0	0	0	0	0	0	0	0	0	0	0	0	0	0	0	0	0	0	0	0	0	0	0	0	0	0	0	0	0	0	0	0	0	0	0	0	0	0	0	0	0	0	0	0	0	0
s13538	Pseudomonas psychrophila (Pseudomonas sp. CF149)	Bacteria|-|Proteobacteria|Gammaproteobacteria|Pseudomonadales|Pseudomonadaceae|Pseudomonas|Pseudomonas psychrophila (*Pseudomonas sp. CF149)	-	0	0	0	0	0	0	0	0	0	0	0	0	0	0	0	0	0	0	0	0	0	0	0	0	0	0	0	0	0	0	0	0	0	0	0	0	0	0	0	0	0	0	0	0	0	0
s2088	[Clostridium] leptum	Bacteria|-|Firmicutes|Clostridia|Clostridiales|Ruminococcaceae|Ruminiclostridium|[Clostridium] leptum	-	0	0	0	0	0	0	0	0	0	0	0	0	0	0	0	0	0	0	0	0	0	0	0	0	0	0	0	0	0	0	0	0	0	0	0	0	0	0	0	0	0	0	0	0	0	0
s4503	Sphingomonas hankookensis	Bacteria|-|Proteobacteria|Alphaproteobacteria|Sphingomonadales|Sphingomonadaceae|Sphingomonas|Sphingomonas hankookensis	-	0	0	0	0	0	0	0	0	0	0	0	0	0	0	0	0	0	0	0	0	0	0	0	0	0	0	0	0	0	0	0	0	0	0	0	0	0	0	0	0	0	0	0	0	0	0
s2060	Listeria grayi	Bacteria|-|Firmicutes|Bacilli|Bacillales|Listeriaceae|Listeria|Listeria grayi	-	0	0	0	0	0	0	0	0	0	0	0	0	0	0	0	0	0	0	0	0	0	0	0	0	0	0	0	0	0	0	0	0	0	0	0	0	0	0	0	0	0	0	0	0	0	0
s4931	Micromonospora rhizosphaerae	Bacteria|-|Actinobacteria|Actinobacteria|Micromonosporales|Micromonosporaceae|Micromonospora|Micromonospora rhizosphaerae	-	0	0	0	0	0	0	0	0	0	0	0	0	0	0	0	0	0	0	0	0	0	0	0	0	0	0	0	0	0	0	0	0	0	0	0	0	0	0	0	0	0	0	0	0	0	0
s2483	Veillonella seminalis	Bacteria|-|Firmicutes|Negativicutes|Veillonellales|Veillonellaceae|Veillonella|Veillonella seminalis	-	0	0	0	0	0	0	0	0	0	0	0	0	0	0	0	0	0	0	0	0	0	0	0	0	0	0	0	0	0	0	0	0	0	0	0	0	0	0	0	0	0	0	0	0	0	0
s1717	Photobacterium damselae	Bacteria|-|Proteobacteria|Gammaproteobacteria|Vibrionales|Vibrionaceae|Photobacterium|Photobacterium damselae	-	0	0	0	0	0	0	0	0	0	0	0	0	0	0	0	0	0	0	0	0	0	0	0	0	0	0	0	0	0	0	0	0	0	0	0	0	0	0	0	0	0	0	0	0	0	0
s4195	Lactobacillus equicursoris	Bacteria|-|Firmicutes|Bacilli|Lactobacillales|Lactobacillaceae|Lactobacillus|Lactobacillus equicursoris	-	0	0	0	0	0	0	0	0	0	0	0	0	0	0	0	0	0	0	0	0	0	0	0	0	0	0	0	0	0	0	0	0	0	0	0	0	0	0	0	0	0	0	0	0	0	0
s8077	Cedecea neteri	Bacteria|-|Proteobacteria|Gammaproteobacteria|Enterobacterales|Enterobacteriaceae|Cedecea|Cedecea neteri	-	0	0	0	0	0	0	0	0	0	0	0	0	0	0	0	0	0	0	0	0	0	0	0	0	0	0	0	0	0	0	0	0	0	0	0	0	0	0	0	0	0	0	0	0	0	0
s4378	Gemella asaccharolytica	Bacteria|-|Firmicutes|Bacilli|Bacillales|-|Gemella|Gemella asaccharolytica	-	0	0	0	0	0	0	0	0	0	0	0	0	0	0	0	0	0	0	0	0	0	0	0	0	0	0	0	0	0	0	0	0	0	0	0	0	0	0	0	0	0	0	0	0	0	0
s10649	Rhodococcus sp. OK270 (Rhodococcus sp. OK611/Rhodococcus sp. MTM3W5.2)	Bacteria|-|Actinobacteria|Actinobacteria|Corynebacteriales|Nocardiaceae|Rhodococcus|*Rhodococcus sp. OK270 (*Rhodococcus sp. OK611/*Rhodococcus sp. MTM3W5.2)	-	0	0	0	0	0	0	0	0	0	0	0	0	0	0	0	0	0	0	0	0	0	0	0	0	0	0	0	0	0	0	0	0	0	0	0	0	0	0	0	0	0	0	0	0	0	0
s11105	Citrobacter freundii (Citrobacter europaeus/Citrobacter braakii)	Bacteria|-|Proteobacteria|Gammaproteobacteria|Enterobacterales|Enterobacteriaceae|Citrobacter|Citrobacter freundii (Citrobacter europaeus/Citrobacter braakii)	-	0	0	0	0	0	0	0	0	0	0	0	0	0	0	0	0	0	0	0	0	0	0	0	0	0	0	0	0	0	0	0	0	0	0	0	0	0	0	0	0	0	0	0	0	0	0
s2041	Nocardioides luteus	Bacteria|-|Actinobacteria|Actinobacteria|Propionibacteriales|Nocardioidaceae|Nocardioides|Nocardioides luteus	-	0	0	0	0	0	0	0	0	0	0	0	0	0	0	0	0	0	0	0	0	0	0	0	0	0.000170188	0	0	0	0	0	0	0	0	0	0	0	0	0	0	0	0	0	0	0	0	0
s19939	Acinetobacter baumannii (Acinetobacter sp. NIPH 1847/Acinetobacter sp. NIPH 3623/Acinetobacter sp. WC-323)	Bacteria|-|Proteobacteria|Gammaproteobacteria|Pseudomonadales|Moraxellaceae|Acinetobacter|Acinetobacter baumannii (*Acinetobacter sp. NIPH 1847/*Acinetobacter sp. NIPH 3623/*Acinetobacter sp. WC-323)	-	0	0	0	0	0	0	0	0	0	0	0	0	0	0	0	0	0	0	0	0	0	0	0	0	0	0	0	0	0	0	0	0	0	0	0	0	0	0	0	0	0	0	0	0	0	0
s2240	Paraprevotella xylaniphila	Bacteria|-|Bacteroidetes|Bacteroidia|Bacteroidales|Prevotellaceae|Paraprevotella|Paraprevotella xylaniphila	-	0	0	0	0	0	0	0	0	0	0	0	0	0	0	0	0	0	0	0	0	0	0	0	0	0	0	0	0	0	0	0	0	0	0	0	0	0	0	0	0	0	0	0	0	0	0
s2547	Brachybacterium muris	Bacteria|-|Actinobacteria|Actinobacteria|Micrococcales|Dermabacteraceae|Brachybacterium|Brachybacterium muris	-	0	0	0	0	0	0	0	0	0	0	0	0	0	0	0	0	0	0	0	0	0	0	0	0	0	0	0	0	0	0	0	0	0	0	0	0	0	0	0	0	0	0	0	0	0	0
s12147	Staphylococcus pasteuri	Bacteria|-|Firmicutes|Bacilli|Bacillales|Staphylococcaceae|Staphylococcus|Staphylococcus pasteuri	-	0	0	0	0	0	0	0	0	0	0	0	0	0	0	0	0	0	0	0	0	0	0	0	0	0	0	0	0	0	0	0	0	0	0	0	0	0	0	0	0	0	0	0	0	0	0
s104694	Streptococcus phage YMC-2011	Viruses|-|-|-|Caudovirales|Siphoviridae|-|*Streptococcus phage YMC-2011	-	0	0	0	0	0	0	0	0	0	0	0	0	0	0	0	0	0	0	0	0	0	0	0	0	0	0	0	0	0	0	0	0	0	0	0	0	0	0	0	0	0	0	0	0	0	0
s39984	Pseudomonas sp. TAA207 (Pseudomonas sp. TAD18/Pseudomonas weihenstephanensis)	Bacteria|-|Proteobacteria|Gammaproteobacteria|Pseudomonadales|Pseudomonadaceae|Pseudomonas|*Pseudomonas sp. TAA207 (*Pseudomonas sp. TAD18/Pseudomonas weihenstephanensis)	-	0	0	0	0	0	0	0	0	0	0	0	0	0	0	0	0	0	0	0	0	0	0	0	0	0	0	0	0	0	0	0	0	0	0	0	0	0	0	0	0	0	0	0	0	0	0
s608	Gordonia bronchialis	Bacteria|-|Actinobacteria|Actinobacteria|Corynebacteriales|Gordoniaceae|Gordonia|Gordonia bronchialis	-	0	0	0	0	0	0	0	0	0	0	0	0	0	0	0	0	0	0	0	0	0	0	0	0	0	0	0	0	0	0	0	0	0	0	0	0	0	0	0	0	0	0	0	0	0	0
s1465	Pedobacter cryoconitis	Bacteria|-|Bacteroidetes|Sphingobacteriia|Sphingobacteriales|Sphingobacteriaceae|Pedobacter|Pedobacter cryoconitis	-	0	0	0	0	0	0	0	0	0	0	0	0.00488514	0	0	0	0	0	0	0	0	0	0	0	0	0	0	0	0	0	0	0	0	0	0	0	0	0	0	0	0	0	0	0	0	0	0
s116694	Arthrobacter sp. ZGTC131	Bacteria|-|Actinobacteria|Actinobacteria|Micrococcales|Micrococcaceae|Arthrobacter|*Arthrobacter sp. ZGTC131	-	0	0	0	0	0	0	0	0	0	0	0	0	0	0	0	0	0	0	0	0	0	0	0	0	0	0	0	0	0	0	0	0	0	0	0	0	0	0	0	0	0	0	0	0	0	0
s788	Deinococcus geothermalis	Bacteria|-|Deinococcus-Thermus|Deinococci|Deinococcales|Deinococcaceae|Deinococcus|Deinococcus geothermalis	-	0	0	0	0	0	0	0	0	0	0	0	0	0	0	0	0	0	0	0	0	0	0	0	0	0	0	0	0	0	0	0	0	0	0	0	0	0	0	0	0	0	0	0	0	0	0
s119860	Pectobacterium sp. SS95	Bacteria|-|Proteobacteria|Gammaproteobacteria|Enterobacterales|Pectobacteriaceae|Pectobacterium|*Pectobacterium sp. SS95	-	0	0	0	0	0	0	0	0	0	0	0	0	0	0	0	0	0	0	0	0	0	0	0	0	0	0	0	0	0	0	0	0	0	0	0	0	0	0	0	0	0	0	0	0	0	0
s1063	Enterococcus pernyi (Enterococcus mundtii)	Bacteria|-|Firmicutes|Bacilli|Lactobacillales|Enterococcaceae|Enterococcus|Enterococcus pernyi (Enterococcus mundtii)	-	0	0	0	0	0	0	0	0	0	0	0	0	0	0	0.000119744	0	0	0	0	0	0	0	0	0	0	0	0	0	0	0	0	0	0	0	0	0	0	0	0	0	0	0	0	0	0	0
s116380	Escherichia sp. ESNIH1	Bacteria|-|Proteobacteria|Gammaproteobacteria|Enterobacterales|Enterobacteriaceae|Escherichia|*Escherichia sp. ESNIH1	-	0	0	0	0	0	0	0	0	0	0	0	0	0	0	0	0	0	0	0	0	0	0	0	0	0	0	0	0	0	0	0	0	0	0	0	0	0	0	0	0	0	0	0	0	0	0
s1143	Actinobacillus ureae	Bacteria|-|Proteobacteria|Gammaproteobacteria|Pasteurellales|Pasteurellaceae|Actinobacillus|Actinobacillus ureae	-	0	0	0	0	0	0	0	0	0	0	0	0	0	0	0	0	0	0	0	0	0	0	0	0	0	0	0	0	0	0	0	0	0	0	0	0	0	0	0	0	0	0	0	0	0	0
s1364	Stenotrophomonas acidaminiphila	Bacteria|-|Proteobacteria|Gammaproteobacteria|Xanthomonadales|Xanthomonadaceae|Stenotrophomonas|Stenotrophomonas acidaminiphila	-	0	0	0	0	0	0	0	0	0	0	0	0	0	0	0	0	0	0	0	0	0	0	0	0	0	0	0	0	0	0	0	0	0	0	0	0	0	0	0	0	0	0	0	0	0	0
s2708	Prevotella amnii	Bacteria|-|Bacteroidetes|Bacteroidia|Bacteroidales|Prevotellaceae|Prevotella|Prevotella amnii	-	0	0	0	0	0	0	0	0	0	0	0	0	0	0	0	0	0	0	0	0	0	0	0	0	0	0	0	0	0	0	0	0	0	0	0	0	0	0	0	0	0	0	0	0	0	0
s78271	Paenibacillus thiaminolyticus	Bacteria|-|Firmicutes|Bacilli|Bacillales|Paenibacillaceae|Paenibacillus|Paenibacillus thiaminolyticus	-	0	0	0	0	0	0	0	0	0	0	0	0	0	0	0	0	0	0	0	0	0	0	0	0	0	0	0	0	0	0	0	0	0	0	0	0	0	0.000107731	0	0	0	0	0	0	0	0
s23088	Streptococcus suis	Bacteria|-|Firmicutes|Bacilli|Lactobacillales|Streptococcaceae|Streptococcus|Streptococcus suis	-	0	0	0	0	0	0	0	0	0	0	0	0	0	0	0	0	0	0	0	0	0	0	0	0	0	0	0	0	0	0	0	0	0	0	0	0	0	0	0	0	0	0	0	0	0	0
s6744	Exiguobacterium sp. HVEsp1 (Exiguobacterium profundum)	Bacteria|-|Firmicutes|Bacilli|Bacillales|-|Exiguobacterium|*Exiguobacterium sp. HVEsp1 (Exiguobacterium profundum)	-	0	0	0	0	0	0	0	0	0	0	0	0	0	0	0	0	0	0	0	0	0	0	0	0	0	0	0	0	0	0	0	0	0	0	0	0	0	0	0	0	0	0	0	0	0	0
s1454	Bacillus sp. OK838	Bacteria|-|Firmicutes|Bacilli|Bacillales|Bacillaceae|Bacillus|*Bacillus sp. OK838	-	0	0	0	0	0	0	0	0	0	0	0	0	0	0	0	0	0	0	0	0	0	0	0	0	0	0	0	0	0	0	0	0	0	0	0	0	0	0	0	0	0	0	0	0	0	0
s76334	Pseudomonas sp. R10(2017) (Pseudomonas sp. R28(2017)/Pseudomonas sp. R14(2017)/Pseudomonas sp. R17(2017)/Pseudomonas sp. R11(2017)/Pseudomonas sp. R9(2017))	Bacteria|-|Proteobacteria|Gammaproteobacteria|Pseudomonadales|Pseudomonadaceae|Pseudomonas|*Pseudomonas sp. R10(2017) (*Pseudomonas sp. R28(2017)/*Pseudomonas sp. R14(2017)/*Pseudomonas sp. R17(2017)/*Pseudomonas sp. R11(2017)/*Pseudomonas sp. R9(2017))	-	0	0	0	0	0	0	0	0	0	0	0	0	0	0	0	0	0	0	0	0	0	0	0	0	0	0	0	0	0	0	0	0	0	0	0	0	0	0	0	0	0	0	0	0	0	0
s56053	Acidovorax sp. SD340	Bacteria|-|Proteobacteria|Betaproteobacteria|Burkholderiales|Comamonadaceae|Acidovorax|*Acidovorax sp. SD340	-	0	0	0	0	0	0	0	0	0	0	0	0	0	0	0	0	0	0	0	0	0	0	0	0	0	0	0	0	0	0	0	0	0	0	0	0	0	0	0	0	0	0	0	0	0	0
s25374	Arthrobacter sp. I3	Bacteria|-|Actinobacteria|Actinobacteria|Micrococcales|Micrococcaceae|Arthrobacter|*Arthrobacter sp. I3	-	0	0	0	0	0	0	0	0	0	0	0	0	0	0	0	0	0	0	0	0	0	0	0	0	0	0	0	0	0	0	0	0	0	0	0	0	0	0	0	0	0	0	0	0	0	0
s93255	Arthrobacter sp. ok362	Bacteria|-|Actinobacteria|Actinobacteria|Micrococcales|Micrococcaceae|Arthrobacter|*Arthrobacter sp. ok362	-	0	0	0	0	0	0	0	0	0	0	0	0	0	0	0	0	0	0	0	0	0	0	0	0	0	0	0	0	0	0	0	0	0	0	0	0	0	0	0	0	0	0	0	0	0	0
s22711	Arthrobacter sp. PAO19	Bacteria|-|Actinobacteria|Actinobacteria|Micrococcales|Micrococcaceae|Arthrobacter|*Arthrobacter sp. PAO19	-	0	0	0	0	0	0	0	0	0	0	0	0	0	0	0	0	0	0	0	0	0	0	0	0	0	0	0	0	0	0	0	0	0	0	0	0	0	0	0	0	0	0	0	0	0	0
s25315	Shewanella sp. WE21	Bacteria|-|Proteobacteria|Gammaproteobacteria|Alteromonadales|Shewanellaceae|Shewanella|*Shewanella sp. WE21	-	0	0	0	0	0	0	0	0	0	0	0	0	0	0	0	0	0	0	0	0	0	0	0	0	0	0	0	0	0	0	0	0	0	0	0	0	0	0	0	0	0	0	0	0	0	0
s3116	Prevotella corporis	Bacteria|-|Bacteroidetes|Bacteroidia|Bacteroidales|Prevotellaceae|Prevotella|Prevotella corporis	-	0	0	0	0	0	0	0	0	0	0	0	0	0	0	0	0	0	0	0	0	0	0	0	0	0	0	0	0	0	0	0	0	0	0	0	0	0	0	0	0	0	0	0	0	0	0
s2355	Bacteroides nordii	Bacteria|-|Bacteroidetes|Bacteroidia|Bacteroidales|Bacteroidaceae|Bacteroides|Bacteroides nordii	-	0	0	0	0	0	0	0	0	0	0	0	0	0	0	0	0	0	0	0	0	0	0	0	0	0	0	0	0	0	0	0	0	0	0	0	0	0	0	0	0	0	0	0	0	0	0
s11894	Pectobacterium carotovorum	Bacteria|-|Proteobacteria|Gammaproteobacteria|Enterobacterales|Pectobacteriaceae|Pectobacterium|Pectobacterium carotovorum	-	0	0	0	0	0	0	0	0	0	0	0	0	0	0	0	0	0	0	0	0	0	0	0	0	0	0	0	0	0	0	0	0	0	0	0	0	0	0	0	0	0	0	0	0	0	0
s10942	Cellvibrio sp. PSBB023 (Cellvibrio mixtus)	Bacteria|-|Proteobacteria|Gammaproteobacteria|Cellvibrionales|Cellvibrionaceae|Cellvibrio|*Cellvibrio sp. PSBB023 (Cellvibrio mixtus)	-	0	0	0	0	0	0	0	0	0	0	0	0	0	0	0	0	0	0	0	0	0	0	0	0	0	0	0	0	0	0	0	0	0	0	0	0	0	0	0	0	0	0	0	0	0	0
s15594	Pseudomonas proteolytica (Pseudomonas sp. 06C 126/Pseudomonas sp. LG1D9)	Bacteria|-|Proteobacteria|Gammaproteobacteria|Pseudomonadales|Pseudomonadaceae|Pseudomonas|Pseudomonas proteolytica (*Pseudomonas sp. 06C 126/*Pseudomonas sp. LG1D9)	-	0	0	0	0	0	0	0	0	0	0	0	0	0	0	0	0	0	0	0	0	0	0	0	0	0	0	0	0	0	0	0	0	0	0	0	0	0	0	0	0	0	0	0	0	0	0
s2608	Actinopolyspora halophila	Bacteria|-|Actinobacteria|Actinobacteria|Actinopolysporales|Actinopolysporaceae|Actinopolyspora|Actinopolyspora halophila	-	0	0	0	0	0	0	0	0	0	0	0	0	0	0	0	0	0	0	0	0	0	0	0	0	0	0	0	0	0	0	0	0	0	0	0	0	0	0	0	0	0	0	0	0	0	0
s4189	Lactobacillus animalis	Bacteria|-|Firmicutes|Bacilli|Lactobacillales|Lactobacillaceae|Lactobacillus|Lactobacillus animalis	-	0	0	0	0	0	0	0	0	0	0	0	0	0	0	0	0	0	0	0	0	0	0	0	0	0	0	0	0	0	0	0	0	0	0	0	0	0	0	0	0	0	0	0	0	0	0
s11119	Actinomyces gaoshouyii	Bacteria|-|Actinobacteria|Actinobacteria|Actinomycetales|Actinomycetaceae|Actinomyces|Actinomyces gaoshouyii	-	0	0	0.00407518	0	0	0	0	0	0	0	0	0	0	0.000147831	0	0	0	0	0	0	0	0	0	0	0	0	0	0	0	0	0	0	0	0	0	0	0	0	0	0	0	0	0	0	0	0
s2192	Prevotella buccalis	Bacteria|-|Bacteroidetes|Bacteroidia|Bacteroidales|Prevotellaceae|Prevotella|Prevotella buccalis	-	0	0	0	0	0	0	0	0	0	0	0	0	0	0	0	0	0	0	0	0	0	0	0	0	0	0	0	0	0	0	0	0	0	0	0	0	0	0	0	0	0	0	0	0	0	0
s593	Eggerthella lenta (Eggerthella sp. 1_3_56FAA/Eggerthella sp. HGA1)	Bacteria|-|Actinobacteria|Coriobacteriia|Eggerthellales|Eggerthellaceae|Eggerthella|Eggerthella lenta (*Eggerthella sp. 1_3_56FAA/*Eggerthella sp. HGA1)	-	0	0	0	0	0	0	0	0	0	0	0	0	0	0	0	0	0	0	0	0	0	0	0	0	0	0	0	0	0	0	0	0	0	0	0	0	0	0	0	0	0	0	0	0	0	0
s56840	Nocardioides sp. Soil805	Bacteria|-|Actinobacteria|Actinobacteria|Propionibacteriales|Nocardioidaceae|Nocardioides|*Nocardioides sp. Soil805	-	0	0	0	0	0	0	0	0	0	0	0	0	0	0	0	0	0	0	0	0	0	0	0	0	0	0	0	0	0	0	0	0	0	0	0	0	0	0	0	0	0	0	0	0	0	0
s9959	Hydrogenophaga sp. RAC07	Bacteria|-|Proteobacteria|Betaproteobacteria|Burkholderiales|Comamonadaceae|Hydrogenophaga|*Hydrogenophaga sp. RAC07	-	0	0	0	0	0	0	0	0	0	0	0	0.00365807	0	0	0	0	0	0	0	0	0	0	0	0	0	0	0	0	0	0	0	0	0	0	0	0	0	0	0	0	0	0	0	0	0	0
s1148	Corynebacterium ureicelerivorans	Bacteria|-|Actinobacteria|Actinobacteria|Corynebacteriales|Corynebacteriaceae|Corynebacterium|Corynebacterium ureicelerivorans	-	0	0	0	0	0	0	0	0	0	0	0	0	0	0	0	0	0	0	0	0	0	0	0	0	0	0	0	0	0	0	0	0	0	0	0	0	0	0	0	0	0	0	0	0	0	0
s63716	Psychrobacter sp. SHUES1	Bacteria|-|Proteobacteria|Gammaproteobacteria|Pseudomonadales|Moraxellaceae|Psychrobacter|*Psychrobacter sp. SHUES1	-	0	0	0	0	0	0	0	0	0	0	0	0	0	0	0.00014968	0	0	0	0	0	0	0	0	0	0	0	0	0	0	0	0	0	0	0	0	0	0	0	0	0	0	0	0	0	0	0
s9944	Pseudomonas fluorescens	Bacteria|-|Proteobacteria|Gammaproteobacteria|Pseudomonadales|Pseudomonadaceae|Pseudomonas|Pseudomonas fluorescens	-	0	0	0	0	0	0	0	0	0	0	0	0	0	0	0	0	0	0	0	0	0	0	0	0	0	0	0	0	0	0	0	0	0	0	0	0	0	0	0	0	0	0	0	0	0	0
s2464	Alistipes senegalensis	Bacteria|-|Bacteroidetes|Bacteroidia|Bacteroidales|Rikenellaceae|Alistipes|Alistipes senegalensis	-	0	0	0	0	0	0	0	0	0	0	0	0	0	0	0	0	0	0	0	0	0	0	0	0	0	0	0	0	0	0	0	0	0	0	0	0	0	0	0	0	0	0	0	0	0	0
s72584	Arthrobacter sp. KBS0703	Bacteria|-|Actinobacteria|Actinobacteria|Micrococcales|Micrococcaceae|Arthrobacter|*Arthrobacter sp. KBS0703	-	0	0	0	0	0	0	0	0	0	0	0	0	0	0	0	0	0	0	0	0	0	0	0	0	0	0	0	0	0	0	0	0	0	0	0	0	0	0	0	0	0	0	0	0	0	0
s4431	Moraxella atlantae	Bacteria|-|Proteobacteria|Gammaproteobacteria|Pseudomonadales|Moraxellaceae|Moraxella|Moraxella atlantae	-	0	0	0	0	0	0	0	0	0	0	0	0	0	0	0	0	0	0	0	0	0	0	0	0	0	0	0	0	0	0	0	0	0	0	0	0	0	0	0	0	0	0	0	0	0	0
s10583	Pseudomonas sp. GW456-A1B (Pseudomonas sp. FW305-47B/Pseudomonas sp. FW305-20/Pseudomonas sp. FW305-122/Pseudomonas sp. FW507-29LB)	Bacteria|-|Proteobacteria|Gammaproteobacteria|Pseudomonadales|Pseudomonadaceae|Pseudomonas|*Pseudomonas sp. GW456-A1B (*Pseudomonas sp. FW305-47B/*Pseudomonas sp. FW305-20/*Pseudomonas sp. FW305-122/*Pseudomonas sp. FW507-29LB)	-	0	0	0	0	0	0	0	0	0	0	0	0	0	0	0.000329296	0	0	0	0	0	0	0	0	0	0	0	0	0	0	0	0	0	0	0	0	0	0	0	0	0	0	0	0	0	0	0
s82510	Kocuria sp. WRN011	Bacteria|-|Actinobacteria|Actinobacteria|Micrococcales|Micrococcaceae|Kocuria|*Kocuria sp. WRN011	-	0	0	0	0	0	0	0	0	0	0	0	0	0	0	0	0	0	0	0	0	0	0	0	0	0	0	0	0	0	0	0	0	0	0	0	0	0	0	0	0	0	0	0	0	0	0
s109616	Methylobacterium sp. PR1016A	Bacteria|-|Proteobacteria|Alphaproteobacteria|Rhizobiales|Methylobacteriaceae|Methylobacterium|*Methylobacterium sp. PR1016A	-	0	0	0	0	0	0	0	0	0	0	0	0	0	0	0	0	0	0	0	0	0	0	0	0	0	0	0	0	0	0	0	0	0	0	0	0	0	0	0	0	0	0	0	0	0	0
s5186	Chryseobacterium bovis	Bacteria|-|Bacteroidetes|Flavobacteriia|Flavobacteriales|Flavobacteriaceae|Chryseobacterium|Chryseobacterium bovis	-	0	0	0	0	0	0	0	0	0	0	0	0	0	0	0	0	0	0	0	0	0	0	0	0	0	0	0	0	0	0	0	0	0	0	0	0	0	0	0	0	0	0	0	0	0	0
s15842	Clostridium sp. AT4	Bacteria|-|Firmicutes|Clostridia|Clostridiales|Clostridiaceae|Clostridium|*Clostridium sp. AT4	-	0	0	0	0	0	0	0	0	0	0	0	0	0	0	0	0	0	0	0	0	0	0	0	0	0	0	0	0	0	0	0	0	0	0	0	0	0	0	0	0	0	0	0	0	0	0
s109629	Stenotrophomonas sp. SAU14A_NAIMI4_5	Bacteria|-|Proteobacteria|Gammaproteobacteria|Xanthomonadales|Xanthomonadaceae|Stenotrophomonas|*Stenotrophomonas sp. SAU14A_NAIMI4_5	-	0	0	0	0	0	0	0	0	0	0	0	0	0	0	0	0	0	0	0	0	0	0	0	0	0	0	0	0	0	0	0	0	0	0	0	0	0	0	0	0	0	0	0	0	0	0
s81170	Propionibacteriaceae bacterium NML 150081	Bacteria|-|Actinobacteria|Actinobacteria|Propionibacteriales|Propionibacteriaceae|-|*Propionibacteriaceae bacterium NML 150081	-	0	0	0	0	0	0	0	0	0	0	0	0	0	0	0	0	0	0	0	0	0	0	0	0	0	0	0	0	0	0	0	0	0	0	0	0	0	0	0	0	0	0	0	0	0.000168153	0
s114619	Brevibacterium luteolum	Bacteria|-|Actinobacteria|Actinobacteria|Micrococcales|Brevibacteriaceae|Brevibacterium|Brevibacterium luteolum	-	0	0	0	0	0	0	0	0	0	0	0	0	0	0	0	0	0	0	0	0	0	0	0	0	0	0	0	0	0	0	0	0	0	0	0	0	0	0	0	0	0	0	0	0	0	0
s7034	Aeromonas veronii	Bacteria|-|Proteobacteria|Gammaproteobacteria|Aeromonadales|Aeromonadaceae|Aeromonas|Aeromonas veronii	-	0	0	0	0	0	0	0	0	0	0	0	0	0	0	0	0	0	0	0	0	0	0	0	0	0	0	0	0	0	0	0	0	0	0	0	0	0	0	0	0	0	0	0	0	0	0
s121825	Clostridiales bacterium Marseille-P2846	Bacteria|-|Firmicutes|Clostridia|Clostridiales|-|-|*Clostridiales bacterium Marseille-P2846	-	0	0.00405011	0	0	0	0	0	0	0	0	0	0	0	0	0	0	0	0	0	0	0	0	0	0	0	0	0	0	0	0	0	0	0	0	0	0	0	0	0	0	0	0	0	0	0	0
s342	Rickettsia felis	Bacteria|-|Proteobacteria|Alphaproteobacteria|Rickettsiales|Rickettsiaceae|Rickettsia|Rickettsia felis	-	0	0	0	0	0	0	0	0	0	0	0	0	0	0	0	0	0	0	0	0	0	0	0	0	0	0	0	0	0	0	0	0	0	0	0	0	0	0	0	0	0	0	0	0	0	0
s31	Bacillus cereus (Bacillus thuringiensis/Bacillus sp. UAEU-H3K6M1)	Bacteria|-|Firmicutes|Bacilli|Bacillales|Bacillaceae|Bacillus|Bacillus cereus (Bacillus thuringiensis/*Bacillus sp. UAEU-H3K6M1)	-	0	0	0	0	0	0	0	0	0	0	0	0	0	0	0	0	0	0	0	0	0	0	0	0	0	0	0	0	0	0	0	0	0	0	0	0	0	0	0	0	0	0	0	0	0	0
s32357	Enterobacter cloacae	Bacteria|-|Proteobacteria|Gammaproteobacteria|Enterobacterales|Enterobacteriaceae|Enterobacter|Enterobacter cloacae	-	0	0	0	0	0	0	0	0	0	0	0	0	0	0	0	0	0	0	0	0	0	0	0	0	0	0	0	0	0	0	0	0	0	0	0	0	0	0	0	0	0	0	0	0	0	0
s7798	Bacillus pumilus (Bacillus sp. Leaf49)	Bacteria|-|Firmicutes|Bacilli|Bacillales|Bacillaceae|Bacillus|Bacillus pumilus (*Bacillus sp. Leaf49)	-	0	0	0	0	0	0	0	0	0	0	0	0	0	0	0	0	0	0	0	0	0	0	0	0	0	0	0	0	0	0	0	0	0	0	0	0	0	0	0	0	0	0	0	0	0	0
s442	Methanobrevibacter smithii	Archaea|-|Euryarchaeota|Methanobacteria|Methanobacteriales|Methanobacteriaceae|Methanobrevibacter|Methanobrevibacter smithii	-	0	0	0	0	0	0	0	0	0	0	0.00367131	0	0	0	0	0	0	0	0	0	0	0	0	0	0	0	0	0	0	0	0	0	0	0	0	0	0	0	0	0	0	0	0	0	0	0
s119256	Alkalibacterium olivapovliticus	Bacteria|-|Firmicutes|Bacilli|Lactobacillales|Carnobacteriaceae|Alkalibacterium|Alkalibacterium olivapovliticus	-	0	0	0	0	0	0	0	0	0	0	0	0	0	0	0	0	0	0	0	0	0	0	0	0	0	0	0	0	0	0	0	0	0	0	0	0	0	0	0	0	0	0	0	0	0	0
s1824	Ruminococcus champanellensis	Bacteria|-|Firmicutes|Clostridia|Clostridiales|Ruminococcaceae|Ruminococcus|Ruminococcus champanellensis	-	0	0	0	0	0	0	0	0	0	0	0	0	0	0	0	0	0	0	0	0	0	0	0	0	0	0	0	0	0	0	0	0	0	0	0	0	0	0	0	0	0	0	0	0	0	0
s1008	Staphylococcus warneri	Bacteria|-|Firmicutes|Bacilli|Bacillales|Staphylococcaceae|Staphylococcus|Staphylococcus warneri	-	0	0	0	0	0	0	0	0	0	0	0	0	0	0	0	0	0	0	0	0	0	0	0	0	0	0	0	0	0	0	0	0	0	0	0	0	0	0	0	0	0	0	0	0	0	0
s1767	Lactobacillus agilis	Bacteria|-|Firmicutes|Bacilli|Lactobacillales|Lactobacillaceae|Lactobacillus|Lactobacillus agilis	-	0	0	0	0	0	0	0	0	0	0	0	0	0	0	0.000239488	0	0	0	0	0	0	0	0	0	0	0	0	0	0	0	0	0	0	0	0	0	0	0	0	0	0	0	0	0	0	0
s801	Rhodococcus hoagii	Bacteria|-|Actinobacteria|Actinobacteria|Corynebacteriales|Nocardiaceae|Rhodococcus|Rhodococcus hoagii	-	0	0	0	0	0	0	0	0	0	0	0	0	0	0	0	0	0	0	0	0	0	0	0	0	0	0	0	0	0	0	0	0	0	0	0	0	0	0	0	0	0	0	0	0	0	0
s2942	Lactobacillus saerimneri	Bacteria|-|Firmicutes|Bacilli|Lactobacillales|Lactobacillaceae|Lactobacillus|Lactobacillus saerimneri	-	0	0	0	0	0	0	0	0	0	0	0	0	0	0	0	0	0	0	0	0	0	0	0	0	0	0	0	0	0	0	0	0	0	0	0	0	0	0	0	0	0	0	0	0	0	0
s9631	Chryseobacterium sp. IHBB 10212	Bacteria|-|Bacteroidetes|Flavobacteriia|Flavobacteriales|Flavobacteriaceae|Chryseobacterium|*Chryseobacterium sp. IHBB 10212	-	0	0	0	0	0	0	0	0	0	0	0	0	0	0	0	0	0	0	0	0	0	0	0	0	0	0	0	0	0	0	0	0	0	0	0	0	0	0	0	0	0	0	0	0	0	0
s60722	Parvimonas sp. KA00067	Bacteria|-|Firmicutes|Tissierellia|Tissierellales|Peptoniphilaceae|Parvimonas|*Parvimonas sp. KA00067	-	0	0	0	0	0	0	0	0	0	0	0	0	0	0	0	0	0	0	0	0	0	0	0	0	0	0	0	0	0	0	0	0	0	0	0	0	0	0	0	0	0	0	0	0	0	0
s3389	Lactobacillus fuchuensis	Bacteria|-|Firmicutes|Bacilli|Lactobacillales|Lactobacillaceae|Lactobacillus|Lactobacillus fuchuensis	-	0	0	0	0	0	0	0	0	0	0	0	0	0	0	0	0	0	0	0	0	0	0	0	0	0	0	0	0	0	0	0	0	0	0	0	0	0	0	0	0	0	0	0	0	0	0
s2116	Lachnospiraceae bacterium 6_1_63FAA	Bacteria|-|Firmicutes|Clostridia|Clostridiales|Lachnospiraceae|-|*Lachnospiraceae bacterium 6_1_63FAA	-	0	0	0	0	0	0	0	0	0	0	0	0	0	0	0	0	0	0	0	0	0	0	0	0	0	0	0	0	0	0	0	0	0	0	0	0	0	0	0	0	0	0	0	0	0	0
s913	Rahnella sp. Y9602 (Rahnella aquatilis/Rahnella sp. WP5)	Bacteria|-|Proteobacteria|Gammaproteobacteria|Enterobacterales|Yersiniaceae|Rahnella|*Rahnella sp. Y9602 (Rahnella aquatilis/*Rahnella sp. WP5)	-	0	0	0	0	0	0	0	0	0	0	0	0	0	0	0	0	0	0	0	0	0	0	0	0	0	0	0	0	0	0	0	0	0	0	0	0	0	0	0	0	0	0	0	0	0	0
s32318	Paraburkholderia ferrariae	Bacteria|-|Proteobacteria|Betaproteobacteria|Burkholderiales|Burkholderiaceae|Paraburkholderia|Paraburkholderia ferrariae	-	0	0	0	0	0	0	0	0	0	0	0	0	0	0	0	0	0	0	0	0	0	0	0	0	0	0	0	0	0	0	0	0	0	0	0	0	0	0	0	0	0	0	0	0	0	0
s3937	Staphylococcus cohnii	Bacteria|-|Firmicutes|Bacilli|Bacillales|Staphylococcaceae|Staphylococcus|Staphylococcus cohnii	-	0	0	0	0	0	0	0	0	0	0	0	0	0	0	0	0	0	0	0	0	0	0	0	0	0	0	0	0	0	0	0	0	0	0	0	0	0	0	0	0	0	0	0	0	0	0
s5149	Vibrionimonas magnilacihabitans	Bacteria|-|Bacteroidetes|Chitinophagia|Chitinophagales|Chitinophagaceae|Vibrionimonas|Vibrionimonas magnilacihabitans	-	0	0	0	0	0	0	0	0	0	0	0	0	0	0	0	0	0	0	0	0	0	0	0	0	0	0	0	0	0	0	0	0	0	0	0	0	0	0	0	0	0	0	0	0	0	0
s67258	Kytococcus schroeteri (Kytococcus sp. HMSC28H12)	Bacteria|-|Actinobacteria|Actinobacteria|Micrococcales|Dermacoccaceae|Kytococcus|Kytococcus schroeteri (*Kytococcus sp. HMSC28H12)	-	0	0	0	0	0	0	0	0	0	0	0	0	0	0	0	0	0	0	0	0	0	0	0	0	0	0	0	0	0	0	0	0	0	0	0	0	0	0	0	0	0	0	0	0	0	0
s13480	Pseudomonas azotoformans	Bacteria|-|Proteobacteria|Gammaproteobacteria|Pseudomonadales|Pseudomonadaceae|Pseudomonas|Pseudomonas azotoformans	-	0	0	0	0	0	0	0	0	0	0	0	0	0	0	0	0	0	0	0	0	0	0	0	0	0	0	0	0	0	0	0	0	0	0	0	0	0	0	0	0	0	0	0	0	0	0
s116754	Kaistia sp. LYH11	Bacteria|-|Proteobacteria|Alphaproteobacteria|Rhizobiales|Rhizobiaceae|Kaistia|*Kaistia sp. LYH11	-	0	0	0	0	0	0	0	0	0	0	0	0	0	0	0	0	0	0	0	0	0	0	0	0	0	0	0	0	0	0	0	0	0	0	0	0	0	0	0	0	0	0	0	0	0	0
s784	Cupriavidus metallidurans	Bacteria|-|Proteobacteria|Betaproteobacteria|Burkholderiales|Burkholderiaceae|Cupriavidus|Cupriavidus metallidurans	-	0	0	0	0	0	0	0	0	0	0	0	0	0	0	0	0	0	0	0	0	0	0	0	0	0	0	0	0	0	0	0	0	0	0	0.000180817	0	0	0	0	0	0	0	0	0	0	0
s113894	Janthinobacterium sp. 61	Bacteria|-|Proteobacteria|Betaproteobacteria|Burkholderiales|Oxalobacteraceae|Janthinobacterium|*Janthinobacterium sp. 61	-	0	0	0	0	0	0	0	0	0	0	0	0	0	0	0	0	0	0	0	0	0	0	0	0	0	0	0	0	0	0	0	0	0	0	0	0	0	0	0	0	0	0	0	0	0	0
s64689	Chryseobacterium arthrosphaerae	Bacteria|-|Bacteroidetes|Flavobacteriia|Flavobacteriales|Flavobacteriaceae|Chryseobacterium|Chryseobacterium arthrosphaerae	-	0	0	0	0	0	0	0	0	0	0	0	0	0	0	0	0	0	0	0	0	0	0	0	0	0	0	0	0	0	0	0	0	0	0	0	0	0	0	0	0	0	0	0	0	0	0
s2318	Peptoniphilus sp. EL1	Bacteria|-|Firmicutes|Tissierellia|Tissierellales|Peptoniphilaceae|Peptoniphilus|*Peptoniphilus sp. EL1	-	0	0	0	0	0	0	0	0	0	0	0	0	0	0	0	0	0	0	0	0	0	0	0	0	0	0	0	0	0	0	0	0	0	0	0	0	0	0	0	0	0	0	0	0	0	0
s102230	Streptococcus phage PH10	Viruses|-|-|-|Caudovirales|Siphoviridae|-|*Streptococcus phage PH10	-	0	0	0	0	0	0	0	0	0	0	0	0	0	0	0	0	0	0	0	0	0	0	0	0	0	0	0	0	0	0	0	0	0.00060713	0	0	0	0	0	0	0	0	0	0	0	0	0
s3513	Agathobaculum desmolans	Bacteria|-|Firmicutes|Clostridia|Clostridiales|Ruminococcaceae|Agathobaculum|Agathobaculum desmolans	-	0	0	0	0	0	0	0	0	0	0	0	0	0	0	0	0	0	0	0	0	0	0	0	0	0	0	0	0	0	0	0	0	0	0	0	0	0	0	0	0	0	0	0	0	0	0
s19710	Pseudomonas sp. Chol1 (Pseudomonas stutzeri/Pseudomonas sp. HMP271)	Bacteria|-|Proteobacteria|Gammaproteobacteria|Pseudomonadales|Pseudomonadaceae|Pseudomonas|*Pseudomonas sp. Chol1 (Pseudomonas stutzeri/*Pseudomonas sp. HMP271)	-	0	0	0	0	0	0	0	0	0	0	0	0	0	0	0	0	0	0	0	0	0	0	0	0	0	0	0	0	0	0	0	0	0	0	0	0	0	0	0	0	0	0	0	0	0	0
s16187	Brevundimonas sp. BAL3	Bacteria|-|Proteobacteria|Alphaproteobacteria|Caulobacterales|Caulobacteraceae|Brevundimonas|*Brevundimonas sp. BAL3	-	0	0	0	0	0	0	0	0	0	0	0	0	0	0	0	0	0	0	0	0	0	0	0	0	0	0	0	0	0	0	0	0	0	0	0	0	0	0	0	0	0	0	0	0	0	0
s111783	Sphingobacterium sp. 1.A.5	Bacteria|-|Bacteroidetes|Sphingobacteriia|Sphingobacteriales|Sphingobacteriaceae|Sphingobacterium|*Sphingobacterium sp. 1.A.5	-	0	0	0	0	0	0	0	0	0	0	0	0	0	0	0	0	0	0	0	0	0	0	0	0	0	0	0	0	0	0	0	0	0	0	0	0	0	0	0	0	0	0	0	0	0	0
s2787	Duganella zoogloeoides	Bacteria|-|Proteobacteria|Betaproteobacteria|Burkholderiales|Oxalobacteraceae|Duganella|Duganella zoogloeoides	-	0	0	0	0	0	0	0	0	0	0	0	0	0	0	0	0	0	0	0	0	0	0	0	0	0	0	0	0	0	0	0	0	0	0	0	0	0	0	0	0	0	0	0	0	0	0
s4905	Neglecta timonensis	Bacteria|-|Firmicutes|Clostridia|Clostridiales|Ruminococcaceae|Neglecta|Neglecta timonensis	-	0	0	0	0	0	0	0	0	0	0	0	0	0	0	0	0	0	0	0	0	0	0	0	0	0	0	0	0	0	0	0	0	0	0	0	0	0	0	0	0	0	0	0	0	0	0
s830	Pseudomonas fulva (Pseudomonas sp. URMO17WK12:I3/Pseudomonas sp. URMO17WK12:I4)	Bacteria|-|Proteobacteria|Gammaproteobacteria|Pseudomonadales|Pseudomonadaceae|Pseudomonas|Pseudomonas fulva (*Pseudomonas sp. URMO17WK12:I3/*Pseudomonas sp. URMO17WK12:I4)	-	0	0	0	0	0	0	0	0	0	0	0	0	0	0	0	0	0	0	0	0	0	0	0	0	0	0	0	0	0	0	0	0	0	0	0	0	0	0	0	0	0	0	0	0	0	0
s11043	Streptomyces virginiae	Bacteria|-|Actinobacteria|Actinobacteria|Streptomycetales|Streptomycetaceae|Streptomyces|Streptomyces virginiae	-	0	0	0	0	0	0	0	0	0	0	0	0	0	0	0	0	0	0	0	0	0	0	0	0	0	0	0	0	0	0	0	0	0	0	0	0	0	0	0	0	0	0	0	0	0	0
s6484	Pseudomonas sp. GM25	Bacteria|-|Proteobacteria|Gammaproteobacteria|Pseudomonadales|Pseudomonadaceae|Pseudomonas|*Pseudomonas sp. GM25	-	0	0	0	0	0	0	0	0	0	0	0	0	0	0	0	0	0	0	0	0	0	0	0	0	0	0	0	0	0	0	0	0	0	0	0	0	0	0	0	0	0	0	0	0	0	0
s39030	Chryseobacterium indologenes	Bacteria|-|Bacteroidetes|Flavobacteriia|Flavobacteriales|Flavobacteriaceae|Chryseobacterium|Chryseobacterium indologenes	-	0	0	0	0	0	0	0	0	0	0	0	0	0	0	0	0	0	0	0	0	0	0	0	0	0	0	0	0	0	0	0	0	0	0	0	0	0	0	0	0	0	0	0	0	0	0
s2190	Vibrio metschnikovii	Bacteria|-|Proteobacteria|Gammaproteobacteria|Vibrionales|Vibrionaceae|Vibrio|Vibrio metschnikovii	-	0	0	0	0	0	0	0	0	0	0	0	0	0	0	0	0	0	0	0	0	0	0	0	0	0	0	0	0	0	0	0	0	0	0	0	0	0	0	0	0	0	0	0	0	0	0
s118422	Arthrobacter sp. MYb222 (Arthrobacter sp. MYb214)	Bacteria|-|Actinobacteria|Actinobacteria|Micrococcales|Micrococcaceae|Arthrobacter|*Arthrobacter sp. MYb222 (*Arthrobacter sp. MYb214)	-	0	0	0	0	0	0	0	0	0	0	0	0	0	0	0	0	0	0	0	0	0	0	0	0	0	0	0	0	0	0	0	0	0	0	0	0	0	0	0	0	0	0	0	0	0	0
s81849	Pseudomonas lundensis	Bacteria|-|Proteobacteria|Gammaproteobacteria|Pseudomonadales|Pseudomonadaceae|Pseudomonas|Pseudomonas lundensis	-	0	0	0	0	0	0	0	0	0	0	0	0	0	0	0	0	0	0	0	0	0	0	0	0	0	0	0	0	0	0	0	0	0	0	0	0	0	0	0	0	0	0	0	0	0	0
s70964	Pseudomonas sp. PA15(2017)	Bacteria|-|Proteobacteria|Gammaproteobacteria|Pseudomonadales|Pseudomonadaceae|Pseudomonas|*Pseudomonas sp. PA15(2017)	-	0	0	0	0	0	0	0	0	0	0	0	0	0	0	0	0	0	0	0	0	0	0	0	0	0	0	0	0	0	0	0	0	0	0	0	0	0	0	0	0	0	0	0	0	0	0
s4230	Lactobacillus secaliphilus	Bacteria|-|Firmicutes|Bacilli|Lactobacillales|Lactobacillaceae|Lactobacillus|Lactobacillus secaliphilus	-	0	0	0	0	0	0	0	0	0	0	0	0	0	0	0	0	0	0	0	0	0	0	0	0	0	0	0	0	0	0	0	0	0	0	0	0	0	0	0	0	0	0	0	0	0	0
s4516	Bacillus drentensis	Bacteria|-|Firmicutes|Bacilli|Bacillales|Bacillaceae|Bacillus|Bacillus drentensis	-	0	0	0	0	0	0	0	0	0	0	0	0	0	0	0	0	0	0	0	0	0	0	0	0	0	0	0	0	0	0	0	0	0	0	0	0	0	0	0	0	0	0	0	0	0	0
s17087	Lachnospiraceae bacterium 9_1_43BFAA	Bacteria|-|Firmicutes|Clostridia|Clostridiales|Lachnospiraceae|-|*Lachnospiraceae bacterium 9_1_43BFAA	-	0	0	0	0	0	0	0	0	0	0	0	0	0	0	0	0	0	0	0	0	0	0	0	0	0	0	0	0	0	0	0	0	0	0	0	0	0	0	0	0	0	0	0	0	0	0
s32716	Siccibacter colletis	Bacteria|-|Proteobacteria|Gammaproteobacteria|Enterobacterales|Enterobacteriaceae|Siccibacter|Siccibacter colletis	-	0	0	0	0	0	0	0	0	0	0	0	0	0	0	0	0	0	0	0	0	0	0	0	0	0	0	0	0	0	0	0	0	0	0	0	0	0	0	0	0	0	0	0	0	0	0
s4147	Kocuria varians (Kocuria salsicia)	Bacteria|-|Actinobacteria|Actinobacteria|Micrococcales|Micrococcaceae|Kocuria|Kocuria varians (Kocuria salsicia)	-	0	0	0	0	0	0	0	0	0	0	0	0	0	0	0	0	0	0	0	0	0	0	0	0	0	0	0	0	0	0	0	0	0	0	0	0	0	0	0	0	0	0	0	0	0	0
s823	Porphyromonas asaccharolytica	Bacteria|-|Bacteroidetes|Bacteroidia|Bacteroidales|Porphyromonadaceae|Porphyromonas|Porphyromonas asaccharolytica	-	0	0	0	0	0	0	0	0	0	0	0	0	0	0	0	0	0	0	0	0	0	0	0	0	0	0	0	0	0	0	0	0	0	0	0	0	0	0.000107731	0	0	0	0	0	0.000106219	0	0
s113131	Streptomyces sp. CB01635	Bacteria|-|Actinobacteria|Actinobacteria|Streptomycetales|Streptomycetaceae|Streptomyces|*Streptomyces sp. CB01635	-	0	0	0	0	0	0	0	0	0	0	0	0	0	0	0	0	0	0	0	0	0	0	0	0	0	0	0	0	0	0	0	0	0	0	0	0	0	0	0	0	0	0	0	0	0	0
s116902	Prevotella sp. MGM1	Bacteria|-|Bacteroidetes|Bacteroidia|Bacteroidales|Prevotellaceae|Prevotella|*Prevotella sp. MGM1	-	0	0	0	0	0	0	0	0	0	0	0	0	0	0	0	0	0	0	0	0	0	0	0	0	0	0	0	0	0	0	0	0	0	0	0	0	0	0	0	0	0	0	0	0	0	0
s21674	Streptomyces sp. FxanaC1	Bacteria|-|Actinobacteria|Actinobacteria|Streptomycetales|Streptomycetaceae|Streptomyces|*Streptomyces sp. FxanaC1	-	0	0	0	0	0	0	0	0	0	0	0	0	0	0	0	0	0	0	0	0	0	0	0	0	0	0	0	0	0	0	0	0	0	0	0	0	0	0	0	0	0	0	0	0	0	0
s46679	Gordonia sp. 852002-50395_SCH5434458 (Gordonia jacobaea)	Bacteria|-|Actinobacteria|Actinobacteria|Corynebacteriales|Gordoniaceae|Gordonia|*Gordonia sp. 852002-50395_SCH5434458 (Gordonia jacobaea)	-	0	0	0	0	0	0	0	0	0	0	0	0	0	0	0	0	0	0	0	0	0	0	0	0	0	0	0	0	0	0	0	0	0	0	0	0	0	0	0	0	0	0	0	0	0	0
s4950	Caecibacter massiliensis (Megasphaera sp. DJF_B143)	Bacteria|-|Firmicutes|Negativicutes|Veillonellales|Veillonellaceae|Caecibacter (Megasphaera)|Caecibacter massiliensis (*Megasphaera sp. DJF_B143)	-	0	0	0	0	0	0	0	0	0	0	0	0	0	0	0	0	0	0	0	0	0	0	0	0	0	0	0	0	0	0	0	0	0	0	0	0	0	0	0	0	0	0	0	0	0	0
s6	Pseudomonas putida	Bacteria|-|Proteobacteria|Gammaproteobacteria|Pseudomonadales|Pseudomonadaceae|Pseudomonas|Pseudomonas putida	-	0	0	0	0	0	0	0	0	0	0	0	0	0	0	0	0	0	0	0	0	0	0	0	0	0	0	0	0	0	0	0	0	0	0	0	0	0	0	0	0	0	0	0	0	0	0
s56422	Rhizobium sp. Leaf202 (Rhizobium sp. Leaf68/Rhizobium sp. Leaf155/Rhizobium sp. Root564)	Bacteria|-|Proteobacteria|Alphaproteobacteria|Rhizobiales|Rhizobiaceae|Rhizobium|*Rhizobium sp. Leaf202 (*Rhizobium sp. Leaf68/*Rhizobium sp. Leaf155/*Rhizobium sp. Root564)	-	0	0	0	0	0	0	0	0	0	0	0	0	0	0	0	0	0	0	0	0	0	0	0	0	0	0	0	0	0	0	0	0	0	0	0	0	0	0	0	0	0	0	0	0	0	0
s40	Deinococcus radiodurans	Bacteria|-|Deinococcus-Thermus|Deinococci|Deinococcales|Deinococcaceae|Deinococcus|Deinococcus radiodurans	-	0	0	0	0	0	0	0	0	0	0	0	0	0	0	0	0	0	0	0	0	0	0	0	0	0	0	0	0	0	0	0	0	0	0	0	0	0	0	0	0	0	0	0	0	0	0
s93631	Pseudomonas sp. ok266 (Pseudomonas sp. Irchel s3h9/Pseudomonas sp. Irchel s3a12/[Flavobacterium] sp. 29)	Bacteria|-|Proteobacteria|Gammaproteobacteria|Pseudomonadales|Pseudomonadaceae|Pseudomonas (-)|*Pseudomonas sp. ok266 (*Pseudomonas sp. Irchel s3h9/*Pseudomonas sp. Irchel s3a12/*[Flavobacterium] sp. 29)	-	0	0	0	0	0	0	0	0	0	0	0	0	0	0	0	0	0	0	0	0	0	0	0	0	0	0	0	0	0	0	0	0	0	0	0	0	0	0	0	0	0	0	0	0	0	0
s21650	Arthrobacter sp. MWB30 (Arthrobacter sp. 161MFSha2.1/Arthrobacter sp. 31Cvi3.1E/Arthrobacter sp. Leaf145/Paenarthrobacter nicotinovorans)	Bacteria|-|Actinobacteria|Actinobacteria|Micrococcales|Micrococcaceae|Arthrobacter (Paenarthrobacter)|*Arthrobacter sp. MWB30 (*Arthrobacter sp. 161MFSha2.1/*Arthrobacter sp. 31Cvi3.1E/*Arthrobacter sp. Leaf145/Paenarthrobacter nicotinovorans)	-	0	0	0	0	0	0	0	0	0	0	0	0	0	0	0	0	0	0	0	0	0	0	0	0	0	0	0	0	0	0	0	0	0	0	0	0	0	0	0	0	0	0	0	0	0	0
s63507	Variovorax sp. PMC12 (Variovorax paradoxus)	Bacteria|-|Proteobacteria|Betaproteobacteria|Burkholderiales|Comamonadaceae|Variovorax|*Variovorax sp. PMC12 (Variovorax paradoxus)	-	0	0	0	0	0	0	0	0	0	0	0	0	0	0	0	0	0	0	0	0	0	0	0	0	0	0	0	0	0	0	0	0	0	0	0	0	0	0	0	0	0	0	0	0	0	0
s1928	Actinomyces radingae	Bacteria|-|Actinobacteria|Actinobacteria|Actinomycetales|Actinomycetaceae|Actinomyces|Actinomyces radingae	-	0	0	0	0	0	0	0	0	0	0	0	0	0	0	0	0	0	0	0	0	0	0	0	0	0	0	0	0	0	0	0	0.000155289	0	0	0	0	0	0	0	0	0	0	0	0	0	0
s6796	Pseudomonas entomophila	Bacteria|-|Proteobacteria|Gammaproteobacteria|Pseudomonadales|Pseudomonadaceae|Pseudomonas|Pseudomonas entomophila	-	0	0	0	0	0	0	0	0	0	0	0	0	0	0	0	0	0	0	0	0	0	0	0	0	0	0	0	0	0	0	0	0	0	0	0	0	0	0	0	0	0	0	0	0	0	0
s49333	Candidatus Stoquefichus sp. SB1	Bacteria|-|Firmicutes|Erysipelotrichia|Erysipelotrichales|Erysipelotrichaceae|Candidatus Stoquefichus|*Candidatus Stoquefichus sp. SB1	-	0	0	0	0	0	0	0	0	0	0	0	0	0	0	0	0	0	0	0	0	0	0	0	0	0	0	0	0	0	0	0	0	0	0	0	0	0	0	0	0	0	0	0	0	0	0
s98740	Stenotrophomonas lactitubi	Bacteria|-|Proteobacteria|Gammaproteobacteria|Xanthomonadales|Xanthomonadaceae|Stenotrophomonas|Stenotrophomonas lactitubi	-	0	0	0	0	0	0	0	0	0	0	0	0	0	0	0	0	0	0	0	0	0	0	0	0	0	0	0	0	0	0	0	0	0	0	0	0	0	0	0	0	0	0	0	0	0	0
s2592	Sphingobium sp. GW456-12-10-14-TSB1 (Sphingobium xenophagum/Sphingobium sp. AEW4)	Bacteria|-|Proteobacteria|Alphaproteobacteria|Sphingomonadales|Sphingomonadaceae|Sphingobium|*Sphingobium sp. GW456-12-10-14-TSB1 (Sphingobium xenophagum/*Sphingobium sp. AEW4)	-	0	0	0	0	0	0	0	0	0	0	0	0	0	0	0	0	0	0	0	0	0	0	0	0	0	0	0	0	0	0	0	0	0	0	0	0	0	0	0	0	0	0	0	0	0	0
s664	Corynebacterium urealyticum	Bacteria|-|Actinobacteria|Actinobacteria|Corynebacteriales|Corynebacteriaceae|Corynebacterium|Corynebacterium urealyticum	-	0	0	0	0	0	0	0	0	0	0	0	0	0	0	0	0	0	0	0	0	0	0	0	0	0	0	0	0	0	0	0	0	0	0	0	0	0	0	0	0	0	0	0	0	0	0
s3461	Leuconostoc pseudomesenteroides	Bacteria|-|Firmicutes|Bacilli|Lactobacillales|Leuconostocaceae|Leuconostoc|Leuconostoc pseudomesenteroides	-	0	0	0	0	0	0	0	0	0	0	0	0	0	0	0	0	0	0	0	0	0	0	0	0	0	0	0	0	0	0	0	0	0	0	0	0	0	0	0	0	0	0	0	0	0	0
s36132	Methylibium sp. CF468	Bacteria|-|Proteobacteria|Betaproteobacteria|Burkholderiales|-|Methylibium|*Methylibium sp. CF468	-	0	0	0	0	0	0	0	0	0	0	0	0.00266252	0	0	0	0	0	0	0	0	0	0	0	0	0	0	0	0	0	0	0	0	0	0	0	0	0	0	0	0	0	0	0	0	0	0
s1388	Intestinimonas butyriciproducens	Bacteria|-|Firmicutes|Clostridia|Clostridiales|-|Intestinimonas|Intestinimonas butyriciproducens	-	0	0	0	0	0	0	0	0	0	0.000371322	0	0	0	0	0	0	0	0	0	0	0	0	0	0	0	0	0	0	0	0	0	0	0	0	0	0	0	0	0	0	0	0	0	0	0	0
s7313	Azospirillum lipoferum	Bacteria|-|Proteobacteria|Alphaproteobacteria|Rhodospirillales|Rhodospirillaceae|Azospirillum|Azospirillum lipoferum	-	0	0	0	0	0	0	0	0	0	0	0	0	0	0	0	0	0	0	0	0	0	0	0	0	0	0	0	0	0	0	0	0	0	0	0	0	0	0	0	0	0	0	0	0	0	0
s5240	Flavobacterium sinopsychrotolerans	Bacteria|-|Bacteroidetes|Flavobacteriia|Flavobacteriales|Flavobacteriaceae|Flavobacterium|Flavobacterium sinopsychrotolerans	-	0	0	0	0	0	0	0	0	0	0	0	0.00294035	0	0	0.000209552	0	0	0	0	0	0	0	0	0	0	0	0	0	0	0	0	0	0	0	0	0	0	0	0	0	0	0	0	0	0	0
s60852	Caulobacter sp. FWC26 (Caulobacter sp. CCH5-E12)	Bacteria|-|Proteobacteria|Alphaproteobacteria|Caulobacterales|Caulobacteraceae|Caulobacter|*Caulobacter sp. FWC26 (*Caulobacter sp. CCH5-E12)	-	0	0	0	0	0	0	0	0	0	0	0	0	0	0	0	0	0	0	0	0	0	0	0	0	0	0	0	0	0	0	0	0	0	0	0	0	0	0	0	0	0	0	0	0	0	0
s2103	[Bacteroides] pectinophilus	Bacteria|-|Firmicutes|Clostridia|Clostridiales|-|-|[Bacteroides] pectinophilus	-	0	0	0	0	0	0	0	0	0	0	0	0	0	0	0	0	0	0	0	0	0	0	0	0	0	0	0	0	0	0	0	0	0	0	0	0	0	0	0	0	0	0	0	0	0	0
s112000	Pseudomonas sp. YY-1 (Pseudomonas sp. PI11)	Bacteria|-|Proteobacteria|Gammaproteobacteria|Pseudomonadales|Pseudomonadaceae|Pseudomonas|*Pseudomonas sp. YY-1 (*Pseudomonas sp. PI11)	-	0	0	0	0	0	0	0	0	0	0	0	0	0	0	0	0	0	0	0	0	0	0	0	0	0	0	0	0	0	0	0	0	0	0	0	0	0	0	0	0	0	0	0	0	0	0
s235	Elizabethkingia anophelis	Bacteria|-|Bacteroidetes|Flavobacteriia|Flavobacteriales|Flavobacteriaceae|Elizabethkingia|Elizabethkingia anophelis	-	0	0	0	0	0	0	0	0	0	0	0	0	0	0	0	0	0	0	0	0	0	0	0	0	0	0	0	0	0	0	0	0	0	0	0	0	0	0	0	0	0	0	0	0	0	0
s500	Methylobacterium populi	Bacteria|-|Proteobacteria|Alphaproteobacteria|Rhizobiales|Methylobacteriaceae|Methylobacterium|Methylobacterium populi	-	0	0	0	0	0	0	0	0	0	0	0	0	0	0	0	0	0	0	0	0	0	0	0	0	0	0	0	0	0	0	0	0	0	0	0	0	0	0	0	0	0	0	0	0	0	0
s82665	Rhodococcus erythropolis	Bacteria|-|Actinobacteria|Actinobacteria|Corynebacteriales|Nocardiaceae|Rhodococcus|Rhodococcus erythropolis	-	0	0	0	0	0	0	0	0	0	0	0	0	0	0	0	0	0	0	0	0	0	0	0	0	0	0	0	0	0	0	0	0	0	0	0	0	0	0	0	0	0	0	0	0	0	0
s1547	Stenotrophomonas rhizophila	Bacteria|-|Proteobacteria|Gammaproteobacteria|Xanthomonadales|Xanthomonadaceae|Stenotrophomonas|Stenotrophomonas rhizophila	-	0	0	0	0	0	0	0	0	0	0	0	0	0	0	0	0	0	0	0	0	0	0	0	0	0	0	0	0	0	0	0	0	0	0	0	0	0	0	0	0	0	0	0	0	0	0
s5736	Bosea thiooxidans	Bacteria|-|Proteobacteria|Alphaproteobacteria|Rhizobiales|Bradyrhizobiaceae|Bosea|Bosea thiooxidans	-	0	0	0	0	0	0	0	0	0	0	0	0	0	0	0	0	0	0	0	0	0	0	0	0	0	0	0	0	0	0	0	0	0	0	0	0	0	0	0	0	0	0	0	0	0	0
s96892	Chryseobacterium shigense	Bacteria|-|Bacteroidetes|Flavobacteriia|Flavobacteriales|Flavobacteriaceae|Chryseobacterium|Chryseobacterium shigense	-	0	0	0	0	0	0	0	0	0	0	0	0	0	0	0	0	0	0	0	0	0	0	0	0	0	0	0	0	0	0	0	0	0	0	0	0	0	0	0	0	0	0	0	0	0	0
s72877	Acinetobacter sp. ANC 4945 (Acinetobacter sp. ANC 5600)	Bacteria|-|Proteobacteria|Gammaproteobacteria|Pseudomonadales|Moraxellaceae|Acinetobacter|*Acinetobacter sp. ANC 4945 (*Acinetobacter sp. ANC 5600)	-	0	0	0	0	0	0	0	0	0	0	0	0	0	0	0	0	0	0	0	0	0	0	0	0	0	0	0	0	0	0	0	0	0	0	0	0	0	0	0	0	0	0	0	0	0	0
s5144	Romboutsia timonensis	Bacteria|-|Firmicutes|Clostridia|Clostridiales|Peptostreptococcaceae|Romboutsia|Romboutsia timonensis	-	0	0	0	0	0	0	0	0	0	0	0	0	0	0	0	0	0	0	0	0	0	0	0	0	0	0	0	0	0	0	0	0	0	0	0	0	0	0	0	0	0	0	0	0	0	0
s21732	Porphyromonas gulae	Bacteria|-|Bacteroidetes|Bacteroidia|Bacteroidales|Porphyromonadaceae|Porphyromonas|Porphyromonas gulae	-	0	0	0	0	0	0	0	0	0	0	0.00149849	0.000463046	0	0	0	0	0	0	0	0	0	0	0	0	0	0	0	0	0	0	0	0	0	0	0	0	0	0	0	0	0	0	0	0	0	0
s4748	Moraxella porci (Moraxella sp. RCAD0137)	Bacteria|-|Proteobacteria|Gammaproteobacteria|Pseudomonadales|Moraxellaceae|Moraxella|Moraxella porci (*Moraxella sp. RCAD0137)	-	0	0	0	0	0	0	0	0	0	0	0	0	0	0	0	0	0	0	0	0	0	0	0	0	0	0	0	0	0	0	0	0	0	0	0	0	0	0	0	0	0	0	0	0	0	0
s5299	Pseudomonas sp. FeS53a	Bacteria|-|Proteobacteria|Gammaproteobacteria|Pseudomonadales|Pseudomonadaceae|Pseudomonas|*Pseudomonas sp. FeS53a	-	0	0	0	0	0	0	0	0	0	0	0	0	0	0	0	0	0	0	0	0	0	0	0	0	0	0	0	0	0	0	0	0	0	0	0	0	0	0	0	0	0	0	0	0	0	0
s36666	Salinicoccus roseus	Bacteria|-|Firmicutes|Bacilli|Bacillales|Staphylococcaceae|Salinicoccus|Salinicoccus roseus	-	0	0	0	0	0	0	0	0	0	0	0	0	0	0	0	0	0	0	0	0	0	0	0	0	0	0	0	0	0	0	0	0	0	0	0	0	0	0	0	0	0	0	0	0	0	0
s956	Bradyrhizobium japonicum	Bacteria|-|Proteobacteria|Alphaproteobacteria|Rhizobiales|Bradyrhizobiaceae|Bradyrhizobium|Bradyrhizobium japonicum	-	0	0	0	0	0	0	0	0	0	0	0	0	0	0	0	0	0	0	0	0	0	0	0	0	0	0	0	0	0	0	0	0	0	0	0	0	0	0	0	0	0	0	0	0	0	0
s81948	Bacillus sp. 7884-1	Bacteria|-|Firmicutes|Bacilli|Bacillales|Bacillaceae|Bacillus|*Bacillus sp. 7884-1	-	0	0	0	0	0	0	0	0	0	0	0	0	0	0	0	0	0	0	0	0	0	0	0	0	0	0	0	0	0	0	0	0	0	0	0	0	0	0	0	0	0	0	0	0	0	0
s19123	Enterobacter ludwigii (Pantoea sp. YR525/Pantoea sp. YR512/Pantoea sp. YR343)	Bacteria|-|Proteobacteria|Gammaproteobacteria|Enterobacterales|Erwiniaceae (Enterobacteriaceae)|Pantoea (Enterobacter)|Enterobacter ludwigii (*Pantoea sp. YR525/*Pantoea sp. YR512/*Pantoea sp. YR343)	-	0	0	0	0	0	0	0	0	0	0	0	0	0	0	0	0	0	0	0	0	0	0	0	0	0	0	0	0	0	0	0	0	0	0	0	0	0	0	0	0	0	0	0	0	0	0
s5735	Parabacteroides chartae (Macellibacteroides sp. HH-ZS)	Bacteria|-|Bacteroidetes|Bacteroidia|Bacteroidales|Tannerellaceae (Porphyromonadaceae)|Parabacteroides (Macellibacteroides)|Parabacteroides chartae (*Macellibacteroides sp. HH-ZS)	-	0	0	0	0	0	0	0	0	0	0	0	0	0	0	0	0	0	0	0	0	0.000783812	0	0	0	0	0	0	0	0	0	0	0	0	0	0	0	0	0	0	0	0	0	0	0	0	0
s83370	Pseudomonas fluorescens (Pseudomonas sp. FW215-E1/Pseudomonas sp. FW215-R4/Pseudomonas sp. FW215-R2/Pseudomonas sp. FW215-L1)	Bacteria|-|Proteobacteria|Gammaproteobacteria|Pseudomonadales|Pseudomonadaceae|Pseudomonas|Pseudomonas fluorescens (*Pseudomonas sp. FW215-E1/*Pseudomonas sp. FW215-R4/*Pseudomonas sp. FW215-R2/*Pseudomonas sp. FW215-L1)	-	0	0	0	0	0	0	0	0	0	0	0	0	0	0	0	0	0	0	0	0	0	0	0	0	0	0	0	0	0	0	0	0	0	0	0	0	0	0	0	0	0	0	0	0	0	0
s106	Listeria monocytogenes	Bacteria|-|Firmicutes|Bacilli|Bacillales|Listeriaceae|Listeria|Listeria monocytogenes	-	0	0	0	0	0	0	0	0	0	0	0	0	0	0	0	0	0	0	0	0	0	0	0	0	0	0	0	0	0	0	0	0	0	0	0	0	0	0	0	0	0	0	0	0	0	0
s1994	Afipia birgiae (Bradyrhizobium sp. CCH4-A6)	Bacteria|-|Proteobacteria|Alphaproteobacteria|Rhizobiales|Bradyrhizobiaceae|Bradyrhizobium (Afipia)|Afipia birgiae (*Bradyrhizobium sp. CCH4-A6)	-	0	0	0	0	0	0	0	0	0	0	0	0	0	0	0	0	0	0	0	0	0	0	0	0	0	0	0	0	0	0	0	0	0	0	0	0	0	0	0	0	0	0	0	0	0	0
s1562	Streptomyces sp. MOE7	Bacteria|-|Actinobacteria|Actinobacteria|Streptomycetales|Streptomycetaceae|Streptomyces|*Streptomyces sp. MOE7	-	0	0	0	0	0	0	0	0	0	0	0	0	0	0	0	0	0	0	0	0	0	0	0	0	0	0	0	0	0	0	0	0	0	0	0	0	0	0	0	0	0	0	0	0	0	0
s116428	Pantoea sp. PSNIH6	Bacteria|-|Proteobacteria|Gammaproteobacteria|Enterobacterales|Erwiniaceae|Pantoea|*Pantoea sp. PSNIH6	-	0	0	0	0	0	0	0	0	0	0	0	0	0	0	0	0	0	0	0	0	0	0	0	0	0	0	0	0	0	0	0	0	0	0	0	0	0	0	0	0	0	0	0	0	0	0
s60710	Bacteroidales bacterium KA00344	Bacteria|-|Bacteroidetes|Bacteroidia|Bacteroidales|-|-|*Bacteroidales bacterium KA00344	-	0	0	0	0	0	0	0	0	0	0	0	0	0	0	0	0	0	0	0	0	0	0	0	0	0	0	0	0	0	0	0	0	0	0	0	0	0	0	0	0	0	0	0	0	0	0
s140	Pantoea ananatis	Bacteria|-|Proteobacteria|Gammaproteobacteria|Enterobacterales|Erwiniaceae|Pantoea|Pantoea ananatis	-	0	0	0	0	0	0	0	0	0	0	0	0	0	0	0	0	0	0	0	0	0	0	0	0	0	0	0	0	0	0	0	0	0	0	0	0	0	0	0	0	0	0	0	0	0	0
s34705	Pseudomonas sp. ML96	Bacteria|-|Proteobacteria|Gammaproteobacteria|Pseudomonadales|Pseudomonadaceae|Pseudomonas|*Pseudomonas sp. ML96	-	0	0	0	0	0	0	0	0	0	0	0	0	0	0	0	0	0	0	0	0	0	0	0	0	0	0	0	0	0	0	0	0	0	0	0	0	0	0	0	0	0	0	0	0	0	0
s12715	Pseudomonas sp. MWU13-2625	Bacteria|-|Proteobacteria|Gammaproteobacteria|Pseudomonadales|Pseudomonadaceae|Pseudomonas|*Pseudomonas sp. MWU13-2625	-	0	0	0	0	0	0	0	0	0	0	0	0	0	0	0	0	0	0	0	0	0	0	0	0	0	0	0	0	0	0	0	0	0	0	0	0	0	0	0	0	0	0	0	0	0	0
s108356	Planococcus sp. MB-3u-03 (Planococcus sp. MB-3u-09/Planococcus sp. Urea-trap-24/Planococcus sp. Urea-3u-39)	Bacteria|-|Firmicutes|Bacilli|Bacillales|Planococcaceae|Planococcus|*Planococcus sp. MB-3u-03 (*Planococcus sp. MB-3u-09/*Planococcus sp. Urea-trap-24/*Planococcus sp. Urea-3u-39)	-	0	0	0	0	0	0	0	0	0	0	0	0	0	0	0	0	0	0	0	0	0	0	0	0	0	0	0	0	0	0	0	0	0	0	0	0	0	0	0	0	0	0	0	0	0	0
s21649	Arthrobacter sp. 9MFCol3.1	Bacteria|-|Actinobacteria|Actinobacteria|Micrococcales|Micrococcaceae|Arthrobacter|*Arthrobacter sp. 9MFCol3.1	-	0	0	0	0	0	0	0	0	0	0	0	0	0	0	0	0	0	0	0	0	0	0	0	0	0	0	0	0	0	0	0	0	0	0	0	0	0	0	0	0	0	0	0	0	0	0
s1759	Lactobacillus curvatus	Bacteria|-|Firmicutes|Bacilli|Lactobacillales|Lactobacillaceae|Lactobacillus|Lactobacillus curvatus	-	0	0	0	0	0	0	0	0	0	0	0	0	0	0	0	0	0	0	0	0	0	0	0	0	0	0	0	0	0	0	0	0	0	0	0	0	0	0	0	0	0	0	0	0	0	0
s29384	Mycobacterium vulneris	Bacteria|-|Actinobacteria|Actinobacteria|Corynebacteriales|Mycobacteriaceae|Mycobacterium|Mycobacterium vulneris	-	0	0	0	0	0	0	0	0	0	0	0	0	0	0	0	0	0	0	0	0	0	0	0	0	0	0	0	0	0	0	0	0	0	0	0	0	0	0	0	0	0	0	0	0	0	0
s109517	Pseudomonas putida	Bacteria|-|Proteobacteria|Gammaproteobacteria|Pseudomonadales|Pseudomonadaceae|Pseudomonas|Pseudomonas putida	-	0	0	0	0	0	0	0	0	0	0	0	0	0	0	0	0	0	0	0	0	0	0	0	0	0	0	0	0	0	0	0	0	0	0	0	0	0.000126943	0	0	0	0	0	0	0	0	0
s173	Corynebacterium variabile	Bacteria|-|Actinobacteria|Actinobacteria|Corynebacteriales|Corynebacteriaceae|Corynebacterium|Corynebacterium variabile	-	0	0	0	0	0	0	0	0	0	0	0	0	0	0	0	0	0	0	0	0	0	0	0	0	0	0	0	0	0	0	0	0	0	0	0	0	0	0	0	0	0	0	0	0	0	0
s2782	Hyphomicrobium zavarzinii	Bacteria|-|Proteobacteria|Alphaproteobacteria|Rhizobiales|Hyphomicrobiaceae|Hyphomicrobium|Hyphomicrobium zavarzinii	-	0	0	0	0	0	0	0	0	0	0	0	0	0	0	0	0	0	0	0	0	0	0	0	0	0	0	0	0	0	0	0	0	0	0	0	0	0	0	0	0	0	0	0	0	0	0
s19188	Ruminococcus sp. JC304	Bacteria|-|Firmicutes|Clostridia|Clostridiales|Ruminococcaceae|Ruminococcus|*Ruminococcus sp. JC304	-	0	0	0	0	0	0	0	0	0	0	0	0	0	0	0	0	0	0	0	0	0	0	0	0	0	0	0	0	0	0	0	0	0	0	0	0	0	0	0	0	0	0	0	0	0	0
s5960	Pantoea sp. At-9b	Bacteria|-|Proteobacteria|Gammaproteobacteria|Enterobacterales|Erwiniaceae|Pantoea|*Pantoea sp. At-9b	-	0	0	0	0	0	0	0	0	0	0	0	0	0	0	0	0	0	0	0	0	0	0	0	0	0	0	0	0	0	0	0	0	0	0	0	0	0	0	0	0	0	0	0	0	0	0
s22888	Brevundimonas naejangsanensis	Bacteria|-|Proteobacteria|Alphaproteobacteria|Caulobacterales|Caulobacteraceae|Brevundimonas|Brevundimonas naejangsanensis	-	0	0	0	0	0	0	0	0	0	0	0	0	0	0	0	0	0	0	0	0	0	0	0	0	0	0	0	0	0	0	0	0	0	0	0	0	0	0	0	0	0	0	0	0	0	0
s1215	Bacillus cereus (Bacillus mycoides)	Bacteria|-|Firmicutes|Bacilli|Bacillales|Bacillaceae|Bacillus|Bacillus cereus (Bacillus mycoides)	-	0	0	0	0	0	0	0	0	0	0	0	0	0	0	0	0	0	0	0	0	0	0	0	0	0	0	0	0	0	0	0	0	0	0	0	0	0	0	0	0	0	0	0	0	0	0
s5328	Geodermatophilus taihuensis	Bacteria|-|Actinobacteria|Actinobacteria|Geodermatophilales|Geodermatophilaceae|Geodermatophilus|Geodermatophilus taihuensis	-	0	0	0	0	0	0	0	0	0	0	0	0	0	0	0	0	0	0	0	0	0	0	0	0	0	0	0	0	0	0	0	0	0	0	0	0	0	0	0	0	0	0	0	0	0	0
s49355	Intestinimonas massiliensis	Bacteria|-|Firmicutes|Clostridia|Clostridiales|-|Intestinimonas|Intestinimonas massiliensis	-	0	0	0	0	0	0	0	0	0	0	0	0	0	0	0	0	0	0	0	0	0	0	0	0	0	0	0	0	0	0	0	0	0	0	0	0	0	0	0	0	0	0	0	0	0	0
s3012	Arsenicicoccus bolidensis	Bacteria|-|Actinobacteria|Actinobacteria|Micrococcales|Intrasporangiaceae|Arsenicicoccus|Arsenicicoccus bolidensis	-	0	0	0	0	0	0	0	0	0	0	0	0	0	0	0	0	0	0	0	0	0	0	0	0	0	0	0	0	0	0	0	0	0	0	0	0	0	0	0	0	0	0	0	0	0	0
s2275	Alistipes indistinctus	Bacteria|-|Bacteroidetes|Bacteroidia|Bacteroidales|Rikenellaceae|Alistipes|Alistipes indistinctus	-	0	0	0	0	0	0	0	0	0	0	0	0	0	0	0	0	0	0	0	0	0	0	0	0	0	0	0	0	0	0	0	0	0	0	0	0	0	0	0	0	0	0	0	0	0	0
s109460	Dialister sp. Marseille-P5638	Bacteria|-|Firmicutes|Negativicutes|Veillonellales|Veillonellaceae|Dialister|*Dialister sp. Marseille-P5638	-	0	0	0	0	0	0	0	0	0	0	0	0	0	0	0	0	0	0	0	0	0	0	0	0	0	0	0	0	0	0	0	0	0	0	0	0	0	0	0	0	0	0	0	0	0	0
s50402	Pseudomonas sp. P1.31	Bacteria|-|Proteobacteria|Gammaproteobacteria|Pseudomonadales|Pseudomonadaceae|Pseudomonas|*Pseudomonas sp. P1.31	-	0	0	0	0	0	0	0	0	0	0	0	0	0	0	0	0	0	0	0	0	0	0	0	0	0	0	0	0	0	0	0	0	0	0	0	0	0	0	0	0	0	0	0	0	0	0
s6513	Psychrobacter cryohalolentis (Psychrobacter sp. G)	Bacteria|-|Proteobacteria|Gammaproteobacteria|Pseudomonadales|Moraxellaceae|Psychrobacter|Psychrobacter cryohalolentis (*Psychrobacter sp. G)	-	0	0	0	0	0	0	0	0	0	0	0	0	0	0	0	0	0	0	0	0	0	0	0	0	0	0	0	0	0	0	0	0	0	0	0	0	0	0	0	0	0	0	0	0	0	0
s3976	Photobacterium ganghwense	Bacteria|-|Proteobacteria|Gammaproteobacteria|Vibrionales|Vibrionaceae|Photobacterium|Photobacterium ganghwense	-	0	0	0	0	0	0	0	0	0	0	0	0	0	0	0	0	0	0	0	0	0	0	0	0	0	0	0	0	0	0	0	0	0	0	0	0	0	0	0	0	0	0	0	0	0	0
s20416	Microbacterium sp. B24	Bacteria|-|Actinobacteria|Actinobacteria|Micrococcales|Microbacteriaceae|Microbacterium|*Microbacterium sp. B24	-	0	0	0	0	0	0	0	0	0	0	0	0	0	0	0	0	0	0	0	0	0	0	0	0	0	0	0	0	0	0	0	0	0	0	0	0	0	0	0	0	0	0	0	0	0	0
s6027	Aeromonas media	Bacteria|-|Proteobacteria|Gammaproteobacteria|Aeromonadales|Aeromonadaceae|Aeromonas|Aeromonas media	-	0	0	0	0	0	0	0	0	0	0	0	0	0	0	0	0	0	0	0	0	0	0	0	0	0	0	0	0	0	0	0	0	0	0	0	0	0	0	0	0	0	0	0	0	0	0
s79732	Chryseobacterium sp. VAUSW3	Bacteria|-|Bacteroidetes|Flavobacteriia|Flavobacteriales|Flavobacteriaceae|Chryseobacterium|*Chryseobacterium sp. VAUSW3	-	0	0	0	0	0	0	0	0	0	0	0	0	0	0	0	0	0	0	0	0	0	0	0	0	0	0	0	0	0	0	0	0	0	0	0	0	0	0	0	0	0	0	0	0	0	0
s4179	Lactobacillus coryniformis	Bacteria|-|Firmicutes|Bacilli|Lactobacillales|Lactobacillaceae|Lactobacillus|Lactobacillus coryniformis	-	0	0	0	0	0	0	0	0	0	0	0	0	0	0	0	0	0	0	0	0	0	0	0	0	0	0	0	0	0	0	0	0	0	0	0	0	0	0	0	0	0	0	0	0	0	0
s16232	Bacteroides fragilis (Bacteroides sp. UW)	Bacteria|-|Bacteroidetes|Bacteroidia|Bacteroidales|Bacteroidaceae|Bacteroides|Bacteroides fragilis (*Bacteroides sp. UW)	-	0	0	0	0	0	0	0	0	0	0	0	0	0	0	0	0	0	0	0	0	0	0	0	0	0	0	0	0	0	0	0	0	0	0	0	0	0	0	0	0	0	0	0	0	0	0
s60887	Sphingomonas sp. OV641	Bacteria|-|Proteobacteria|Alphaproteobacteria|Sphingomonadales|Sphingomonadaceae|Sphingomonas|*Sphingomonas sp. OV641	-	0	0	0	0	0	0	0	0	0	0	0	0	0	0	0	0	0	0	0	0	0	0	0	0	0	0	0	0	0	0	0	0	0	0	0	0	0	0	0	0	0	0	0	0	0	0
s8436	Pseudomonas simiae (Pseudomonas fluorescens/Pseudomonas sp. R81)	Bacteria|-|Proteobacteria|Gammaproteobacteria|Pseudomonadales|Pseudomonadaceae|Pseudomonas|Pseudomonas simiae (Pseudomonas fluorescens/*Pseudomonas sp. R81)	-	0	0	0	0	0	0	0	0	0	0	0	0	0	0	0	0	0	0	0	0	0	0	0	0	0	0	0	0	0	0	0	0	0	0	0	0	0	0	0	0	0	0	0	0	0	0
s4937	Culturomica massiliensis	Bacteria|-|Bacteroidetes|Bacteroidia|Bacteroidales|Odoribacteraceae|Culturomica|Culturomica massiliensis	-	0	0	0	0	0	0	0	0	0	0	0	0	0	0	0	0	0	0	0	0	0	0	0	0	0	0	0	0	0	0	0	0	0	0	0	0	0	0	0	0	0	0	0	0	0	0
s2017	Clostridium intestinale	Bacteria|-|Firmicutes|Clostridia|Clostridiales|Clostridiaceae|Clostridium|Clostridium intestinale	-	0	0	0	0	0	0	0	0	0	0	0	0	0	0	0	0	0	0	0	0	0	0	0	0	0	0	0	0	0	0	0	0	0	0	0	0	0	0	0	0	0	0	0	0	0	0
s58198	Sphingomonas sanguinis	Bacteria|-|Proteobacteria|Alphaproteobacteria|Sphingomonadales|Sphingomonadaceae|Sphingomonas|Sphingomonas sanguinis	-	0	0	0	0	0	0	0	0	0	0	0	0	0	0	0	0	0	0	0	0	0	0	0	0	0	0	0	0	0	0	0	0	0	0	0	0	0	0	0	0	0	0	0	0	0	0
s2666	Porphyromonas bennonis	Bacteria|-|Bacteroidetes|Bacteroidia|Bacteroidales|Porphyromonadaceae|Porphyromonas|Porphyromonas bennonis	-	0	0	0	0	0	0	0	0	0	0	0	0	0	0	0	0	0	0	0	0	0	0	0	0	0	0	0	0	0	0	0	0	0	0	0	0	0	0.000107731	0	0	0	0	0	0	0	0
s1240	Burkholderia gladioli (Burkholderia sp. A1)	Bacteria|-|Proteobacteria|Betaproteobacteria|Burkholderiales|Burkholderiaceae|Burkholderia|Burkholderia gladioli (*Burkholderia sp. A1)	-	0	0	0	0	0	0	0	0	0	0	0	0	0	0	0	0	0	0	0	0	0	0	0	0	0	0	0	0	0	0	0	0	0	0	0	0	0	0	0	0	0	0	0	0	0	0
s78177	Gordonibacter sp. An230	Bacteria|-|Actinobacteria|Coriobacteriia|Eggerthellales|Eggerthellaceae|Gordonibacter|*Gordonibacter sp. An230	-	0	0	0	0	0	0	0	0.00246975	0	0	0	0	0	0	0	0	0	0	0	0	0	0	0	0	0	0	0	0	0	0	0	0	0	0	0	0	0	0	0	0	0	0	0	0	0	0
s6634	Anoxybacillus sp. 103	Bacteria|-|Firmicutes|Bacilli|Bacillales|Bacillaceae|Anoxybacillus|*Anoxybacillus sp. 103	-	0	0	0	0	0	0	0	0	0	0	0	0	0	0	0	0	0	0	0	0	0	0	0	0	0	0	0	0	0	0	0	0	0	0	0	0	0	0	0	0	0	0	0	0	0	0
s2376	Brevibacterium senegalense	Bacteria|-|Actinobacteria|Actinobacteria|Micrococcales|Brevibacteriaceae|Brevibacterium|Brevibacterium senegalense	-	0	0	0	0	0	0	0	0	0	0	0	0	0	0	0	0	0	0	0	0	0	0	0	0	0	0	0	0	0	0	0	0	0	0	0	0	0	0	0	0	0	0	0	0	0	0
s9234	Kurthia sp. 11kri321	Bacteria|-|Firmicutes|Bacilli|Bacillales|Planococcaceae|Kurthia|*Kurthia sp. 11kri321	-	0	0	0	0	0	0	0	0	0	0	0	0	0	0	0	0	0	0	0	0	0	0	0	0	0	0	0	0	0	0	0	0	0	0	0	0	0	0	0	0	0	0	0	0	0	0
s1516	Dietzia timorensis	Bacteria|-|Actinobacteria|Actinobacteria|Corynebacteriales|Dietziaceae|Dietzia|Dietzia timorensis	-	0	0	0	0	0	0	0	0	0	0	0	0	0	0	0	0	0	0	0	0	0	0	0	0	0	0	0	0	0	0	0	0	0	0	0	0	0	0	0	0	0	0	0	0	0	0
s66826	Corynebacterium sp. HMSC034A01	Bacteria|-|Actinobacteria|Actinobacteria|Corynebacteriales|Corynebacteriaceae|Corynebacterium|*Corynebacterium sp. HMSC034A01	-	0	0	0	0	0	0	0	0	0	0	0	0	0	0	0	0	0	0	0	0	0	0	0	0	0	0	0	0	0	0	0	0	0	0	0	0	0	0	0	0	0	0	0	0	0	0
s13579	Ruminococcaceae bacterium D16	Bacteria|-|Firmicutes|Clostridia|Clostridiales|Ruminococcaceae|-|*Ruminococcaceae bacterium D16	-	0	0	0	0	0	0	0	0	0	0	0	0	0	0	0	0	0	0	0	0	0	0	0	0	0	0	0	0	0	0	0	0	0	0	0	0	0	0	0	0	0	0	0	0	0	0
s1783	Desulfovibrio piger	Bacteria|-|Proteobacteria|Deltaproteobacteria|Desulfovibrionales|Desulfovibrionaceae|Desulfovibrio|Desulfovibrio piger	-	0	0	0	0	0	0	0	0	0	0.00104645	0	0	0	0	0	0	0	0	0	0	0	0	0	0	0	0	0	0	0	0	0	0	0	0	0	0	0	0	0	0	0	0	0	0	0	0
s56778	Rhodanobacter sp. Soil772	Bacteria|-|Proteobacteria|Gammaproteobacteria|Xanthomonadales|Rhodanobacteraceae|Rhodanobacter|*Rhodanobacter sp. Soil772	-	0	0	0	0	0	0	0	0	0	0	0	0	0	0	0	0	0	0	0	0	0	0	0	0	0	0	0	0	0	0	0	0	0	0	0	0	0	0	0	0	0	0	0	0	0	0
s4830	Neisseria canis	Bacteria|-|Proteobacteria|Betaproteobacteria|Neisseriales|Neisseriaceae|Neisseria|Neisseria canis	-	0	0	0	0	0	0	0	0	0	0	0	0	0	0	0	0	0	0	0	0	0	0	0	0	0	0	0	0	0	0	0	0	0	0	0	0	0	0	0	0	0	0	0	0	0	0
s11035	Stenotrophomonas maltophilia	Bacteria|-|Proteobacteria|Gammaproteobacteria|Xanthomonadales|Xanthomonadaceae|Stenotrophomonas|Stenotrophomonas maltophilia	-	0	0	0	0	0	0	0	0	0	0	0	0	0	0	0	0	0	0	0	0	0	0	0	0	0	0	0	0	0	0	0	0	0	0	0	0	0	0	0	0	0	0	0	0	0	0
s2597	Acinetobacter bohemicus	Bacteria|-|Proteobacteria|Gammaproteobacteria|Pseudomonadales|Moraxellaceae|Acinetobacter|Acinetobacter bohemicus	-	0	0	0	0	0	0	0	0	0	0	0	0	0	0	0	0	0	0	0	0	0	0	0	0	0	0	0	0	0	0	0	0	0	0	0	0	0	0	0	0	0	0	0	0	0	0
s2342	Pasteurella bettyae	Bacteria|-|Proteobacteria|Gammaproteobacteria|Pasteurellales|Pasteurellaceae|Pasteurella|Pasteurella bettyae	-	0	0	0	0	0	0	0	0	0	0	0	0	0	0	0	0	0	0	0	0	0	0	0	0	0	0	0	0	0	0	0	0	0	0	0	0	0	0	0	0	0	0	0	0	0.000168153	0.000363941
s20803	Agrobacterium sp. YIC 4121	Bacteria|-|Proteobacteria|Alphaproteobacteria|Rhizobiales|Rhizobiaceae|Agrobacterium|*Agrobacterium sp. YIC 4121	-	0	0	0	0	0	0	0	0	0	0	0	0	0	0	0	0	0	0	0	0	0	0	0	0	0	0	0	0	0	0	0	0	0	0	0	0	0	0	0	0	0	0	0	0	0	0
s1437	Desulfovibrio sp. 6_1_46AFAA	Bacteria|-|Proteobacteria|Deltaproteobacteria|Desulfovibrionales|Desulfovibrionaceae|Desulfovibrio|*Desulfovibrio sp. 6_1_46AFAA	-	0	0	0	0	0	0	0	0	0	0	0.000412086	0	0	0	0	0	0	0	0	0	0	0	0	0	0	0	0	0	0	0	0	0	0	0	0	0	0	0	0	0	0	0	0	0	0	0
s93279	Methylobacterium sp. UNC378MF	Bacteria|-|Proteobacteria|Alphaproteobacteria|Rhizobiales|Methylobacteriaceae|Methylobacterium|*Methylobacterium sp. UNC378MF	-	0	0	0	0	0	0	0	0	0	0	0	0	0	0	0	0	0	0	0	0	0	0	0	0	0	0	0	0	0	0	0	0	0	0	0	0	0	0	0	0	0	0	0	0	0	0
s56864	Stenotrophomonas humi	Bacteria|-|Proteobacteria|Gammaproteobacteria|Xanthomonadales|Xanthomonadaceae|Stenotrophomonas|Stenotrophomonas humi	-	0	0	0	0	0	0	0	0	0	0	0	0	0	0	0	0	0	0	0	0	0	0	0	0	0	0	0	0	0	0	0	0	0	0	0	0	0	0	0	0	0	0	0	0	0	0
s2735	Streptococcus caballi	Bacteria|-|Firmicutes|Bacilli|Lactobacillales|Streptococcaceae|Streptococcus|Streptococcus caballi	-	0	0	0	0	0	0	0	0	0	0	0	0	0	0	0	0	0	0	0	0	0	0	0	0	0	0	0	0	0	0	0	0	0	0	0	0	0	0	0	0	0	0	0	0	0	0
s93774	Pseudomonas straminea	Bacteria|-|Proteobacteria|Gammaproteobacteria|Pseudomonadales|Pseudomonadaceae|Pseudomonas|Pseudomonas straminea	-	0	0	0	0	0	0	0	0	0	0	0	0	0	0	0	0	0	0	0	0	0	0	0	0	0	0	0	0	0	0	0	0	0	0	0	0	0	0	0	0	0	0	0	0	0	0
s115179	Akkermansia muciniphila	Bacteria|-|Verrucomicrobia|Verrucomicrobiae|Verrucomicrobiales|Akkermansiaceae|Akkermansia|Akkermansia muciniphila	-	0	0	0	0	0	0	0	0	0	0	0	0	0	0	0	0	0	0	0	0	0	0	0	0	0	0	0	0	0	0	0	0	0	0	0	0	0	0	0	0	0	0	0	0	0	0
s19109	Pseudomonas sp. GM67	Bacteria|-|Proteobacteria|Gammaproteobacteria|Pseudomonadales|Pseudomonadaceae|Pseudomonas|*Pseudomonas sp. GM67	-	0	0	0	0	0	0	0	0	0	0	0	0	0	0	0	0	0	0	0	0	0	0	0	0	0	0	0	0	0	0	0	0	0	0	0	0	0	0	0	0	0	0	0	0	0	0
s3676	Bifidobacterium subtile	Bacteria|-|Actinobacteria|Actinobacteria|Bifidobacteriales|Bifidobacteriaceae|Bifidobacterium|Bifidobacterium subtile	-	0	0	0	0	0	0	0	0	0	0	0	0	0	0	0	0	0	0	0	0	0	0	0	0	0	0	0	0	0	0	0	0	0	0	0	0	0	0	0	0	0	0	0	0	0	0
s2135	Corynebacterium lipophiloflavum	Bacteria|-|Actinobacteria|Actinobacteria|Corynebacteriales|Corynebacteriaceae|Corynebacterium|Corynebacterium lipophiloflavum	-	0	0	0	0	0	0	0	0	0	0	0	0	0	0	0	0	0	0	0	0	0	0.000140242	0	0	0	0	0	0	0	0	0	0	0	0	0	0	0	0	0	0	0	0	0	0	0	0
s1898	Micromonospora purpureochromogenes	Bacteria|-|Actinobacteria|Actinobacteria|Micromonosporales|Micromonosporaceae|Micromonospora|Micromonospora purpureochromogenes	-	0	0	0	0	0	0	0	0	0	0	0	0	0	0	0	0	0	0	0	0	0	0	0	0	0	0	0	0	0	0	0	0	0	0	0	0	0	0	0	0	0	0	0	0	0	0
s33557	Streptomyces mutomycini (Streptomyces sp. NRRL S-15/Streptomyces sp. NRRL S-4)	Bacteria|-|Actinobacteria|Actinobacteria|Streptomycetales|Streptomycetaceae|Streptomyces|Streptomyces mutomycini (*Streptomyces sp. NRRL S-15/*Streptomyces sp. NRRL S-4)	-	0	0	0	0	0	0	0	0	0	0	0	0	0	0	0	0	0	0	0	0	0	0	0	0	0	0	0	0	0	0	0	0	0	0	0	0	0	0	0	0	0	0	0	0	0	0
s1997	Clostridiales bacterium Marseille-P2986	Bacteria|-|Firmicutes|Clostridia|Clostridiales|-|-|*Clostridiales bacterium Marseille-P2986	-	0	0	0	0	0	0	0	0	0	0	0	0	0	0	0	0	0	0	0	0	0	0	0	0	0	0	0	0	0	0	0	0	0	0	0	0	0.000126943	0	0	0	0	0	0	0	0	0
s60865	Mycobacterium mucogenicum	Bacteria|-|Actinobacteria|Actinobacteria|Corynebacteriales|Mycobacteriaceae|Mycobacterium|Mycobacterium mucogenicum	-	0	0	0	0	0	0	0	0	0	0	0	0	0	0	0	0	0	0	0	0	0	0	0	0	0	0	0	0	0	0	0	0	0	0	0	0	0	0	0	0	0	0	0	0	0	0
s56592	Methylophilus sp. Leaf459 (Methylophilus sp. Leaf416)	Bacteria|-|Proteobacteria|Betaproteobacteria|Nitrosomonadales|Methylophilaceae|Methylophilus|*Methylophilus sp. Leaf459 (*Methylophilus sp. Leaf416)	-	0	0	0	0	0	0	0	0	0	0	0	0	0	0	0	0	0	0	0	0	0	0	0	0	0	0	0	0	0	0	0	0	0	0	0	0	0	0	0	0	0	0	0	0	0	0
s4933	Micromonospora carbonacea	Bacteria|-|Actinobacteria|Actinobacteria|Micromonosporales|Micromonosporaceae|Micromonospora|Micromonospora carbonacea	-	0	0	0	0	0	0	0	0	0	0	0	0	0	0	0	0	0	0	0	0	0	0	0	0	0	0	0	0	0	0	0	0	0	0	0	0	0	0	0	0	0	0	0	0	0	0
s4936	Micromonospora peucetia	Bacteria|-|Actinobacteria|Actinobacteria|Micromonosporales|Micromonosporaceae|Micromonospora|Micromonospora peucetia	-	0	0	0	0	0	0	0	0	0	0	0	0	0	0	0	0	0	0	0	0	0	0	0	0	0	0	0	0	0	0	0	0	0	0	0	0	0	0	0	0	0	0	0	0	0	0
s102268	Klebsiella virus KP15 (Klebsiella virus KP27)	Viruses|-|-|-|Caudovirales|Myoviridae|Kp15virus|*Klebsiella virus KP15 (*Klebsiella virus KP27)	-	0	0	0	0	0	0	0	0	0	0	0	0	0	0	0	0	0	0	0	0	0	0	0	0	0	0	0	0	0	0	0	0	0	0	0	0	0	0	0	0	0	0	0	0	0	0
s57688	Olsenella sp. HMSC062G07	Bacteria|-|Actinobacteria|Coriobacteriia|Coriobacteriales|Atopobiaceae|Olsenella|*Olsenella sp. HMSC062G07	-	0.00167896	0	0	0	0	0	0	0	0	0	0	0	0	0	0	0	0	0	0	0	0	0	0	0	0	0	0	0	0	0	0	0.000465866	0	0	0	0	0	0	0	0	0	0	0	0	0	0
s3007	Lactobacillus harbinensis (Lactobacillus brevis)	Bacteria|-|Firmicutes|Bacilli|Lactobacillales|Lactobacillaceae|Lactobacillus|Lactobacillus harbinensis (Lactobacillus brevis)	-	0	0	0	0	0	0	0	0	0	0	0	0	0	0	0	0	0	0	0	0	0	0	0	0	0	0	0	0	0	0	0	0	0	0	0	0	0	0	0	0	0	0	0	0	0	0
s2779	Empedobacter brevis	Bacteria|-|Bacteroidetes|Flavobacteriia|Flavobacteriales|Flavobacteriaceae|Empedobacter|Empedobacter brevis	-	0	0	0	0	0	0	0	0	0	0	0	0	0	0	0	0	0	0	0	0	0	0	0	0	0	0	0	0	0	0	0	0	0	0	0	0	0	0	0	0	0	0	0	0	0	0
s4769	Clostridium thermobutyricum (Clostridium colicanis)	Bacteria|-|Firmicutes|Clostridia|Clostridiales|Clostridiaceae|Clostridium|Clostridium thermobutyricum (Clostridium colicanis)	-	0	0	0	0	0	0	0	0	0	0	0	0	0	0	0	0	0	0	0	0	0	0	0	0	0	0	0	0	0	0	0	0	0	0	0	0	0	0	0	0	0	0	0	0	0	0
s22884	[Clostridium] methoxybenzovorans ([Clostridium] indolis)	Bacteria|-|Firmicutes|Clostridia|Clostridiales|Lachnospiraceae|Lachnoclostridium|[Clostridium] methoxybenzovorans ([Clostridium] indolis)	-	0	0	0	0	0	0	0	0	0	0	0	0	0	0	0	0	0	0	0	0	0	0	0	0	0	0	0	0	0	0	0	0	0	0	0	0	0	0	0	0	0	0	0	0	0	0
s6121	Pseudomonas sp. PONIH3 (Pseudomonas soli)	Bacteria|-|Proteobacteria|Gammaproteobacteria|Pseudomonadales|Pseudomonadaceae|Pseudomonas|*Pseudomonas sp. PONIH3 (Pseudomonas soli)	-	0	0	0	0	0	0	0	0	0	0	0	0	0	0	0	0	0	0	0	0	0	0	0	0	0	0	0	0	0	0	0	0	0	0	0	0	0.000190415	0	0	0	0	0	0	0	0	0
s2221	[Clostridium] symbiosum (Clostridiales bacterium VE202-16)	Bacteria|-|Firmicutes|Clostridia|Clostridiales|Lachnospiraceae (-)|Lachnoclostridium (-)|[Clostridium] symbiosum (*Clostridiales bacterium VE202-16)	-	0	0	0	0	0	0	0	0	0	0	0	0	0	0	0	0	0	0	0	0	0	0	0	0	0	0	0	0	0	0	0	0	0	0	0	0	0	0	0	0	0	0	0	0	0	0
s2289	Senegalimassilia anaerobia	Bacteria|-|Actinobacteria|Coriobacteriia|Coriobacteriales|Coriobacteriaceae|Senegalimassilia|Senegalimassilia anaerobia	-	0	0	0	0	0	0	0	0	0	0	0	0	0	0	0	0	0	0	0	0	0	0	0	0	0	0	0	0	0	0	0	0	0	0	0	0	0	0	0	0	0	0	0	0	0	0
s5049	Bosea sp. Root670	Bacteria|-|Proteobacteria|Alphaproteobacteria|Rhizobiales|Bradyrhizobiaceae|Bosea|*Bosea sp. Root670	-	0	0	0	0	0	0	0	0	0	0	0	0	0	0	0	0	0	0	0	0	0	0	0	0	0	0	0	0	0	0	0	0	0	0	0	0	0	0	0	0	0	0	0	0	0	0
s1377	Staphylococcus equorum	Bacteria|-|Firmicutes|Bacilli|Bacillales|Staphylococcaceae|Staphylococcus|Staphylococcus equorum	-	0	0	0	0	0	0	0	0	0	0	0	0	0	0	0	0	0	0	0	0	0	0	0	0	0	0	0	0	0	0	0	0.000232933	0	0	0	0	0	0.000161597	0	0	0	0	0	0	0	0
s291	Wolbachia endosymbiont of Dactylopius coccus (Wolbachia pipientis/Wolbachia endosymbiont of Nomada leucophthalma/Wolbachia endosymbiont of Nomada panzeri/Wolbachia endosymbiont of Nomada ferruginata/Wolbachia endosymbiont of Nomada flava)	Bacteria|-|Proteobacteria|Alphaproteobacteria|Rickettsiales|Anaplasmataceae|Wolbachia|*Wolbachia endosymbiont of Dactylopius coccus (Wolbachia pipientis/*Wolbachia endosymbiont of Nomada leucophthalma/*Wolbachia endosymbiont of Nomada panzeri/*Wolbachia endosymbiont of Nomada ferruginata/*Wolbachia endosymbiont of Nomada flava)	-	0	0	0	0	0	0	0	0	0	0	0	0	0	0	0	0	0	0	0	0	0	0	0	0	0	0	0	0	0	0	0	0	0	0	0	0	0	0	0	0	0	0	0	0	0	0
s891	Pseudomonas kilonensis	Bacteria|-|Proteobacteria|Gammaproteobacteria|Pseudomonadales|Pseudomonadaceae|Pseudomonas|Pseudomonas kilonensis	-	0	0	0	0	0	0	0	0	0	0	0	0	0	0	0	0	0.00035598	0	0	0	0	0	0	0.00120973	0	0	0	0	0	0	0	0	0	0	0	0	0	0	0	0	0	0	0	0	0.000224204	0
s5083	Actinomyces ruminicola	Bacteria|-|Actinobacteria|Actinobacteria|Actinomycetales|Actinomycetaceae|Actinomyces|Actinomyces ruminicola	-	0	0	0	0	0	0	0	0	0	0.00135026	0.000711785	0	0	0	0	0	0	0	0	0	0	0	0	0	0	0	0	0	0	0	0	0	0	0	0	0	0	0	0	0	0	0	0	0	0	0
s19205	Achromobacter piechaudii	Bacteria|-|Proteobacteria|Betaproteobacteria|Burkholderiales|Alcaligenaceae|Achromobacter|Achromobacter piechaudii	-	0	0	0	0	0	0	0	0	0	0	0	0	0	0	0	0	0	0	0	0	0	0	0	0	0	0	0	0	0	0	0	0	0	0	0	0	0	0	0	0	0	0	0	0.000106219	0	0
s33987	Bosea sp. LC85	Bacteria|-|Proteobacteria|Alphaproteobacteria|Rhizobiales|Bradyrhizobiaceae|Bosea|*Bosea sp. LC85	-	0	0	0	0	0	0	0	0	0	0	0	0	0	0	0	0	0	0	0	0	0	0	0	0	0	0	0	0	0	0	0	0	0	0	0	0	0	0	0	0	0	0	0	0	0	0
s1053	Adlercreutzia equolifaciens	Bacteria|-|Actinobacteria|Coriobacteriia|Eggerthellales|Eggerthellaceae|Adlercreutzia|Adlercreutzia equolifaciens	-	0	0	0	0	0	0	0	0	0	0	0	0	0	0	0	0	0	0	0	0	0	0	0	0	0	0	0	0	0	0	0	0	0	0	0	0	0	0	0	0	0	0	0	0	0	0
s5121	Tsukamurella tyrosinosolvens	Bacteria|-|Actinobacteria|Actinobacteria|Corynebacteriales|Tsukamurellaceae|Tsukamurella|Tsukamurella tyrosinosolvens	-	0	0	0	0	0	0	0	0	0	0	0	0	0	0	0	0	0	0	0	0	0	0	0	0	0	0	0	0	0	0	0	0	0	0	0	0	0	0	0	0	0	0	0	0	0	0
s56771	Paenibacillus sp. Soil522	Bacteria|-|Firmicutes|Bacilli|Bacillales|Paenibacillaceae|Paenibacillus|*Paenibacillus sp. Soil522	-	0	0	0	0	0	0	0	0	0	0	0	0	0	0	0	0	0.00011866	0	0	0	0	0	0	0	0	0	0	0	0	0	0.000391499	0.000776443	0	0.000102255	0	0	0	0	0	0	0	0	0	0	0.000168153	0
s3899	Microbacterium ginsengisoli (Microbacterium sp. Leaf351/Microbacterium sp. Leaf347)	Bacteria|-|Actinobacteria|Actinobacteria|Micrococcales|Microbacteriaceae|Microbacterium|Microbacterium ginsengisoli (*Microbacterium sp. Leaf351/*Microbacterium sp. Leaf347)	-	0	0	0	0	0	0	0	0	0	0	0	0	0	0	0	0	0	0	0	0	0	0	0	0	0	0	0	0	0	0	0	0	0	0	0	0	0	0	0	0	0	0	0	0	0	0
s2619	Methylocystis rosea	Bacteria|-|Proteobacteria|Alphaproteobacteria|Rhizobiales|Methylocystaceae|Methylocystis|Methylocystis rosea	-	0	0	0	0	0	0	0	0	0	0	0	0	0	0	0.00014968	0	0	0	0	0	0	0	0	0	0	0	0	0	0	0	0.00161493	0	0	0	0	0	0	0.000161597	0	0	0	0	0	0	0	0
s96884	Shewanella morhuae	Bacteria|-|Proteobacteria|Gammaproteobacteria|Alteromonadales|Shewanellaceae|Shewanella|Shewanella morhuae	-	0	0	0	0	0	0	0	0	0	0	0	0	0	0	0	0	0	0	0	0	0	0	0	0	0	0	0	0	0	0	0	0	0	0	0	0	0	0	0	0	0	0	0	0	0	0
s1219	Corynebacterium singulare	Bacteria|-|Actinobacteria|Actinobacteria|Corynebacteriales|Corynebacteriaceae|Corynebacterium|Corynebacterium singulare	-	0	0	0	0	0	0	0	0	0	0	0	0	0	0	0	0	0	0	0	0	0	0	0	0	0	0	0	0	0	0	0	0	0	0	0	0	0	0	0	0	0	0	0	0	0	0
s6490	Burkholderia contaminans	Bacteria|-|Proteobacteria|Betaproteobacteria|Burkholderiales|Burkholderiaceae|Burkholderia|Burkholderia contaminans	-	0	0	0	0	0	0	0	0	0	0	0	0	0	0	0	0	0	0	0	0	0	0	0	0	0	0	0	0	0	0	0	0	0	0	0	0	0	0	0	0	0	0	0	0	0	0
s1658	Tessaracoccus flavescens	Bacteria|-|Actinobacteria|Actinobacteria|Propionibacteriales|Propionibacteriaceae|Tessaracoccus|Tessaracoccus flavescens	-	0	0	0	0	0	0	0	0	0	0	0	0	0	0	0	0	0	0	0	0	0	0	0	0	0	0	0	0	0	0	0	0	0	0	0	0	0	0	0	0	0	0	0	0	0	0
s32462	Devosia sp. DBB001	Bacteria|-|Proteobacteria|Alphaproteobacteria|Rhizobiales|Hyphomicrobiaceae|Devosia|*Devosia sp. DBB001	-	0	0	0	0.000176106	0	0	0	0	0	0	0	0	0	0	0	0	0	0	0	0	0	0	0	0	0	0	0	0	0	0	0	0	0	0	0	0	0	0	0	0	0	0	0	0	0	0
s57667	Microbacterium enclense	Bacteria|-|Actinobacteria|Actinobacteria|Micrococcales|Microbacteriaceae|Microbacterium|Microbacterium enclense	-	0	0	0	0	0	0	0	0	0	0	0	0	0	0	0	0	0	0	0	0	0	0	0	0	0	0	0	0	0	0	0	0	0	0	0	0	0	0	0	0	0	0	0	0	0	0
s4205	Lactobacillus pontis	Bacteria|-|Firmicutes|Bacilli|Lactobacillales|Lactobacillaceae|Lactobacillus|Lactobacillus pontis	-	0	0	0	0	0	0	0	0	0	0	0	0	0	0	0	0	0	0	0	0	0	0	0	0	0	0	0	0	0	0	0	0	0	0	0	0	0	0	0	0	0	0	0	0	0	0
s3004	Jeotgalicoccus marinus	Bacteria|-|Firmicutes|Bacilli|Bacillales|Staphylococcaceae|Jeotgalicoccus|Jeotgalicoccus marinus	-	0	0	0	0	0	0	0	0	0	0	0	0	0	0	0	0	0	0	0	0	0	0	0	0	0	0	0	0	0	0	0	0	0	0	0	0	0	0	0	0	0	0	0	0	0	0
s25111	Bacteroides timonensis	Bacteria|-|Bacteroidetes|Bacteroidia|Bacteroidales|Bacteroidaceae|Bacteroides|Bacteroides timonensis	-	0	0	0	0	0	0	0	0	0	0	0	0	0	0	0	0	0	0	0	0	0	0	0	0	0	0	0	0	0	0	0	0	0	0	0	0	0	0	0	0	0	0	0	0	0	0
s2363	Streptomyces sp. 2323.1	Bacteria|-|Actinobacteria|Actinobacteria|Streptomycetales|Streptomycetaceae|Streptomyces|*Streptomyces sp. 2323.1	-	0	0	0	0	0	0	0	0	0	0	0	0	0	0	0	0	0	0	0	0	0	0	0	0	0	0	0	0	0	0	0	0	0	0	0	0	0	0	0	0	0	0	0	0	0	0
s1032	Pseudomonas protegens (Pseudomonas fluorescens)	Bacteria|-|Proteobacteria|Gammaproteobacteria|Pseudomonadales|Pseudomonadaceae|Pseudomonas|Pseudomonas protegens (Pseudomonas fluorescens)	-	0	0	0	0	0	0	0	0	0	0	0	0	0	0	0	0	0	0	0	0	0	0	0	0	0	0	0	0	0	0	0	0	0	0	0	0	0	0	0	0	0	0	0	0	0	0
s2038	Scytonema tolypothrichoides	Bacteria|-|Cyanobacteria|-|Nostocales|Scytonemataceae|Scytonema|Scytonema tolypothrichoides	-	0	0	0	0	0	0	0	0	0	0	0	0	0	0	0	0	0	0	0	0	0	0	0	0	0	0	0	0	0	0	0	0	0	0	0	0	0	0	0	0	0	0	0	0	0	0
s54347	Leucobacter sp. 4J7B1	Bacteria|-|Actinobacteria|Actinobacteria|Micrococcales|Microbacteriaceae|Leucobacter|*Leucobacter sp. 4J7B1	-	0	0	0	0	0	0	0	0	0	0	0	0	0	0	0	0	0	0	0	0	0	0	0	0	0	0	0	0	0	0	0	0	0	0	0	0	0	0	0	0	0	0	0	0	0	0
s36253	Pectobacterium carotovorum	Bacteria|-|Proteobacteria|Gammaproteobacteria|Enterobacterales|Pectobacteriaceae|Pectobacterium|Pectobacterium carotovorum	-	0	0	0	0	0	0	0	0	0	0	0	0	0	0	0	0	0	0	0	0	0	0	0	0	0	0	0	0	0	0	0	0	0	0	0	0	0	0	0	0	0	0	0	0	0	0
s4099	Lachnospiraceae bacterium 1_4_56FAA	Bacteria|-|Firmicutes|Clostridia|Clostridiales|Lachnospiraceae|-|*Lachnospiraceae bacterium 1_4_56FAA	-	0	0	0	0	0	0	0	0	0	0	0	0	0	0	0	0	0	0	0	0	0	0	0	0	0	0	0	0	0	0	0	0	0	0	0	0	0	0	0	0	0	0	0	0	0	0
[truncated: 291 more rows]
[truncated: 745 more columns]
